# Supplementary material for: Specification of diverse cell types during early neurogenesis of the mouse cerebellum
Source: eLife. 2019 Feb 8;8:e42388. doi: 10.7554/eLife.42388 (PMC6382353; doi:10.7554/eLife.42388)
Supplement: Supplementary file 1. — Results of differential expression analysis of identified clusters of all cells (first spreadsheet), neural progenitor cells (second spreadsheet), GABAergic neurons and the precursors (third spreadsheet), and glutamatergic neurons and their precursors (forth spreadsheet). [file elife-42388-supp1.xlsx]

## Sheet: Table 1a_AllCells
	p_val	avg_diff	pct.1	pct.2	cluster	gene	pct.diff	cellType
Vtn	4.32376e-97	3.14441	1	0.003	1	Vtn	0.997	Pericyte
Rgs5	3.40071e-95	3.25948	0.974	0.007	1	Rgs5	0.967	Pericyte
Ndufa4l2	1.03834e-95	3.18958	0.974	0.015	1	Ndufa4l2	0.959	Pericyte
Bgn	1.37111e-82	2.76771	0.923	0.005	1	Bgn	0.918	Pericyte
Igfbp7	2.56274e-68	2.96996	0.923	0.012	1	Igfbp7	0.911	Pericyte
Eva1b	6.71638e-72	2.67398	0.897	0.009	1	Eva1b	0.888	Pericyte
Kcnj8	8.52175e-84	2.53294	0.872	0.002	1	Kcnj8	0.87	Pericyte
Gng11	1.84665e-66	2.73225	0.872	0.022	1	Gng11	0.85	Pericyte
Dlk1	7.41787e-61	2.70381	0.846	0.017	1	Dlk1	0.829	Pericyte
Myl9	1.13081e-67	2.51611	0.846	0.022	1	Myl9	0.824	Pericyte
Ifitm3	1.95336e-50	2.01106	0.744	0.012	1	Ifitm3	0.732	Pericyte
Col4a2	1.50074e-47	2.02414	0.692	0.007	1	Col4a2	0.685	Pericyte
Col4a1	4.0233e-48	2.00985	0.692	0.008	1	Col4a1	0.684	Pericyte
Mfge8	2.25202e-45	2.05917	0.744	0.065	1	Mfge8	0.679	Pericyte
Serpinh1	1.61003e-52	2.224	0.974	0.303	1	Serpinh1	0.671	Pericyte
Mmp9	3.07253e-59	2.02211	0.667	0.002	1	Mmp9	0.665	Pericyte
Cox4i2	1.03222e-48	1.80215	0.667	0.009	1	Cox4i2	0.658	Pericyte
Cnn2	5.76865e-46	1.92424	0.667	0.011	1	Cnn2	0.656	Pericyte
Atp1a2	4.16437e-39	2.04814	0.718	0.075	1	Atp1a2	0.643	Pericyte
S100a11	8.32189e-38	1.88588	0.718	0.076	1	S100a11	0.642	Pericyte
Car4	4.16192e-58	2.4386	0.641	0.002	1	Car4	0.639	Pericyte
BC028528	1.11073e-43	1.80578	0.641	0.006	1	BC028528	0.635	Pericyte
Cald1	1.58177e-39	2.1093	0.769	0.141	1	Cald1	0.628	Pericyte
Efhd2	3.34018e-25	1.69038	0.769	0.141	1	Efhd2	0.628	Pericyte
Rgs4	3.74171e-29	1.78473	0.667	0.04	1	Rgs4	0.627	Pericyte
Tagln2	2.94826e-25	1.51104	0.667	0.052	1	Tagln2	0.615	Pericyte
Sparcl1	4.33042e-16	1.40558	0.744	0.155	1	Sparcl1	0.589	Pericyte
Abcc9	4.8844e-51	1.72355	0.59	0.002	1	Abcc9	0.588	Pericyte
Crip1	7.11251e-32	1.91744	0.641	0.054	1	Crip1	0.587	Pericyte
Pdlim2	2.5338e-39	1.71959	0.59	0.009	1	Pdlim2	0.581	Pericyte
Pdgfrb	5.656e-42	2.0686	0.59	0.012	1	Pdgfrb	0.578	Pericyte
Maged2	6.17501e-47	1.73078	0.974	0.412	1	Maged2	0.562	Pericyte
Myl12a	1.06929e-44	1.69807	1	0.449	1	Myl12a	0.551	Pericyte
Ppic	1.55593e-25	1.69927	0.692	0.142	1	Ppic	0.55	Pericyte
Cthrc1	2.95134e-34	2.11778	0.564	0.017	1	Cthrc1	0.547	Pericyte
Itm2a	3.02453e-19	1.73743	0.615	0.072	1	Itm2a	0.543	Pericyte
Anxa5	8.92005e-32	1.66188	0.564	0.022	1	Anxa5	0.542	Pericyte
Fstl1	2.03225e-17	1.37955	0.667	0.129	1	Fstl1	0.538	Pericyte
Cd248	5.30285e-43	1.55172	0.538	0.002	1	Cd248	0.536	Pericyte
Mest	4.75956e-29	1.83585	0.795	0.266	1	Mest	0.529	Pericyte
Anxa2	2.501e-24	1.67625	0.59	0.063	1	Anxa2	0.527	Pericyte
B2m	1.95729e-20	1.69335	0.615	0.092	1	B2m	0.523	Pericyte
Rnaset2a	1.87478e-15	1.15806	0.667	0.145	1	Rnaset2a	0.522	Pericyte
Lmna	1.77819e-25	1.35674	0.538	0.021	1	Lmna	0.517	Pericyte
Sept4	1.39927e-33	1.81483	0.538	0.022	1	Sept4	0.516	Pericyte
Pcolce	2.53771e-48	1.67972	0.513	0.001	1	Pcolce	0.512	Pericyte
Igf2	1.7792e-40	1.55806	0.513	0.002	1	Igf2	0.511	Pericyte
Mmp11	2.26705e-26	1.56815	0.538	0.027	1	Mmp11	0.511	Pericyte
Tpm4	1.28114e-22	1.35912	0.769	0.268	1	Tpm4	0.501	Pericyte
Rhoc	1.00911e-17	1.40373	0.59	0.102	1	Rhoc	0.488	Pericyte
Tfpi	7.66401e-25	1.51837	0.513	0.026	1	Tfpi	0.487	Pericyte
Lgals1	1.35502e-30	2.01404	0.538	0.057	1	Lgals1	0.481	Pericyte
F2r	1.93433e-18	1.3767	0.641	0.16	1	F2r	0.481	Pericyte
Sparc	1.59705e-09	1.11877	0.718	0.238	1	Sparc	0.48	Pericyte
Cd63	1.32771e-11	1.06685	0.897	0.423	1	Cd63	0.474	Pericyte
Car2	9.7074e-28	1.82816	0.487	0.014	1	Car2	0.473	Pericyte
H19	2.08932e-30	2.0286	0.487	0.018	1	H19	0.469	Pericyte
Phlda1	8.18582e-12	1.23966	0.667	0.199	1	Phlda1	0.468	Pericyte
Slc12a2	5.03081e-25	1.39429	0.487	0.021	1	Slc12a2	0.466	Pericyte
Mfap2	2.82359e-15	1.30184	0.795	0.331	1	Mfap2	0.464	Pericyte
Selm	4.33612e-10	0.961631	0.667	0.204	1	Selm	0.463	Pericyte
Tmem45a	6.96611e-41	1.60849	0.462	0.001	1	Tmem45a	0.461	Pericyte
Foxf2	3.0663e-31	1.89261	0.462	0.004	1	Foxf2	0.458	Pericyte
Gjc1	9.26246e-23	1.53463	0.538	0.082	1	Gjc1	0.456	Pericyte
Copz2	3.53378e-24	1.23302	0.462	0.016	1	Copz2	0.446	Pericyte
Cmtm3	9.356e-15	1.27462	0.538	0.096	1	Cmtm3	0.442	Pericyte
Higd1b	4.65225e-35	2.00162	0.436	0.002	1	Higd1b	0.434	Pericyte
Tbxa2r	5.96881e-32	1.28026	0.436	0.002	1	Tbxa2r	0.434	Pericyte
Hmgcs2	6.29442e-29	1.40799	0.436	0.007	1	Hmgcs2	0.429	Pericyte
Cyba	8.77855e-14	1.25993	0.513	0.084	1	Cyba	0.429	Pericyte
Ccnd3	5.56945e-11	1.07744	0.615	0.189	1	Ccnd3	0.426	Pericyte
Rasgrp2	1.89952e-22	1.60248	0.462	0.037	1	Rasgrp2	0.425	Pericyte
Rcn3	2.44585e-11	1.06479	0.513	0.1	1	Rcn3	0.413	Pericyte
Lhfp	3.73267e-09	1.04602	0.59	0.18	1	Lhfp	0.41	Pericyte
Col3a1	1.51937e-37	1.46134	0.41	0.001	1	Col3a1	0.409	Pericyte
Col1a1	8.33197e-32	1.45819	0.41	0.002	1	Col1a1	0.408	Pericyte
Notch3	3.75257e-17	1.10471	0.436	0.028	1	Notch3	0.408	Pericyte
Clic1	2.25607e-08	0.896254	0.769	0.363	1	Clic1	0.406	Pericyte
Pdzd2	2.28918e-29	1.51777	0.41	0.005	1	Pdzd2	0.405	Pericyte
Emp3	2.48533e-27	1.52204	0.41	0.005	1	Emp3	0.405	Pericyte
Nrarp	1.67167e-09	1.10507	0.538	0.138	1	Nrarp	0.4	Pericyte
Vasp	4.70248e-13	1.13763	0.564	0.168	1	Vasp	0.396	Pericyte
Esam	2.67114e-18	1.09681	0.41	0.015	1	Esam	0.395	Pericyte
Anxa6	8.75023e-20	1.20219	0.41	0.017	1	Anxa6	0.393	Pericyte
Gpx8	1.5995e-10	1.18146	0.564	0.172	1	Gpx8	0.392	Pericyte
Ostf1	2.39009e-09	0.942368	0.487	0.096	1	Ostf1	0.391	Pericyte
Serpine2	2.39969e-06	0.547844	0.718	0.327	1	Serpine2	0.391	Pericyte
Meg3	1.65122e-19	1.36829	0.949	0.558	1	Meg3	0.391	Pericyte
Ptk2	1.56394e-18	1.46299	0.436	0.046	1	Ptk2	0.39	Pericyte
Atp1b2	4.87929e-17	1.35993	0.462	0.074	1	Atp1b2	0.388	Pericyte
Tnfrsf21	1.78532e-16	1.30465	0.487	0.1	1	Tnfrsf21	0.387	Pericyte
Sept9	6.20601e-11	1.03722	0.487	0.102	1	Sept9	0.385	Pericyte
Sdc2	3.32435e-18	1.24743	0.41	0.026	1	Sdc2	0.384	Pericyte
Heyl	1.76882e-28	1.35503	0.385	0.002	1	Heyl	0.383	Pericyte
Slc19a1	4.71689e-15	1.29142	0.436	0.055	1	Slc19a1	0.381	Pericyte
Lamb1	2.01577e-27	1.4142	0.385	0.005	1	Lamb1	0.38	Pericyte
Ets1	5.15384e-23	1.13038	0.385	0.005	1	Ets1	0.38	Pericyte
Nid1	2.36373e-13	1.28425	0.436	0.056	1	Nid1	0.38	Pericyte
Ecscr	3.26914e-21	1.21644	0.385	0.006	1	Ecscr	0.379	Pericyte
Cd81	5.17087e-77	2.10681	1	0.624	1	Cd81	0.376	Pericyte
Ramp2	1.06697e-18	1.25403	0.385	0.009	1	Ramp2	0.376	Pericyte
Gucy1b3	1.93523e-11	1.03528	0.436	0.062	1	Gucy1b3	0.374	Pericyte
Slc9a3r2	3.59825e-12	0.974667	0.41	0.038	1	Slc9a3r2	0.372	Pericyte
Coro1b	1.15573e-10	1.07913	0.513	0.142	1	Coro1b	0.371	Pericyte
Ctsc	9.80508e-25	1.63352	0.385	0.017	1	Ctsc	0.368	Pericyte
Plat	3.70617e-09	1.10379	0.462	0.097	1	Plat	0.365	Pericyte
Rhoj	3.68084e-15	1.16694	0.385	0.025	1	Rhoj	0.36	Pericyte
Desi2	1.5708e-09	0.944396	0.436	0.076	1	Desi2	0.36	Pericyte
Zfp36l1	6.61771e-05	0.610888	0.641	0.284	1	Zfp36l1	0.357	Pericyte
Slc9a3r1	5.36426e-10	1.03042	0.462	0.108	1	Slc9a3r1	0.354	Pericyte
Tm4sf1	7.42345e-23	1.28053	0.359	0.005	1	Tm4sf1	0.354	Pericyte
Lama4	3.06771e-20	1.19491	0.359	0.007	1	Lama4	0.352	Pericyte
Lurap1l	4.18221e-13	1.2946	0.41	0.058	1	Lurap1l	0.352	Pericyte
Angptl4	4.19036e-23	1.2468	0.359	0.008	1	Angptl4	0.351	Pericyte
S1pr3	7.69444e-18	1.09624	0.359	0.012	1	S1pr3	0.347	Pericyte
Ost4	4.23831e-13	0.947847	0.769	0.426	1	Ost4	0.343	Pericyte
Ech1	8.5117e-09	1.06407	0.513	0.17	1	Ech1	0.343	Pericyte
Igfbp4	2.27387e-09	0.932448	0.41	0.069	1	Igfbp4	0.341	Pericyte
Ilk	4.53206e-09	0.996785	0.513	0.173	1	Ilk	0.34	Pericyte
Fbln1	3.37171e-14	1.19389	0.385	0.046	1	Fbln1	0.339	Pericyte
Rbp1	1.8158e-08	0.887947	0.41	0.077	1	Rbp1	0.333	Pericyte
Nrp1	2.05088e-13	1.31084	0.359	0.027	1	Nrp1	0.332	Pericyte
Foxq1	4.42133e-20	1.03317	0.333	0.004	1	Foxq1	0.329	Pericyte
Tifa	6.72821e-23	1.18921	0.333	0.005	1	Tifa	0.328	Pericyte
Oaz2	2.79675e-16	1.0455	0.795	0.472	1	Oaz2	0.323	Pericyte
Tsc22d4	7.55201e-07	0.892057	0.436	0.114	1	Tsc22d4	0.322	Pericyte
Ptp4a3	8.43522e-08	0.996246	0.41	0.09	1	Ptp4a3	0.32	Pericyte
Fam212a	1.81794e-14	1.04107	0.333	0.014	1	Fam212a	0.319	Pericyte
Rhoa	7.25431e-07	0.75948	0.59	0.273	1	Rhoa	0.317	Pericyte
Ier2	0.000105165	0.696415	0.615	0.299	1	Ier2	0.316	Pericyte
C1qtnf6	8.62324e-15	1.15839	0.333	0.018	1	C1qtnf6	0.315	Pericyte
Ugp2	5.88355e-07	0.881117	0.538	0.225	1	Ugp2	0.313	Pericyte
Laptm4a	2.19377e-12	0.971437	0.897	0.586	1	Laptm4a	0.311	Pericyte
Tspan17	3.85073e-14	1.11716	0.333	0.022	1	Tspan17	0.311	Pericyte
Arpc1b	2.18881e-12	1.21203	0.359	0.048	1	Arpc1b	0.311	Pericyte
Junb	6.00605e-09	1.03233	0.385	0.074	1	Junb	0.311	Pericyte
Anp32b	0.000835223	0.429815	0.641	0.331	1	Anp32b	0.31	Pericyte
Ednra	9.34548e-27	1.17207	0.308	0.001	1	Ednra	0.307	Pericyte
Foxs1	2.63396e-25	1.36549	0.308	0.001	1	Foxs1	0.307	Pericyte
Dhx58os	2.73236e-25	1.25371	0.308	0.001	1	Dhx58os	0.307	Pericyte
Rrad	1.64733e-19	1.08763	0.308	0.003	1	Rrad	0.305	Pericyte
Gnb4	2.8422e-06	0.840057	0.41	0.106	1	Gnb4	0.304	Pericyte
Vstm4	2.55533e-20	1.16238	0.308	0.005	1	Vstm4	0.303	Pericyte
Akap7	1.42109e-13	1.26822	0.333	0.032	1	Akap7	0.301	Pericyte
Sepp1	1.64144e-06	0.977034	0.385	0.086	1	Sepp1	0.299	Pericyte
Uaca	1.07951e-14	0.879251	0.308	0.009	1	Uaca	0.299	Pericyte
Sept7	1.30496e-23	1.17026	0.949	0.652	1	Sept7	0.297	Pericyte
Ralb	7.19795e-10	1.0697	0.333	0.037	1	Ralb	0.296	Pericyte
Gnai2	1.21079e-06	0.946429	0.641	0.346	1	Gnai2	0.295	Pericyte
Sept11	3.76513e-07	0.910034	0.385	0.093	1	Sept11	0.292	Pericyte
Lamc1	2.892e-15	1.06266	0.308	0.017	1	Lamc1	0.291	Pericyte
Gm13889	9.0379e-12	1.17396	0.308	0.02	1	Gm13889	0.288	Pericyte
Hadhb	3.78942e-05	0.646564	0.436	0.15	1	Hadhb	0.286	Pericyte
Lamp1	1.02126e-09	0.887433	0.769	0.485	1	Lamp1	0.284	Pericyte
Etfb	7.43984e-07	0.806907	0.667	0.384	1	Etfb	0.283	Pericyte
Itm2b	1.26535e-15	1.06307	0.974	0.692	1	Itm2b	0.282	Pericyte
P2ry14	6.43831e-23	1.14673	0.282	0.001	1	P2ry14	0.281	Pericyte
Cryab	8.35478e-21	1.35562	0.282	0.002	1	Cryab	0.28	Pericyte
Itgb5	4.52378e-18	1.00244	0.282	0.005	1	Itgb5	0.277	Pericyte
Bad	5.21278e-05	0.43361	0.538	0.262	1	Bad	0.276	Pericyte
Cyp20a1	1.21338e-08	1.0431	0.359	0.085	1	Cyp20a1	0.274	Pericyte
Gng12	3.34656e-06	0.932512	0.359	0.085	1	Gng12	0.274	Pericyte
Blvrb	9.12935e-09	0.91187	0.308	0.036	1	Blvrb	0.272	Pericyte
Pgf	1.38527e-14	1.0262	0.282	0.01	1	Pgf	0.272	Pericyte
Timp3	5.05839e-14	1.04071	0.282	0.01	1	Timp3	0.272	Pericyte
Fermt2	2.33339e-09	1.07065	0.333	0.062	1	Fermt2	0.271	Pericyte
Sri	0.000723744	0.645164	0.615	0.344	1	Sri	0.271	Pericyte
Mdk	0.00091081	0.31226	0.795	0.524	1	Mdk	0.271	Pericyte
Rsu1	0.000180058	0.736735	0.41	0.14	1	Rsu1	0.27	Pericyte
Gstk1	1.75844e-10	1.06742	0.308	0.039	1	Gstk1	0.269	Pericyte
Gper1	1.20796e-12	0.954755	0.282	0.013	1	Gper1	0.269	Pericyte
Fkbp10	3.51903e-12	0.833226	0.282	0.013	1	Fkbp10	0.269	Pericyte
Agrn	2.76539e-06	0.856704	0.385	0.117	1	Agrn	0.268	Pericyte
Prkar1a	7.62186e-12	0.918718	0.769	0.504	1	Prkar1a	0.265	Pericyte
Asph	7.36922e-07	0.849265	0.41	0.148	1	Asph	0.262	Pericyte
Pold4	3.70855e-09	1.06706	0.308	0.047	1	Pold4	0.261	Pericyte
Ak3	7.84759e-09	0.96812	0.333	0.072	1	Ak3	0.261	Pericyte
Gipc1	1.92155e-06	0.795183	0.615	0.354	1	Gipc1	0.261	Pericyte
Cd302	5.13247e-10	0.91182	0.282	0.021	1	Cd302	0.261	Pericyte
Pcdh18	1.888e-09	0.810798	0.282	0.021	1	Pcdh18	0.261	Pericyte
Ctsz	0.000249229	0.53909	0.436	0.176	1	Ctsz	0.26	Pericyte
Ppib	1.01254e-10	0.905726	0.846	0.588	1	Ppib	0.258	Pericyte
Apoe	2.90506e-06	0.77663	0.308	0.051	1	Apoe	0.257	Pericyte
Wdr1	0.00175949	0.592139	0.487	0.23	1	Wdr1	0.257	Pericyte
Art3	3.21133e-22	1.17967	0.256	0	1	Art3	0.256	Pericyte
Bcl2l12	4.93387e-05	0.724106	0.359	0.103	1	Bcl2l12	0.256	Pericyte
Oasl2	8.95663e-22	1.11752	0.256	0.001	1	Oasl2	0.255	Pericyte
Fam162b	3.25363e-20	1.00468	0.256	0.001	1	Fam162b	0.255	Pericyte
Mylk	4.77815e-21	1.16976	0.256	0.002	1	Mylk	0.254	Pericyte
Capg	1.36296e-20	1.02428	0.256	0.002	1	Capg	0.254	Pericyte
Loxl3	6.07699e-17	0.809925	0.256	0.002	1	Loxl3	0.254	Pericyte
Tnfaip1	4.73447e-05	0.790582	0.41	0.156	1	Tnfaip1	0.254	Pericyte
Mcam	6.40148e-18	0.805209	0.256	0.003	1	Mcam	0.253	Pericyte
Arhgdib	6.98472e-17	1.16728	0.256	0.003	1	Arhgdib	0.253	Pericyte
Gja4	6.97949e-16	1.06022	0.256	0.003	1	Gja4	0.253	Pericyte
Rcsd1	5.63391e-18	0.808075	0.256	0.004	1	Rcsd1	0.252	Pericyte
Epas1	1.68316e-14	0.70529	0.256	0.004	1	Epas1	0.252	Pericyte
Capns1	0.000251358	0.550153	0.744	0.493	1	Capns1	0.251	Pericyte
Afap1l2	9.09479e-17	1.003	0.256	0.007	1	Afap1l2	0.249	Pericyte
Sptbn1	0.00162983	0.615498	0.41	0.162	1	Sptbn1	0.248	Pericyte
Marc2	0.000771064	0.668184	0.385	0.138	1	Marc2	0.247	Pericyte
Plscr3	0.000125754	0.730913	0.333	0.089	1	Plscr3	0.244	Pericyte
Hsp90b1	0.00348479	0.561447	0.667	0.427	1	Hsp90b1	0.24	Pericyte
Vim	0.00366343	0.28355	0.744	0.504	1	Vim	0.24	Pericyte
Sipa1	1.51284e-08	0.758886	0.256	0.017	1	Sipa1	0.239	Pericyte
Apod	5.8735e-09	0.865999	0.256	0.018	1	Apod	0.238	Pericyte
Hes1	0.00507499	0.470112	0.436	0.199	1	Hes1	0.237	Pericyte
1810011O10Rik	1.4189e-08	0.927053	0.256	0.02	1	1810011O10Rik	0.236	Pericyte
Pls3	2.46862e-06	0.871501	0.308	0.072	1	Pls3	0.236	Pericyte
Ndufs7	1.83291e-05	0.637075	0.769	0.533	1	Ndufs7	0.236	Pericyte
Marcks	0.00709738	0.393634	0.846	0.61	1	Marcks	0.236	Pericyte
Hspa2	3.34586e-07	0.581787	0.282	0.048	1	Hspa2	0.234	Pericyte
Nucb1	0.000115167	0.601799	0.359	0.125	1	Nucb1	0.234	Pericyte
Glipr2	0.000174616	0.758995	0.359	0.125	1	Glipr2	0.234	Pericyte
Rap1b	8.11417e-06	0.773452	0.59	0.357	1	Rap1b	0.233	Pericyte
Aldoa	4.36621e-11	0.824491	0.949	0.717	1	Aldoa	0.232	Pericyte
Gm14964	2.62083e-08	1.05852	0.256	0.025	1	Gm14964	0.231	Pericyte
Mef2c	9.54631e-07	0.682549	0.256	0.025	1	Mef2c	0.231	Pericyte
Col1a2	3.64433e-17	0.873763	0.231	0.001	1	Col1a2	0.23	Pericyte
Clip1	0.000100864	0.681458	0.308	0.078	1	Clip1	0.23	Pericyte
Fcgrt	7.09358e-16	0.893043	0.231	0.003	1	Fcgrt	0.228	Pericyte
Gpsm3	1.14757e-14	0.920764	0.231	0.003	1	Gpsm3	0.228	Pericyte
Adora2b	8.34181e-14	0.833287	0.231	0.003	1	Adora2b	0.228	Pericyte
Mmp14	0.000190377	0.669846	0.308	0.08	1	Mmp14	0.228	Pericyte
Tgfb1	1.86423e-17	1.01452	0.231	0.004	1	Tgfb1	0.227	Pericyte
Galk1	3.52932e-06	0.888219	0.385	0.158	1	Galk1	0.227	Pericyte
Aard	2.2629e-06	0.951151	0.282	0.055	1	Aard	0.227	Pericyte
Gpcpd1	2.40172e-06	0.835803	0.282	0.055	1	Gpcpd1	0.227	Pericyte
Vkorc1	0.000200254	0.577447	0.333	0.107	1	Vkorc1	0.226	Pericyte
Cdc42ep5	1.3296e-11	0.718111	0.231	0.005	1	Cdc42ep5	0.226	Pericyte
Ifitm2	1.85735e-05	0.695828	0.692	0.466	1	Ifitm2	0.226	Pericyte
Lrpap1	0.00455237	0.538703	0.462	0.237	1	Lrpap1	0.225	Pericyte
Plxdc2	4.19391e-08	0.755492	0.256	0.031	1	Plxdc2	0.225	Pericyte
Tgfb1i1	6.09484e-08	0.963825	0.256	0.031	1	Tgfb1i1	0.225	Pericyte
Slc44a2	3.31621e-07	0.706019	0.256	0.032	1	Slc44a2	0.224	Pericyte
Glmp	0.00196372	0.678883	0.385	0.161	1	Glmp	0.224	Pericyte
Rasl12	8.01155e-14	1.01816	0.231	0.008	1	Rasl12	0.223	Pericyte
Cers5	0.00186734	0.585214	0.359	0.136	1	Cers5	0.223	Pericyte
Mxra8	4.11592e-11	0.973697	0.231	0.009	1	Mxra8	0.222	Pericyte
Ginm1	0.000185142	0.734463	0.308	0.086	1	Ginm1	0.222	Pericyte
Mxd4	8.21225e-05	0.758746	0.333	0.113	1	Mxd4	0.22	Pericyte
Arhgef17	5.44175e-11	0.861971	0.231	0.011	1	Arhgef17	0.22	Pericyte
Vamp8	1.47711e-09	0.982353	0.256	0.036	1	Vamp8	0.22	Pericyte
Fads3	6.42302e-09	0.804874	0.231	0.011	1	Fads3	0.22	Pericyte
Sema6d	1.66638e-06	0.594128	0.256	0.036	1	Sema6d	0.22	Pericyte
Plce1	1.50175e-10	0.801781	0.231	0.012	1	Plce1	0.219	Pericyte
Magt1	3.15684e-06	0.795002	0.282	0.063	1	Magt1	0.219	Pericyte
Itgb1	5.40012e-05	0.741943	0.308	0.09	1	Itgb1	0.218	Pericyte
Slc29a1	1.29864e-05	0.763465	0.282	0.064	1	Slc29a1	0.218	Pericyte
Pcbd2	0.000453061	0.605116	0.282	0.065	1	Pcbd2	0.217	Pericyte
Wipi1	5.84814e-08	0.790651	0.231	0.018	1	Wipi1	0.213	Pericyte
Ngfr	6.96031e-07	0.619385	0.231	0.018	1	Ngfr	0.213	Pericyte
Tmem176a	1.23378e-07	0.626234	0.231	0.019	1	Tmem176a	0.212	Pericyte
Gatm	3.93877e-06	0.875956	0.256	0.044	1	Gatm	0.212	Pericyte
Tpst2	2.23104e-06	0.824914	0.282	0.072	1	Tpst2	0.21	Pericyte
Necap2	6.60841e-05	0.711346	0.282	0.072	1	Necap2	0.21	Pericyte
Manf	0.000284793	0.605707	0.692	0.483	1	Manf	0.209	Pericyte
Wls	0.000276844	0.436758	0.333	0.127	1	Wls	0.206	Pericyte
Ccdc12	1.71836e-07	0.754183	0.59	0.384	1	Ccdc12	0.206	Pericyte
Anpep	1.11348e-18	0.710054	0.205	0	1	Anpep	0.205	Pericyte
Ssr3	0.00170241	0.610252	0.487	0.283	1	Ssr3	0.204	Pericyte
Clec1a	1.08557e-20	0.721164	0.205	0.001	1	Clec1a	0.204	Pericyte
Bloc1s1	4.77802e-09	0.779969	0.564	0.36	1	Bloc1s1	0.204	Pericyte
Nbl1	1.36535e-05	0.750751	0.256	0.053	1	Nbl1	0.203	Pericyte
Pea15a	0.00396163	0.527322	0.718	0.515	1	Pea15a	0.203	Pericyte
Tmed2	0.00627124	0.399833	0.846	0.643	1	Tmed2	0.203	Pericyte
Myo1b	4.62307e-06	0.834944	0.256	0.054	1	Myo1b	0.202	Pericyte
Tns1	6.33289e-15	0.903991	0.205	0.003	1	Tns1	0.202	Pericyte
Hic1	1.94707e-12	0.927556	0.205	0.003	1	Hic1	0.202	Pericyte
Rps3a1	0.00511725	0.361092	0.872	0.67	1	Rps3a1	0.202	Pericyte
Pik3r1	0.000465515	0.558984	0.256	0.055	1	Pik3r1	0.201	Pericyte
Sgce	0.000639394	0.569612	0.308	0.107	1	Sgce	0.201	Pericyte
Sh2b3	4.23071e-13	0.794061	0.205	0.004	1	Sh2b3	0.201	Pericyte
Parm1	1.86516e-10	0.603027	0.205	0.004	1	Parm1	0.201	Pericyte
Rbpms	1.36208e-11	0.669896	0.205	0.005	1	Rbpms	0.2	Pericyte
Efemp2	1.20972e-05	0.512133	0.231	0.032	1	Efemp2	0.199	Pericyte
Sypl	0.000135895	0.769375	0.308	0.109	1	Sypl	0.199	Pericyte
Il10rb	6.32434e-13	0.974419	0.205	0.006	1	Il10rb	0.199	Pericyte
Oaf	7.36928e-10	0.531267	0.205	0.006	1	Oaf	0.199	Pericyte
Myh9	7.44922e-10	0.84182	0.205	0.007	1	Myh9	0.198	Pericyte
Nkd2	1.16899e-09	0.848601	0.205	0.008	1	Nkd2	0.197	Pericyte
Gltscr2	0.000219937	0.596715	0.564	0.368	1	Gltscr2	0.196	Pericyte
Arhgap42	2.46709e-08	0.760038	0.205	0.01	1	Arhgap42	0.195	Pericyte
Fn1	1.90977e-06	0.885897	0.231	0.038	1	Fn1	0.193	Pericyte
Gusb	0.000197266	0.618409	0.231	0.038	1	Gusb	0.193	Pericyte
Alad	0.00130343	0.609879	0.462	0.271	1	Alad	0.191	Pericyte
Pde5a	5.02525e-07	0.592975	0.205	0.014	1	Pde5a	0.191	Pericyte
Shisa5	0.00250312	0.568386	0.282	0.091	1	Shisa5	0.191	Pericyte
Prdx1	0.0037342	0.423602	0.692	0.501	1	Prdx1	0.191	Pericyte
Pald1	7.13641e-09	0.766237	0.205	0.015	1	Pald1	0.19	Pericyte
Ppp1r2	7.84944e-06	0.76064	0.436	0.246	1	Ppp1r2	0.19	Pericyte
Hebp2	0.000106567	0.631793	0.231	0.041	1	Hebp2	0.19	Pericyte
Uqcrh	3.39485e-06	0.561723	0.974	0.784	1	Uqcrh	0.19	Pericyte
Snhg18	5.64498e-07	0.798282	0.205	0.017	1	Snhg18	0.188	Pericyte
Acaa2	7.38433e-06	0.858942	0.256	0.068	1	Acaa2	0.188	Pericyte
Sh3glb2	0.00276725	0.621779	0.359	0.172	1	Sh3glb2	0.187	Pericyte
Ctsa	0.00428325	0.614015	0.308	0.121	1	Ctsa	0.187	Pericyte
Siva1	0.00372628	0.53605	0.462	0.276	1	Siva1	0.186	Pericyte
Zfp703	8.16148e-08	0.66184	0.205	0.02	1	Zfp703	0.185	Pericyte
Ldha	0.00644984	0.462281	0.692	0.507	1	Ldha	0.185	Pericyte
Pck2	2.43124e-06	0.578292	0.205	0.021	1	Pck2	0.184	Pericyte
Elk3	1.71097e-05	0.605978	0.205	0.021	1	Elk3	0.184	Pericyte
Prr5	2.47817e-05	0.763405	0.231	0.047	1	Prr5	0.184	Pericyte
Lman1	4.06092e-05	0.763048	0.256	0.072	1	Lman1	0.184	Pericyte
Gucy1a3	0.00476888	0.528523	0.256	0.072	1	Gucy1a3	0.184	Pericyte
Alg14	0.00252508	0.555965	0.256	0.073	1	Alg14	0.183	Pericyte
Ostc	0.000313463	0.578428	0.718	0.536	1	Ostc	0.182	Pericyte
Egfl7	3.4946e-05	0.663204	0.205	0.024	1	Egfl7	0.181	Pericyte
Atp6v0e	0.00147522	0.687338	0.487	0.306	1	Atp6v0e	0.181	Pericyte
Tmed10	1.3218e-06	0.71807	0.462	0.282	1	Tmed10	0.18	Pericyte
Lamp2	0.00253194	0.538224	0.256	0.076	1	Lamp2	0.18	Pericyte
Gpx7	6.63927e-05	0.781726	0.231	0.052	1	Gpx7	0.179	Pericyte
Dmp1	2.60397e-15	0.613087	0.179	0	1	Dmp1	0.179	Pericyte
Rasl11a	1.1358e-08	1.13696	0.205	0.026	1	Rasl11a	0.179	Pericyte
Ptprk	8.81813e-06	0.734498	0.205	0.026	1	Ptprk	0.179	Pericyte
Mpp1	1.19758e-05	0.721953	0.205	0.026	1	Mpp1	0.179	Pericyte
Krcc1	0.00164626	0.460273	0.282	0.103	1	Krcc1	0.179	Pericyte
Zswim7	3.4079e-05	0.738532	0.205	0.027	1	Zswim7	0.178	Pericyte
Akap12	0.000108888	0.588557	0.205	0.027	1	Akap12	0.178	Pericyte
Txndc5	0.000770985	0.687914	0.282	0.104	1	Txndc5	0.178	Pericyte
Rhod	2.09218e-13	0.714674	0.179	0.002	1	Rhod	0.177	Pericyte
Pde8b	1.87878e-11	0.629169	0.179	0.002	1	Pde8b	0.177	Pericyte
Tmem86a	4.95994e-06	0.579992	0.205	0.028	1	Tmem86a	0.177	Pericyte
Myo18a	0.00227223	0.523782	0.231	0.055	1	Myo18a	0.176	Pericyte
Emilin1	9.46439e-13	0.67408	0.179	0.003	1	Emilin1	0.176	Pericyte
Tns2	1.27427e-09	0.53501	0.179	0.003	1	Tns2	0.176	Pericyte
Ccdc3	1.41714e-11	0.667538	0.179	0.004	1	Ccdc3	0.175	Pericyte
Pkn1	2.64499e-08	0.565268	0.205	0.03	1	Pkn1	0.175	Pericyte
Unc5b	4.64376e-12	0.95301	0.179	0.005	1	Unc5b	0.174	Pericyte
Rtkn	3.16751e-05	0.582179	0.205	0.031	1	Rtkn	0.174	Pericyte
Raph1	0.000107995	0.788317	0.282	0.108	1	Raph1	0.174	Pericyte
Slc30a10	0.000158273	0.560398	0.205	0.031	1	Slc30a10	0.174	Pericyte
Csk	0.00191519	0.588293	0.436	0.262	1	Csk	0.174	Pericyte
Cap2	9.93664e-09	0.885484	0.179	0.006	1	Cap2	0.173	Pericyte
Eif4ebp1	0.00491	0.579577	0.256	0.083	1	Eif4ebp1	0.173	Pericyte
Tnfrsf1a	1.24089e-08	0.761016	0.179	0.009	1	Tnfrsf1a	0.17	Pericyte
Gamt	0.000393914	0.678236	0.231	0.062	1	Gamt	0.169	Pericyte
Slc31a1	0.00476107	0.607039	0.308	0.139	1	Slc31a1	0.169	Pericyte
Rpl22	0.00303471	0.529854	0.821	0.652	1	Rpl22	0.169	Pericyte
Tpm2	2.16619e-10	0.950034	0.179	0.012	1	Tpm2	0.167	Pericyte
Bcar1	0.0090919	0.542977	0.282	0.115	1	Bcar1	0.167	Pericyte
Qpct	1.28045e-05	0.560407	0.179	0.013	1	Qpct	0.166	Pericyte
Cstb	0.00910834	0.55394	0.462	0.297	1	Cstb	0.165	Pericyte
Flna	4.8051e-05	0.694477	0.231	0.066	1	Flna	0.165	Pericyte
Litaf	2.7158e-06	0.848478	0.231	0.067	1	Litaf	0.164	Pericyte
Gm42418	0.000446384	0.67838	0.231	0.067	1	Gm42418	0.164	Pericyte
Axl	1.48967e-08	0.878609	0.179	0.015	1	Axl	0.164	Pericyte
Pltp	1.23021e-06	0.641231	0.179	0.015	1	Pltp	0.164	Pericyte
Jup	0.00878277	0.462074	0.231	0.069	1	Jup	0.162	Pericyte
Bcat2	1.04362e-05	0.586942	0.179	0.017	1	Bcat2	0.162	Pericyte
Ppard	1.31975e-05	0.563402	0.179	0.017	1	Ppard	0.162	Pericyte
2010111I01Rik	1.86978e-05	0.424189	0.179	0.017	1	2010111I01Rik	0.162	Pericyte
Ndufa5	0.00558321	0.422858	0.795	0.634	1	Ndufa5	0.161	Pericyte
Krtcap2	0.000856379	0.562522	0.692	0.531	1	Krtcap2	0.161	Pericyte
Nab1	1.58121e-07	0.883578	0.179	0.019	1	Nab1	0.16	Pericyte
Tspo	2.98868e-05	0.661744	0.179	0.019	1	Tspo	0.16	Pericyte
Sp3os	0.00421102	0.667244	0.256	0.096	1	Sp3os	0.16	Pericyte
Ift20	0.000763129	0.697378	0.41	0.25	1	Ift20	0.16	Pericyte
Col26a1	6.69836e-05	0.545361	0.179	0.02	1	Col26a1	0.159	Pericyte
Gmpr	0.00127219	0.568838	0.205	0.046	1	Gmpr	0.159	Pericyte
Uqcr10	5.421e-05	0.584332	0.872	0.716	1	Uqcr10	0.156	Pericyte
Npepl1	6.07581e-06	0.775798	0.179	0.023	1	Npepl1	0.156	Pericyte
Armcx2	0.0027687	0.593689	0.385	0.229	1	Armcx2	0.156	Pericyte
Bmp1	0.00138592	0.564061	0.205	0.049	1	Bmp1	0.156	Pericyte
Ssh2	0.00179344	0.627265	0.205	0.049	1	Ssh2	0.156	Pericyte
Gypc	1.88645e-07	0.830116	0.179	0.024	1	Gypc	0.155	Pericyte
Myl6	0.000133648	0.546125	0.256	0.102	1	Myl6	0.154	Pericyte
Actn4	0.00540136	0.59139	0.256	0.102	1	Actn4	0.154	Pericyte
Ggt5	7.35362e-17	0.668153	0.154	0	1	Ggt5	0.154	Pericyte
Lrrc32	1.50376e-12	0.545838	0.154	0	1	Lrrc32	0.154	Pericyte
Des	2.09105e-12	0.500909	0.154	0	1	Des	0.154	Pericyte
Il34	2.66221e-12	0.685189	0.154	0	1	Il34	0.154	Pericyte
Cspg4	5.10831e-12	0.425641	0.154	0	1	Cspg4	0.154	Pericyte
Casp6	0.00927511	0.6217	0.282	0.128	1	Casp6	0.154	Pericyte
Tbx2	2.99278e-13	0.733994	0.154	0.001	1	Tbx2	0.153	Pericyte
Cmklr1	4.81995e-11	0.605136	0.154	0.001	1	Cmklr1	0.153	Pericyte
Fam20a	9.85207e-11	0.620924	0.154	0.001	1	Fam20a	0.153	Pericyte
Col6a2	3.81821e-10	0.469508	0.154	0.001	1	Col6a2	0.153	Pericyte
Nudt8	0.000319699	0.454393	0.179	0.026	1	Nudt8	0.153	Pericyte
Adgre5	1.96343e-10	0.601009	0.154	0.002	1	Adgre5	0.152	Pericyte
Slc9a9	1.05153e-08	0.526322	0.154	0.002	1	Slc9a9	0.152	Pericyte
Ggta1	6.02279e-12	0.52351	0.154	0.003	1	Ggta1	0.151	Pericyte
Nr1h3	1.73242e-09	0.771739	0.154	0.003	1	Nr1h3	0.151	Pericyte
Ppp1ca	0.000331773	0.517804	0.897	0.747	1	Ppp1ca	0.15	Pericyte
Prrx2	1.02879e-08	0.851328	0.154	0.004	1	Prrx2	0.15	Pericyte
Adora2a	1.18046e-08	0.58307	0.154	0.004	1	Adora2a	0.15	Pericyte
Eng	4.26829e-07	0.532605	0.154	0.004	1	Eng	0.15	Pericyte
Aip	0.00390552	0.554877	0.333	0.184	1	Aip	0.149	Pericyte
Hey2	1.78555e-09	0.825385	0.154	0.005	1	Hey2	0.149	Pericyte
Nid2	2.07627e-08	0.492741	0.154	0.005	1	Nid2	0.149	Pericyte
Dock6	2.66701e-07	0.562307	0.154	0.005	1	Dock6	0.149	Pericyte
Samhd1	0.00063608	0.582305	0.179	0.03	1	Samhd1	0.149	Pericyte
Btd	0.000700132	0.597627	0.179	0.03	1	Btd	0.149	Pericyte
Mprip	0.000143245	0.729155	0.282	0.134	1	Mprip	0.148	Pericyte
Dlc1	4.71362e-07	0.630194	0.154	0.007	1	Dlc1	0.147	Pericyte
Arhgap31	0.000607334	0.576597	0.179	0.032	1	Arhgap31	0.147	Pericyte
Kdelr2	0.000697887	0.692663	0.205	0.058	1	Kdelr2	0.147	Pericyte
Eps8	4.45282e-07	0.80292	0.154	0.008	1	Eps8	0.146	Pericyte
Rnaset2b	1.62756e-05	0.634208	0.205	0.059	1	Rnaset2b	0.146	Pericyte
Ptk7	0.00158113	0.56968	0.205	0.059	1	Ptk7	0.146	Pericyte
Fam76a	0.00307819	0.529853	0.205	0.059	1	Fam76a	0.146	Pericyte
Klf2	1.22311e-05	0.502969	0.154	0.009	1	Klf2	0.145	Pericyte
Grn	0.000919197	0.475521	0.205	0.06	1	Grn	0.145	Pericyte
Imp3	2.22755e-06	0.7729	0.333	0.19	1	Imp3	0.143	Pericyte
Tmem59	0.00306912	0.481428	0.769	0.626	1	Tmem59	0.143	Pericyte
Pik3cd	1.83867e-06	0.660319	0.154	0.011	1	Pik3cd	0.143	Pericyte
Hibadh	0.00409235	0.626102	0.359	0.216	1	Hibadh	0.143	Pericyte
Trib2	0.00295336	0.640541	0.282	0.139	1	Trib2	0.143	Pericyte
Syde1	7.44502e-06	0.559939	0.154	0.013	1	Syde1	0.141	Pericyte
Pxn	0.00612924	0.421032	0.179	0.038	1	Pxn	0.141	Pericyte
Tpst1	0.0076339	0.598516	0.231	0.091	1	Tpst1	0.14	Pericyte
Col5a2	1.60688e-05	0.518882	0.154	0.015	1	Col5a2	0.139	Pericyte
Farp1	0.000110588	0.607137	0.154	0.015	1	Farp1	0.139	Pericyte
Zbtb34	2.28103e-06	0.797469	0.154	0.016	1	Zbtb34	0.138	Pericyte
Ppp1r14a	0.000307053	0.338702	0.154	0.017	1	Ppp1r14a	0.137	Pericyte
Prex2	0.000482825	0.48396	0.154	0.018	1	Prex2	0.136	Pericyte
Phlda3	0.00063847	0.529392	0.154	0.018	1	Phlda3	0.136	Pericyte
Gadd45b	0.000878562	0.478096	0.154	0.018	1	Gadd45b	0.136	Pericyte
Armcx3	8.06533e-05	0.656177	0.256	0.121	1	Armcx3	0.135	Pericyte
Ifngr2	0.00129133	0.314798	0.333	0.199	1	Ifngr2	0.134	Pericyte
Rbpms2	0.000161277	0.592024	0.154	0.021	1	Rbpms2	0.133	Pericyte
Mmp15	0.000384944	0.505012	0.154	0.021	1	Mmp15	0.133	Pericyte
Slc16a3	3.15153e-06	0.852949	0.154	0.022	1	Slc16a3	0.132	Pericyte
Gsn	0.00168799	0.536004	0.154	0.022	1	Gsn	0.132	Pericyte
Lman2	0.00543551	0.573567	0.308	0.176	1	Lman2	0.132	Pericyte
Zdhhc1	2.71916e-06	0.471874	0.154	0.023	1	Zdhhc1	0.131	Pericyte
Pth1r	3.38543e-05	0.364314	0.154	0.023	1	Pth1r	0.131	Pericyte
Tnfrsf19	0.000125471	0.419165	0.154	0.023	1	Tnfrsf19	0.131	Pericyte
Tbkbp1	0.00050025	0.567599	0.154	0.023	1	Tbkbp1	0.131	Pericyte
Ccnd1	0.00110637	0.742046	0.205	0.074	1	Ccnd1	0.131	Pericyte
Prelid1	0.000918702	0.520331	0.462	0.332	1	Prelid1	0.13	Pericyte
Ccdc126	0.00208826	0.505187	0.154	0.024	1	Ccdc126	0.13	Pericyte
Kazn	0.00268768	0.408755	0.154	0.024	1	Kazn	0.13	Pericyte
Msn	0.00690056	0.560566	0.179	0.049	1	Msn	0.13	Pericyte
Acadm	1.34269e-06	1.17752	0.256	0.127	1	Acadm	0.129	Pericyte
Hadha	5.01076e-05	0.877052	0.231	0.102	1	Hadha	0.129	Pericyte
Trip10	0.000397225	0.577267	0.154	0.025	1	Trip10	0.129	Pericyte
Txn1	0.00398684	0.492127	0.718	0.589	1	Txn1	0.129	Pericyte
Slc6a20a	8.92866e-11	0.591697	0.128	0	1	Slc6a20a	0.128	Pericyte
Pde4d	0.000861028	0.446425	0.154	0.026	1	Pde4d	0.128	Pericyte
Rps20	0.00511729	0.397464	0.795	0.667	1	Rps20	0.128	Pericyte
Tbx18	1.63109e-11	0.42818	0.128	0.001	1	Tbx18	0.127	Pericyte
Il13ra1	4.79288e-10	0.450185	0.128	0.001	1	Il13ra1	0.127	Pericyte
Naalad2	9.29981e-10	0.585007	0.128	0.001	1	Naalad2	0.127	Pericyte
Postn	5.48132e-09	0.581469	0.128	0.001	1	Postn	0.127	Pericyte
Sdhd	1.95605e-05	0.756387	0.513	0.386	1	Sdhd	0.127	Pericyte
Sh3bgrl3	0.000201805	0.58214	0.744	0.617	1	Sh3bgrl3	0.127	Pericyte
Itga1	9.42389e-11	0.664781	0.128	0.002	1	Itga1	0.126	Pericyte
Scarf1	4.37358e-10	0.488878	0.128	0.002	1	Scarf1	0.126	Pericyte
Nupr1	2.5381e-08	0.772442	0.128	0.002	1	Nupr1	0.126	Pericyte
Cracr2b	3.61716e-08	0.446186	0.128	0.002	1	Cracr2b	0.126	Pericyte
P3h1	0.000177702	0.647368	0.154	0.028	1	P3h1	0.126	Pericyte
Tmem51	9.64044e-08	0.559064	0.128	0.003	1	Tmem51	0.125	Pericyte
Klhl6	1.86981e-07	0.410528	0.128	0.003	1	Klhl6	0.125	Pericyte
Nrip2	6.221e-06	0.410287	0.128	0.003	1	Nrip2	0.125	Pericyte
Grb10	0.00139836	0.613418	0.256	0.131	1	Grb10	0.125	Pericyte
Suclg2	7.65056e-05	0.435258	0.205	0.08	1	Suclg2	0.125	Pericyte
Tmem37	4.73778e-06	0.46427	0.128	0.004	1	Tmem37	0.124	Pericyte
Fam132a	0.000144909	0.545668	0.154	0.03	1	Fam132a	0.124	Pericyte
Arhgef25	0.000189771	0.609029	0.154	0.03	1	Arhgef25	0.124	Pericyte
Nradd	0.000563062	0.679116	0.256	0.132	1	Nradd	0.124	Pericyte
Dennd2a	0.00288974	0.582298	0.179	0.055	1	Dennd2a	0.124	Pericyte
Atp1b3	0.00656913	0.552903	0.359	0.235	1	Atp1b3	0.124	Pericyte
Golt1b	0.00202798	0.634567	0.333	0.21	1	Golt1b	0.123	Pericyte
Apold1	9.49181e-07	0.666466	0.128	0.005	1	Apold1	0.123	Pericyte
Col5a1	4.76156e-06	0.374788	0.128	0.005	1	Col5a1	0.123	Pericyte
Tsc22d3	0.000514099	0.605398	0.462	0.339	1	Tsc22d3	0.123	Pericyte
Trip6	0.00108061	0.51085	0.179	0.056	1	Trip6	0.123	Pericyte
Abcg2	0.00160929	0.548386	0.179	0.056	1	Abcg2	0.123	Pericyte
Decr1	0.00235609	0.580558	0.179	0.056	1	Decr1	0.123	Pericyte
Itpr2	1.96956e-06	0.379836	0.128	0.006	1	Itpr2	0.122	Pericyte
Kdelc2	5.54307e-06	0.638953	0.128	0.006	1	Kdelc2	0.122	Pericyte
Adcy6	1.9498e-05	0.495561	0.128	0.006	1	Adcy6	0.122	Pericyte
Itgav	7.27718e-05	0.426494	0.128	0.007	1	Itgav	0.121	Pericyte
Ctsl	0.000361252	0.727094	0.282	0.161	1	Ctsl	0.121	Pericyte
Apool	0.00521814	0.655536	0.231	0.111	1	Apool	0.12	Pericyte
Igfbp2	0.000405451	0.586394	0.59	0.47	1	Igfbp2	0.12	Pericyte
Elovl1	0.000753587	0.563566	0.154	0.034	1	Elovl1	0.12	Pericyte
Utp3	0.00096839	0.626979	0.308	0.188	1	Utp3	0.12	Pericyte
Gm11808	0.00522779	0.458316	0.359	0.239	1	Gm11808	0.12	Pericyte
As3mt	0.00670157	0.691203	0.205	0.085	1	As3mt	0.12	Pericyte
Olfml3	0.000426026	0.419959	0.128	0.009	1	Olfml3	0.119	Pericyte
Sept2	0.00168115	0.521876	0.179	0.06	1	Sept2	0.119	Pericyte
Ttyh2	7.19123e-05	0.314202	0.128	0.01	1	Ttyh2	0.118	Pericyte
Tiparp	0.000727106	0.729455	0.179	0.061	1	Tiparp	0.118	Pericyte
Pros1	3.33488e-05	0.51376	0.128	0.011	1	Pros1	0.117	Pericyte
Dock1	6.57571e-05	0.528395	0.128	0.011	1	Dock1	0.117	Pericyte
Epb41l2	0.000111774	0.574097	0.128	0.011	1	Epb41l2	0.117	Pericyte
Idh2	0.000857374	0.585904	0.436	0.319	1	Idh2	0.117	Pericyte
Il11ra1	0.00198415	0.545202	0.179	0.062	1	Il11ra1	0.117	Pericyte
Lzts2	0.0028675	0.624178	0.205	0.088	1	Lzts2	0.117	Pericyte
Ncor2	0.00367167	0.523504	0.154	0.037	1	Ncor2	0.117	Pericyte
Rnase4	0.00147763	0.347915	0.128	0.012	1	Rnase4	0.116	Pericyte
Triobp	0.000143936	0.358569	0.179	0.063	1	Triobp	0.116	Pericyte
Trpc3	5.12904e-05	0.586746	0.128	0.013	1	Trpc3	0.115	Pericyte
Utrn	0.00141385	0.419576	0.128	0.013	1	Utrn	0.115	Pericyte
Tns3	0.00165411	0.380003	0.128	0.014	1	Tns3	0.114	Pericyte
Vdac1	5.03773e-05	0.582913	0.718	0.604	1	Vdac1	0.114	Pericyte
Cks1b	0.00280159	0.574603	0.41	0.296	1	Cks1b	0.114	Pericyte
Tm9sf3	0.00374241	0.541056	0.333	0.22	1	Tm9sf3	0.113	Pericyte
Nfatc4	0.000140303	0.619787	0.128	0.015	1	Nfatc4	0.113	Pericyte
Shc1	0.000747519	0.321785	0.128	0.015	1	Shc1	0.113	Pericyte
Prkcd	0.00277167	0.465688	0.128	0.015	1	Prkcd	0.113	Pericyte
Wasf2	0.000120523	0.598109	0.154	0.041	1	Wasf2	0.113	Pericyte
Slc50a1	0.00186679	0.662572	0.179	0.066	1	Slc50a1	0.113	Pericyte
Nenf	7.3857e-05	0.685156	0.462	0.351	1	Nenf	0.111	Pericyte
Txnip	0.0047948	0.419868	0.128	0.017	1	Txnip	0.111	Pericyte
Ngly1	0.00708189	0.528313	0.179	0.068	1	Ngly1	0.111	Pericyte
Rftn2	0.000756703	0.455733	0.128	0.018	1	Rftn2	0.11	Pericyte
Ogg1	0.00997245	0.489041	0.154	0.044	1	Ogg1	0.11	Pericyte
Ndufa13	1.708e-05	0.580015	0.872	0.762	1	Ndufa13	0.11	Pericyte
Commd1	0.00893372	0.46698	0.513	0.403	1	Commd1	0.11	Pericyte
Phc2	0.00992673	0.54571	0.205	0.095	1	Phc2	0.11	Pericyte
Add3	2.46897e-07	0.694672	0.128	0.019	1	Add3	0.109	Pericyte
Tnks1bp1	0.000450498	0.621513	0.128	0.019	1	Tnks1bp1	0.109	Pericyte
Hspa5	0.0048166	0.472711	0.769	0.66	1	Hspa5	0.109	Pericyte
Rhbdf1	0.00889677	0.398489	0.128	0.02	1	Rhbdf1	0.108	Pericyte
Fam134b	0.00893572	0.399325	0.128	0.02	1	Fam134b	0.108	Pericyte
Tmem214	0.000474679	0.604935	0.205	0.097	1	Tmem214	0.108	Pericyte
Stx4a	0.00894076	0.511266	0.179	0.072	1	Stx4a	0.107	Pericyte
Arhgef40	0.00947194	0.438564	0.128	0.022	1	Arhgef40	0.106	Pericyte
Mcee	7.31407e-05	0.873257	0.179	0.073	1	Mcee	0.106	Pericyte
Hipk1	0.00868543	0.571857	0.154	0.048	1	Hipk1	0.106	Pericyte
Hbegf	0.00910212	0.450226	0.128	0.023	1	Hbegf	0.105	Pericyte
Iqgap1	0.000757476	0.57323	0.128	0.024	1	Iqgap1	0.104	Pericyte
Idh1	0.00142056	0.53747	0.641	0.537	1	Idh1	0.104	Pericyte
Chst2	9.78403e-05	0.457221	0.128	0.025	1	Chst2	0.103	Pericyte
Actn1	0.000358559	0.574878	0.154	0.051	1	Actn1	0.103	Pericyte
Myo6	0.00431342	0.380613	0.128	0.025	1	Myo6	0.103	Pericyte
Ero1l	0.00495387	0.384818	0.128	0.025	1	Ero1l	0.103	Pericyte
Lamc3	1.87142e-09	0.378706	0.103	0	1	Lamc3	0.103	Pericyte
Cpa1	2.55685e-09	0.363087	0.103	0	1	Cpa1	0.103	Pericyte
Hspb2	6.44191e-09	0.391106	0.103	0	1	Hspb2	0.103	Pericyte
Col6a3	2.98325e-08	0.29294	0.103	0	1	Col6a3	0.103	Pericyte
Adap2os	3.21806e-08	0.459694	0.103	0	1	Adap2os	0.103	Pericyte
2310011J03Rik	0.000682213	0.327238	0.231	0.129	1	2310011J03Rik	0.102	Pericyte
1700018A04Rik	4.92367e-09	0.382538	0.103	0.001	1	1700018A04Rik	0.102	Pericyte
Gprc5c	2.67545e-07	0.410998	0.103	0.001	1	Gprc5c	0.102	Pericyte
Bmp5	3.69474e-07	0.370597	0.103	0.001	1	Bmp5	0.102	Pericyte
Fam101a	9.57183e-07	0.543298	0.103	0.001	1	Fam101a	0.102	Pericyte
Ifitm1	1.12836e-06	0.698007	0.103	0.001	1	Ifitm1	0.102	Pericyte
Rnf13	2.71002e-05	0.737009	0.231	0.13	1	Rnf13	0.101	Pericyte
Card19	0.00729862	0.519865	0.128	0.027	1	Card19	0.101	Pericyte
Gngt2	4.53412e-10	0.6598	0.103	0.002	1	Gngt2	0.101	Pericyte
Acvrl1	1.02038e-06	0.396077	0.103	0.002	1	Acvrl1	0.101	Pericyte
Ifi27	5.51079e-06	0.386459	0.103	0.002	1	Ifi27	0.101	Pericyte
Ecm2	1.86488e-05	0.298238	0.103	0.002	1	Ecm2	0.101	Pericyte
Ndufb11	0.000268042	0.581673	0.744	0.643	1	Ndufb11	0.101	Pericyte
Lef1	0.00100185	0.365641	0.128	0.028	1	Lef1	0.1	Pericyte
Ifi35	7.10406e-06	0.360612	0.103	0.003	1	Ifi35	0.1	Pericyte
Slc22a8	9.32374e-06	0.360173	0.103	0.003	1	Slc22a8	0.1	Pericyte
Bst2	3.25064e-05	0.3376	0.103	0.003	1	Bst2	0.1	Pericyte
Grap	6.49413e-05	0.508205	0.103	0.003	1	Grap	0.1	Pericyte
Tmem204	2.44882e-05	0.469006	0.103	0.004	1	Tmem204	0.099	Pericyte
Ptpn18	2.59704e-05	0.540074	0.103	0.004	1	Ptpn18	0.099	Pericyte
Tec	7.0313e-05	0.3109	0.103	0.004	1	Tec	0.099	Pericyte
Hif3a	7.99933e-05	0.317712	0.103	0.004	1	Hif3a	0.099	Pericyte
Timm10b	0.000124219	0.581697	0.462	0.364	1	Timm10b	0.098	Pericyte
Anxa7	0.00902845	0.532217	0.128	0.03	1	Anxa7	0.098	Pericyte
Ecm1	6.30411e-05	0.277519	0.103	0.005	1	Ecm1	0.098	Pericyte
Lst1	7.19051e-05	0.286882	0.103	0.005	1	Lst1	0.098	Pericyte
Endod1	0.000103229	0.492469	0.103	0.005	1	Endod1	0.098	Pericyte
Arhgap29	1.65882e-09	0.414388	0.103	0.006	1	Arhgap29	0.097	Pericyte
Itga4	2.66155e-05	0.479725	0.103	0.006	1	Itga4	0.097	Pericyte
Tlcd2	0.000600276	0.296878	0.103	0.006	1	Tlcd2	0.097	Pericyte
Usp34	0.00162275	0.295842	0.205	0.108	1	Usp34	0.097	Pericyte
Prom1	0.00751535	0.48334	0.128	0.032	1	Prom1	0.096	Pericyte
Trf	4.1419e-05	0.531344	0.103	0.007	1	Trf	0.096	Pericyte
Fhad1	0.00107469	0.449668	0.103	0.007	1	Fhad1	0.096	Pericyte
Gemin7	0.00150362	0.654865	0.308	0.213	1	Gemin7	0.095	Pericyte
Ldlrad4	0.00167997	0.304496	0.103	0.008	1	Ldlrad4	0.095	Pericyte
Trap1	0.000994561	0.287436	0.179	0.084	1	Trap1	0.095	Pericyte
Cnpy3	0.00918253	0.51114	0.205	0.11	1	Cnpy3	0.095	Pericyte
Rras	0.000370714	0.445974	0.103	0.009	1	Rras	0.094	Pericyte
AW011738	0.00207312	0.494551	0.103	0.009	1	AW011738	0.094	Pericyte
Xpa	0.0059537	0.539744	0.231	0.137	1	Xpa	0.094	Pericyte
Gss	0.00418733	0.313054	0.128	0.036	1	Gss	0.092	Pericyte
Coq3	0.00263162	0.668075	0.128	0.037	1	Coq3	0.091	Pericyte
Fblim1	0.00461151	0.317116	0.128	0.037	1	Fblim1	0.091	Pericyte
Rdh10	0.0071429	0.377718	0.103	0.012	1	Rdh10	0.091	Pericyte
Ubr5	0.00880305	0.524518	0.179	0.088	1	Ubr5	0.091	Pericyte
Trappc6b	0.00506108	0.467889	0.359	0.268	1	Trappc6b	0.091	Pericyte
Arhgef1	0.00230693	0.628896	0.154	0.064	1	Arhgef1	0.09	Pericyte
Kdelr1	6.39205e-06	0.757308	0.308	0.219	1	Kdelr1	0.089	Pericyte
Arid3b	0.00156193	0.343069	0.103	0.014	1	Arid3b	0.089	Pericyte
Tmem176b	0.00463419	0.601647	0.256	0.167	1	Tmem176b	0.089	Pericyte
Cers2	0.0019741	0.610504	0.205	0.116	1	Cers2	0.089	Pericyte
Lamtor2	0.00297944	0.491277	0.615	0.526	1	Lamtor2	0.089	Pericyte
S100a13	8.06879e-06	0.412585	0.103	0.015	1	S100a13	0.088	Pericyte
Vcl	0.000211038	0.54911	0.103	0.015	1	Vcl	0.088	Pericyte
Myadm	0.00447435	0.297532	0.103	0.015	1	Myadm	0.088	Pericyte
Dmd	0.00544727	0.499471	0.103	0.015	1	Dmd	0.088	Pericyte
Tubb6	0.00657034	0.443177	0.103	0.015	1	Tubb6	0.088	Pericyte
Slc7a5	0.000721761	0.341656	0.128	0.041	1	Slc7a5	0.087	Pericyte
Slc2a3	0.00405227	0.49987	0.103	0.016	1	Slc2a3	0.087	Pericyte
Vrk2	0.00615597	0.411406	0.103	0.016	1	Vrk2	0.087	Pericyte
Snrk	0.00150432	0.560639	0.128	0.043	1	Snrk	0.085	Pericyte
Ifngr1	0.00387049	0.573283	0.128	0.044	1	Ifngr1	0.084	Pericyte
Renbp	0.00208719	0.331359	0.103	0.019	1	Renbp	0.084	Pericyte
Uxt	0.00309873	0.506247	0.179	0.096	1	Uxt	0.083	Pericyte
Fam118a	0.00821001	0.501671	0.154	0.073	1	Fam118a	0.081	Pericyte
Tpcn1	0.00166081	0.318043	0.103	0.023	1	Tpcn1	0.08	Pericyte
Alg6	0.00391135	0.372422	0.103	0.023	1	Alg6	0.08	Pericyte
Spred1	0.00178715	0.320726	0.128	0.049	1	Spred1	0.079	Pericyte
Dnajc13	0.000396173	0.546961	0.103	0.025	1	Dnajc13	0.078	Pericyte
Pskh1	0.00211045	0.475903	0.103	0.027	1	Pskh1	0.076	Pericyte
H2-K1	0.00224729	0.384714	0.154	0.078	1	H2-K1	0.076	Pericyte
Cdk6	0.00551747	0.535861	0.103	0.027	1	Cdk6	0.076	Pericyte
Cog2	0.00541117	0.527437	0.128	0.053	1	Cog2	0.075	Pericyte
Trio	0.00039206	0.820817	0.154	0.079	1	Trio	0.075	Pericyte
Cks1brt	0.00010036	0.2903	0.128	0.055	1	Cks1brt	0.073	Pericyte
Zeb1	0.00542127	0.250693	0.128	0.055	1	Zeb1	0.073	Pericyte
Wwtr1	0.00302652	0.467425	0.103	0.03	1	Wwtr1	0.073	Pericyte
Slc35f6	8.42579e-06	0.332389	0.103	0.032	1	Slc35f6	0.071	Pericyte
Uqcrc1	2.85937e-05	0.489692	0.744	0.673	1	Uqcrc1	0.071	Pericyte
Fam160b1	0.00956041	0.515064	0.103	0.034	1	Fam160b1	0.069	Pericyte
Rps26	0.00359754	0.380399	0.974	0.905	1	Rps26	0.069	Pericyte
Bcap31	0.000907875	0.574097	0.333	0.267	1	Bcap31	0.066	Pericyte
Luc7l2	0.0022493	0.518036	0.359	0.293	1	Luc7l2	0.066	Pericyte
Pdia3	8.76648e-05	0.548985	0.564	0.499	1	Pdia3	0.065	Pericyte
Lyar	0.000298974	0.676577	0.282	0.218	1	Lyar	0.064	Pericyte
Tmem109	0.00706786	0.430726	0.128	0.067	1	Tmem109	0.061	Pericyte
Ppp4c	0.000107457	0.554139	0.692	0.634	1	Ppp4c	0.058	Pericyte
Rpl23	0.000913979	0.428424	0.923	0.866	1	Rpl23	0.057	Pericyte
Fance	0.00610697	0.394815	0.103	0.048	1	Fance	0.055	Pericyte
Rpl13	3.11407e-07	0.435865	1	0.947	1	Rpl13	0.053	Pericyte
Gnas	3.00668e-10	0.640837	1	0.949	1	Gnas	0.051	Pericyte
Brf1	0.000530006	0.530215	0.128	0.077	1	Brf1	0.051	Pericyte
Ndufa6	0.00603541	0.318767	0.59	0.643	1	Ndufa6	-0.053	Pericyte
Arpc5	7.33391e-05	0.384171	0.59	0.652	1	Arpc5	-0.062	Pericyte
Sf3a1	0.000379022	0.328133	0.077	0.164	1	Sf3a1	-0.087	Pericyte
Ttyh1	1.13864e-06	0.643629	0.026	0.129	1	Ttyh1	-0.103	Pericyte
Matr3	0.000189764	0.278647	0.256	0.389	1	Matr3	-0.133	Pericyte
Cldn5	1.20664e-103	3.72905	1	0.006	2	Cldn5	0.994	Endothelium
Igfbp71	3.80511e-80	3.36062	1	0.012	2	Igfbp7	0.988	Endothelium
Vwa1	1.44764e-73	2.16705	1	0.012	2	Vwa1	0.988	Endothelium
Egfl71	1.21496e-96	2.8457	1	0.021	2	Egfl7	0.979	Endothelium
Cd34	1.79268e-81	2.18439	0.971	0.002	2	Cd34	0.969	Endothelium
Eng1	8.37497e-81	1.89211	0.971	0.002	2	Eng	0.969	Endothelium
Ramp21	6.07065e-72	2.43097	0.971	0.007	2	Ramp2	0.964	Endothelium
Slc7a51	6.99171e-94	2.63492	1	0.038	2	Slc7a5	0.962	Endothelium
Bambi	1.17913e-59	2.13483	0.971	0.023	2	Bambi	0.948	Endothelium
Aplnr	5.17689e-79	2.03107	0.941	0.001	2	Aplnr	0.94	Endothelium
AU021092	2.6867e-79	2.06997	0.941	0.002	2	AU021092	0.939	Endothelium
Slc38a5	1.53744e-78	2.67996	0.941	0.003	2	Slc38a5	0.938	Endothelium
Slc39a8	6.93764e-73	1.72365	0.941	0.003	2	Slc39a8	0.938	Endothelium
BC0285281	4.67343e-66	1.97455	0.941	0.005	2	BC028528	0.936	Endothelium
Itm2a1	2.11091e-81	3.16046	1	0.071	2	Itm2a	0.929	Endothelium
Slc7a1	6.21526e-79	2.65121	0.941	0.016	2	Slc7a1	0.925	Endothelium
Slc2a1	4.40918e-78	2.71993	0.971	0.05	2	Slc2a1	0.921	Endothelium
Gng111	2.76076e-59	2.40272	0.941	0.022	2	Gng11	0.919	Endothelium
Foxq11	1.09246e-69	1.69942	0.912	0.002	2	Foxq1	0.91	Endothelium
Pecam1	2.13499e-69	1.75367	0.912	0.003	2	Pecam1	0.909	Endothelium
Ecscr1	4.66939e-68	2.17735	0.912	0.005	2	Ecscr	0.907	Endothelium
Klf21	1.40377e-69	2.55434	0.912	0.007	2	Klf2	0.905	Endothelium
Kdr	5.1502e-69	2.17775	0.912	0.008	2	Kdr	0.904	Endothelium
Col4a11	7.07805e-61	2.10412	0.912	0.008	2	Col4a1	0.904	Endothelium
S100a16	6.35268e-48	2.09244	0.941	0.037	2	S100a16	0.904	Endothelium
Eva1b1	1.33044e-58	2.18612	0.912	0.009	2	Eva1b	0.903	Endothelium
Esam1	7.76297e-65	2.66013	0.912	0.013	2	Esam	0.899	Endothelium
Arpc1b1	3.32758e-52	2.08727	0.941	0.046	2	Arpc1b	0.895	Endothelium
Tagln21	4.12023e-47	2.05983	0.941	0.052	2	Tagln2	0.889	Endothelium
Sepp11	4.45262e-67	2.64046	0.971	0.084	2	Sepp1	0.887	Endothelium
Cdh5	1.65638e-75	1.87954	0.882	0.001	2	Cdh5	0.881	Endothelium
Gimap6	1.82429e-73	1.4796	0.882	0.001	2	Gimap6	0.881	Endothelium
Flt1	4.39598e-73	1.877	0.882	0.001	2	Flt1	0.881	Endothelium
Pglyrp1	2.18434e-68	1.80777	0.882	0.003	2	Pglyrp1	0.879	Endothelium
Slc38a3	5.57122e-66	1.4814	0.882	0.003	2	Slc38a3	0.879	Endothelium
Trf1	1.97578e-64	2.15538	0.882	0.004	2	Trf	0.878	Endothelium
Igfbp41	4.66595e-37	1.74671	0.941	0.067	2	Igfbp4	0.874	Endothelium
Apod1	1.37568e-50	1.86807	0.882	0.016	2	Apod	0.866	Endothelium
Lmo2	2.52867e-43	2.02715	0.941	0.081	2	Lmo2	0.86	Endothelium
Myo1b1	1.96776e-35	1.25746	0.912	0.052	2	Myo1b	0.86	Endothelium
Cd93	7.34224e-69	1.77204	0.853	0.001	2	Cd93	0.852	Endothelium
Lcp1	6.13021e-66	1.56157	0.853	0.002	2	Lcp1	0.851	Endothelium
Anxa21	6.33338e-38	1.86491	0.912	0.062	2	Anxa2	0.85	Endothelium
Foxf21	2.77967e-62	1.96807	0.853	0.003	2	Foxf2	0.85	Endothelium
Kank3	3.06772e-43	1.83688	0.882	0.032	2	Kank3	0.85	Endothelium
Sparcl11	7.82388e-42	2.03139	1	0.154	2	Sparcl1	0.846	Endothelium
Efna1	6.80053e-51	1.77785	0.853	0.01	2	Efna1	0.843	Endothelium
Rhoj1	6.8814e-40	1.38532	0.853	0.024	2	Rhoj	0.829	Endothelium
Grap1	2.42452e-68	1.52867	0.824	0.001	2	Grap	0.823	Endothelium
Adgrl4	4.49443e-68	1.50341	0.824	0.001	2	Adgrl4	0.823	Endothelium
Slc40a1	3.60539e-64	1.73636	0.824	0.002	2	Slc40a1	0.822	Endothelium
F11r	1.7286e-62	1.2737	0.824	0.002	2	F11r	0.822	Endothelium
Ets11	8.46138e-59	1.7595	0.824	0.003	2	Ets1	0.821	Endothelium
Dok4	1.70912e-30	1.18909	0.912	0.092	2	Dok4	0.82	Endothelium
Lsr	5.42079e-53	1.49289	0.824	0.006	2	Lsr	0.818	Endothelium
Mfsd2a	4.13926e-36	1.56647	0.853	0.035	2	Mfsd2a	0.818	Endothelium
Ostf11	4.32165e-27	1.45867	0.912	0.095	2	Ostf1	0.817	Endothelium
Col4a21	4.51548e-55	2.09613	0.824	0.007	2	Col4a2	0.817	Endothelium
Ttyh21	2.71606e-51	1.23016	0.824	0.007	2	Ttyh2	0.817	Endothelium
Smtn	3.4851e-49	1.32874	0.824	0.009	2	Smtn	0.815	Endothelium
Grrp1	1.41716e-42	1.31702	0.824	0.02	2	Grrp1	0.804	Endothelium
Slc31a11	1.97383e-27	1.48773	0.941	0.137	2	Slc31a1	0.804	Endothelium
Sox17	4.47317e-66	1.60999	0.794	0.001	2	Sox17	0.793	Endothelium
Htra3	1.84672e-63	1.76249	0.794	0.001	2	Htra3	0.793	Endothelium
Vamp5	2.96356e-61	1.45488	0.794	0.002	2	Vamp5	0.792	Endothelium
Slc29a11	1.26217e-30	1.56282	0.853	0.062	2	Slc29a1	0.791	Endothelium
Mmrn2	4.48972e-53	1.35414	0.794	0.005	2	Mmrn2	0.789	Endothelium
Lama41	5.09931e-53	1.18939	0.794	0.005	2	Lama4	0.789	Endothelium
Emp1	1.85376e-33	1.31543	0.824	0.035	2	Emp1	0.789	Endothelium
Nampt	2.43583e-26	1.08771	0.882	0.095	2	Nampt	0.787	Endothelium
Ablim1	4.31368e-46	1.15564	0.794	0.011	2	Ablim1	0.783	Endothelium
Spock2	9.84198e-38	1.78115	0.824	0.041	2	Spock2	0.783	Endothelium
Gatm1	2.33365e-35	1.71346	0.824	0.042	2	Gatm	0.782	Endothelium
Sipa11	1.50978e-40	1.41242	0.794	0.015	2	Sipa1	0.779	Endothelium
N4bp3	3.03308e-40	1.19632	0.794	0.016	2	N4bp3	0.778	Endothelium
Fam43a	3.4987e-31	1.18205	0.824	0.046	2	Fam43a	0.778	Endothelium
Slc3a2	4.42701e-103	2.73316	1	0.225	2	Slc3a2	0.775	Endothelium
Lrp8	2.11481e-29	1.37867	0.824	0.05	2	Lrp8	0.774	Endothelium
Ppic1	1.11289e-31	1.79162	0.912	0.141	2	Ppic	0.771	Endothelium
Prnp	5.9944e-27	1.54371	0.971	0.2	2	Prnp	0.771	Endothelium
Cyba1	4.99105e-25	1.30727	0.853	0.083	2	Cyba	0.77	Endothelium
Abcg21	4.66148e-30	1.51833	0.824	0.054	2	Abcg2	0.77	Endothelium
Hebp1	7.16795e-28	1.31304	0.824	0.056	2	Hebp1	0.768	Endothelium
Tie1	5.41389e-61	1.41751	0.765	0.001	2	Tie1	0.764	Endothelium
Sparc1	5.38574e-51	2.41694	1	0.237	2	Sparc	0.763	Endothelium
Plxnd1	5.34263e-53	1.29869	0.765	0.004	2	Plxnd1	0.761	Endothelium
Anxa3	1.31813e-49	1.63475	0.765	0.005	2	Anxa3	0.76	Endothelium
Pon2	2.01847e-26	1.12403	0.824	0.064	2	Pon2	0.76	Endothelium
Dusp2	1.01586e-48	1.28659	0.765	0.006	2	Dusp2	0.759	Endothelium
Bgn1	1.07664e-48	1.53772	0.765	0.006	2	Bgn	0.759	Endothelium
Slc9a3r21	4.58591e-32	1.38204	0.794	0.037	2	Slc9a3r2	0.757	Endothelium
Sptbn11	1.34756e-21	1.16395	0.912	0.161	2	Sptbn1	0.751	Endothelium
Anxa61	3.03361e-38	1.44032	0.765	0.016	2	Anxa6	0.749	Endothelium
Fam13a	2.77432e-37	1.3232	0.765	0.017	2	Fam13a	0.748	Endothelium
Elk31	8.96879e-36	1.19387	0.765	0.019	2	Elk3	0.746	Endothelium
Nrarp1	1.16147e-20	1.21917	0.882	0.137	2	Nrarp	0.745	Endothelium
Anxa51	1.4361e-34	1.2378	0.765	0.022	2	Anxa5	0.743	Endothelium
Mfng	7.4101e-24	1.17724	0.824	0.081	2	Mfng	0.743	Endothelium
Agrn1	9.92851e-22	1.21802	0.853	0.115	2	Agrn	0.738	Endothelium
Itgb11	5.083e-23	0.982013	0.824	0.088	2	Itgb1	0.736	Endothelium
Mest1	1.17977e-45	2.05673	1	0.265	2	Mest	0.735	Endothelium
Arhgap311	4.60982e-32	1.01235	0.765	0.03	2	Arhgap31	0.735	Endothelium
Epas11	1.43359e-52	1.34198	0.735	0.002	2	Epas1	0.733	Endothelium
B2m1	1.34252e-23	1.39841	0.824	0.091	2	B2m	0.733	Endothelium
Thsd1	2.46612e-51	1.17618	0.735	0.003	2	Thsd1	0.732	Endothelium
Tdrp	5.6241e-49	1.12555	0.735	0.004	2	Tdrp	0.731	Endothelium
Dlc11	5.57973e-48	1.11232	0.735	0.005	2	Dlc1	0.73	Endothelium
Slc1a4	4.44821e-29	1.28767	0.765	0.036	2	Slc1a4	0.729	Endothelium
Ppp1r21	1.64613e-20	1.18392	0.971	0.244	2	Ppp1r2	0.727	Endothelium
Cnn21	5.65203e-40	1.26146	0.735	0.011	2	Cnn2	0.724	Endothelium
Pltp1	6.89352e-38	1.19133	0.735	0.013	2	Pltp	0.722	Endothelium
Rhoc1	6.85652e-22	1.34002	0.824	0.102	2	Rhoc	0.722	Endothelium
Enpp2	3.96458e-28	0.990386	0.765	0.047	2	Enpp2	0.718	Endothelium
Lxn	7.77454e-18	0.969773	0.941	0.227	2	Lxn	0.714	Endothelium
Gng121	6.94181e-23	1.14406	0.794	0.084	2	Gng12	0.71	Endothelium
Nrp11	1.0514e-30	1.32089	0.735	0.026	2	Nrp1	0.709	Endothelium
Wwtr11	5.39077e-31	1.22829	0.735	0.027	2	Wwtr1	0.708	Endothelium
Ctla2a	7.03503e-60	1.43869	0.706	0	2	Ctla2a	0.706	Endothelium
Il11ra11	1.68098e-26	0.862402	0.765	0.06	2	Il11ra1	0.705	Endothelium
Shisa51	1.00127e-22	0.901789	0.794	0.089	2	Shisa5	0.705	Endothelium
Adgrf5	8.39463e-58	1.16942	0.706	0.001	2	Adgrf5	0.705	Endothelium
Chst1	8.55358e-35	0.988568	0.735	0.03	2	Chst1	0.705	Endothelium
Adora2a1	1.96461e-55	0.796303	0.706	0.002	2	Adora2a	0.704	Endothelium
Cd40	7.58742e-52	1.06209	0.706	0.002	2	Cd40	0.704	Endothelium
Abca1	1.25513e-45	1.09254	0.706	0.004	2	Abca1	0.702	Endothelium
H2-D1	1.45099e-21	1.2377	1	0.298	2	H2-D1	0.702	Endothelium
Sox18	1.1901e-49	0.842767	0.706	0.005	2	Sox18	0.701	Endothelium
Cmtm8	1.02517e-43	1.11297	0.706	0.005	2	Cmtm8	0.701	Endothelium
Vamp81	5.09281e-28	1.07072	0.735	0.034	2	Vamp8	0.701	Endothelium
Notch1	5.23386e-24	0.939482	0.765	0.066	2	Notch1	0.699	Endothelium
Fn11	1.59432e-27	1.34393	0.735	0.036	2	Fn1	0.699	Endothelium
Cdkn1a	9.19649e-28	1.11456	0.735	0.037	2	Cdkn1a	0.698	Endothelium
Actn41	1.19842e-20	1.24547	0.794	0.1	2	Actn4	0.694	Endothelium
Nfkbia	1.6472e-17	0.962727	0.853	0.159	2	Nfkbia	0.694	Endothelium
Ankrd37	8.1406e-23	0.870829	0.794	0.101	2	Ankrd37	0.693	Endothelium
Pvrl2	5.0861e-22	0.908922	0.794	0.101	2	Pvrl2	0.693	Endothelium
Rasip1	3.27387e-36	1.1282	0.706	0.013	2	Rasip1	0.693	Endothelium
Tubb61	4.84365e-35	1.20552	0.706	0.013	2	Tubb6	0.693	Endothelium
Cd82	2.50976e-34	1.33114	0.706	0.016	2	Cd82	0.69	Endothelium
Sypl1	7.3344e-19	1.02765	0.794	0.107	2	Sypl	0.687	Endothelium
Apoe1	5.05537e-32	2.1206	0.735	0.049	2	Apoe	0.686	Endothelium
Gng5	9.01446e-17	0.712428	0.941	0.256	2	Gng5	0.685	Endothelium
Ginm11	2.31898e-22	0.963797	0.765	0.084	2	Ginm1	0.681	Endothelium
Sec11c	5.64568e-19	1.01568	0.794	0.114	2	Sec11c	0.68	Endothelium
Mbnl2	5.15838e-29	1.10689	0.706	0.026	2	Mbnl2	0.68	Endothelium
Nid11	5.70066e-23	1.13111	0.735	0.055	2	Nid1	0.68	Endothelium
Aplp2	1.07215e-15	0.912153	0.882	0.203	2	Aplp2	0.679	Endothelium
Ccdc85b	9.94392e-37	0.745556	0.706	0.027	2	Ccdc85b	0.679	Endothelium
Mdfi	1.77924e-27	0.744084	0.735	0.058	2	Mdfi	0.677	Endothelium
Robo4	1.99963e-56	1.03077	0.676	0	2	Robo4	0.676	Endothelium
Proser2	2.0122e-50	0.886405	0.676	0.002	2	Proser2	0.674	Endothelium
Tmem2041	6.97407e-50	1.18931	0.676	0.002	2	Tmem204	0.674	Endothelium
Egfl8	3.06682e-45	1.15337	0.676	0.003	2	Egfl8	0.673	Endothelium
Rrbp1	1.41018e-24	0.788401	0.735	0.062	2	Rrbp1	0.673	Endothelium
Exoc3l	8.47975e-46	0.942761	0.676	0.004	2	Exoc3l	0.672	Endothelium
Cmtm31	9.50517e-20	0.960967	0.765	0.095	2	Cmtm3	0.67	Endothelium
Mfge81	2.98671e-22	0.903481	0.735	0.065	2	Mfge8	0.67	Endothelium
Pop5	8.96885e-18	1.26889	0.824	0.154	2	Pop5	0.67	Endothelium
Serpinh11	1.73166e-31	1.76776	0.971	0.303	2	Serpinh1	0.668	Endothelium
Jup1	7.4723e-24	0.831236	0.735	0.067	2	Jup	0.668	Endothelium
Slc38a2	1.34789e-24	1.54587	0.882	0.219	2	Slc38a2	0.663	Endothelium
Prkcdbp	1.71355e-18	0.8445	0.794	0.131	2	Prkcdbp	0.663	Endothelium
Msn1	4.42802e-23	1.09976	0.706	0.047	2	Msn	0.659	Endothelium
Csrp2	3.24291e-16	1.12499	0.941	0.283	2	Csrp2	0.658	Endothelium
Marc21	4.52454e-16	0.991553	0.794	0.137	2	Marc2	0.657	Endothelium
Vasp1	8.12403e-16	0.808172	0.824	0.167	2	Vasp	0.657	Endothelium
Hes11	7.89619e-16	0.787389	0.853	0.197	2	Hes1	0.656	Endothelium
Tspan171	1.91517e-32	0.841088	0.676	0.021	2	Tspan17	0.655	Endothelium
Tjp1	7.51033e-30	0.892475	0.676	0.021	2	Tjp1	0.655	Endothelium
Atp1a1	1.38725e-20	0.567451	0.824	0.169	2	Atp1a1	0.655	Endothelium
Tiam1	3.99074e-30	1.02213	0.676	0.023	2	Tiam1	0.653	Endothelium
Tfrc	4.74322e-28	1.10073	0.676	0.023	2	Tfrc	0.653	Endothelium
Myo10	3.37267e-30	0.823524	0.676	0.024	2	Myo10	0.652	Endothelium
Serinc3	1.40016e-18	0.8601	0.765	0.113	2	Serinc3	0.652	Endothelium
Card191	6.14528e-32	0.88276	0.676	0.025	2	Card19	0.651	Endothelium
Ipo11	9.57842e-29	0.91995	0.676	0.026	2	Ipo11	0.65	Endothelium
Tfpi1	1.84234e-27	1.04937	0.676	0.026	2	Tfpi	0.65	Endothelium
Rnaset2a1	3.30963e-16	0.843347	0.794	0.145	2	Rnaset2a	0.649	Endothelium
Acadl	1.23893e-19	0.945658	0.735	0.088	2	Acadl	0.647	Endothelium
Degs1	7.8461e-18	0.99317	0.794	0.147	2	Degs1	0.647	Endothelium
Fli1	1.99635e-52	1.02987	0.647	0.001	2	Fli1	0.646	Endothelium
Pdgfb	3.92652e-52	0.861348	0.647	0.001	2	Pdgfb	0.646	Endothelium
Nrros	4.1134e-52	1.2257	0.647	0.001	2	Nrros	0.646	Endothelium
Slco1c1	5.45076e-51	1.27133	0.647	0.001	2	Slco1c1	0.646	Endothelium
Slc22a81	1.79562e-50	1.09247	0.647	0.001	2	Slc22a8	0.646	Endothelium
Ptp4a31	1.22137e-19	0.87758	0.735	0.089	2	Ptp4a3	0.646	Endothelium
Tgfb11	1.90072e-48	0.779357	0.647	0.003	2	Tgfb1	0.644	Endothelium
Nid21	7.30484e-44	1.02596	0.647	0.003	2	Nid2	0.644	Endothelium
Ecm11	1.4595e-43	1.21211	0.647	0.003	2	Ecm1	0.644	Endothelium
Tpm41	6.28827e-16	1.10735	0.912	0.268	2	Tpm4	0.644	Endothelium
Tm6sf1	1.86192e-39	1.25604	0.647	0.005	2	Tm6sf1	0.642	Endothelium
Sema6d1	1.84676e-24	0.999556	0.676	0.034	2	Sema6d	0.642	Endothelium
Rgcc	1.26883e-37	1.15805	0.647	0.006	2	Rgcc	0.641	Endothelium
Abhd17a	1.82756e-14	1.04611	0.824	0.183	2	Abhd17a	0.641	Endothelium
Gm424181	2.99384e-25	0.642845	0.706	0.066	2	Gm42418	0.64	Endothelium
Dusp6	2.32644e-17	0.981418	0.735	0.097	2	Dusp6	0.638	Endothelium
Parvb	5.77177e-36	0.929582	0.647	0.011	2	Parvb	0.636	Endothelium
Tpst21	1.26708e-21	0.806712	0.706	0.071	2	Tpst2	0.635	Endothelium
Ctsl1	7.25854e-15	0.836742	0.794	0.159	2	Ctsl	0.635	Endothelium
S100a131	9.50993e-32	1.0508	0.647	0.013	2	S100a13	0.634	Endothelium
Car21	1.11675e-30	1.41591	0.647	0.014	2	Car2	0.633	Endothelium
Junb1	1.56639e-19	1.28858	0.706	0.073	2	Junb	0.633	Endothelium
Mpzl1	8.07788e-16	1.16166	0.912	0.279	2	Mpzl1	0.633	Endothelium
Slc31a2	7.58547e-35	0.878847	0.647	0.015	2	Slc31a2	0.632	Endothelium
Hdac7	7.63262e-27	0.668903	0.676	0.045	2	Hdac7	0.631	Endothelium
Snap23	1.48378e-19	0.802132	0.706	0.077	2	Snap23	0.629	Endothelium
Plod1	4.73511e-29	0.716482	0.647	0.023	2	Plod1	0.624	Endothelium
Wdr11	8.69617e-15	0.601222	0.853	0.229	2	Wdr1	0.624	Endothelium
Pitpna	4.32578e-14	1.02691	0.853	0.229	2	Pitpna	0.624	Endothelium
Orai1	4.98858e-22	0.854228	0.676	0.053	2	Orai1	0.623	Endothelium
Podxl	4.4534e-28	0.822365	0.647	0.025	2	Podxl	0.622	Endothelium
Lef11	2.47985e-25	0.9493	0.647	0.027	2	Lef1	0.62	Endothelium
Selm1	3.05014e-13	0.922926	0.824	0.204	2	Selm	0.62	Endothelium
Arl1	3.71463e-19	0.478032	0.882	0.263	2	Arl1	0.619	Endothelium
Arl4a	6.01216e-17	1.18749	0.941	0.322	2	Arl4a	0.619	Endothelium
Arf6	1.40596e-12	0.854089	0.853	0.235	2	Arf6	0.618	Endothelium
Gimap1	4.41217e-49	1.2117	0.618	0.001	2	Gimap1	0.617	Endothelium
Apln	4.86259e-49	1.01197	0.618	0.001	2	Apln	0.617	Endothelium
Ushbp1	4.22154e-47	0.845101	0.618	0.001	2	Ushbp1	0.617	Endothelium
Ptprb	3.08856e-45	0.912202	0.618	0.001	2	Ptprb	0.617	Endothelium
Slc39a10	7.07064e-20	0.915065	0.676	0.059	2	Slc39a10	0.617	Endothelium
Stx5a	3.03803e-17	0.602587	0.794	0.177	2	Stx5a	0.617	Endothelium
Adm	1.90634e-44	1.1218	0.618	0.002	2	Adm	0.616	Endothelium
Tmem371	4.28378e-42	1.02923	0.618	0.002	2	Tmem37	0.616	Endothelium
Pmepa1	5.03375e-25	0.826597	0.647	0.031	2	Pmepa1	0.616	Endothelium
Twf2	7.47501e-24	0.44718	0.735	0.119	2	Twf2	0.616	Endothelium
Rbpms1	1.64336e-40	0.885632	0.618	0.003	2	Rbpms	0.615	Endothelium
Ier21	5.28157e-13	1.00837	0.912	0.298	2	Ier2	0.614	Endothelium
Stt3b	2.70377e-20	0.721771	0.706	0.092	2	Stt3b	0.614	Endothelium
Nos3	8.47131e-37	0.897132	0.618	0.006	2	Nos3	0.612	Endothelium
Bnip2	2.13507e-14	0.768054	0.765	0.153	2	Bnip2	0.612	Endothelium
Scarb1	1.31843e-25	0.683468	0.647	0.039	2	Scarb1	0.608	Endothelium
Wasf21	8.65673e-24	0.80354	0.647	0.039	2	Wasf2	0.608	Endothelium
Gpi1	1.20572e-15	0.636449	0.853	0.245	2	Gpi1	0.608	Endothelium
Casp8	1.43934e-31	0.712238	0.618	0.012	2	Casp8	0.606	Endothelium
Col18a1	2.55938e-30	1.1408	0.618	0.013	2	Col18a1	0.605	Endothelium
Nfkb1	1.45302e-32	0.701124	0.618	0.014	2	Nfkb1	0.604	Endothelium
Klf13	5.78256e-24	0.69483	0.647	0.044	2	Klf13	0.603	Endothelium
Adipor1	7.05712e-12	0.877029	0.853	0.25	2	Adipor1	0.603	Endothelium
Sike1	2.46649e-14	0.659472	0.794	0.192	2	Sike1	0.602	Endothelium
Lamc11	1.17278e-28	0.820767	0.618	0.017	2	Lamc1	0.601	Endothelium
Arhgef2	1.16699e-19	0.661197	0.706	0.105	2	Arhgef2	0.601	Endothelium
Gnb41	5.09789e-16	0.854027	0.706	0.105	2	Gnb4	0.601	Endothelium
Uqcc3	8.49889e-13	0.692203	0.824	0.224	2	Uqcc3	0.6	Endothelium
Raph11	4.94864e-15	0.951064	0.706	0.107	2	Raph1	0.599	Endothelium
Tecpr1	1.75949e-19	0.740227	0.676	0.078	2	Tecpr1	0.598	Endothelium
Hbegf1	1.51252e-34	0.621638	0.618	0.021	2	Hbegf	0.597	Endothelium
Tram1	3.06266e-20	0.503982	0.706	0.111	2	Tram1	0.595	Endothelium
Sft2d1	5.12222e-14	0.712091	0.765	0.17	2	Sft2d1	0.595	Endothelium
Nisch	2.20432e-13	0.620309	0.853	0.258	2	Nisch	0.595	Endothelium
Sptan1	2.36738e-13	0.746435	0.765	0.17	2	Sptan1	0.595	Endothelium
Eif4ebp11	4.74426e-18	0.940113	0.676	0.082	2	Eif4ebp1	0.594	Endothelium
Mapk3	1.79746e-12	0.738954	0.794	0.2	2	Mapk3	0.594	Endothelium
Mpp11	2.67938e-24	1.08411	0.618	0.024	2	Mpp1	0.594	Endothelium
Laptm4b	4.50912e-13	0.758176	0.765	0.172	2	Laptm4b	0.593	Endothelium
Cat	6.36161e-17	0.566793	0.765	0.174	2	Cat	0.591	Endothelium
M6pr	4.91519e-18	0.62119	0.706	0.117	2	M6pr	0.589	Endothelium
Ctnnd1	5.04955e-21	0.693451	0.647	0.059	2	Ctnnd1	0.588	Endothelium
Rassf9	1.27721e-51	0.796732	0.588	0	2	Rassf9	0.588	Endothelium
Flt4	8.3277e-47	0.73248	0.588	0.001	2	Flt4	0.587	Endothelium
Fbp1	3.06157e-46	0.931563	0.588	0.001	2	Fbp1	0.587	Endothelium
Laptm5	1.83832e-45	0.858461	0.588	0.001	2	Laptm5	0.587	Endothelium
Gja41	5.50678e-41	1.56112	0.588	0.002	2	Gja4	0.586	Endothelium
Gtf2i	9.53425e-20	0.41607	0.735	0.149	2	Gtf2i	0.586	Endothelium
Cd320	9.35023e-15	0.814502	0.706	0.12	2	Cd320	0.586	Endothelium
Plk2	2.02658e-17	0.746533	0.676	0.094	2	Plk2	0.582	Endothelium
Rhoa1	7.55016e-11	0.77628	0.853	0.272	2	Rhoa	0.581	Endothelium
Ets2	4.74237e-23	0.848006	0.618	0.038	2	Ets2	0.58	Endothelium
Casp61	3.86617e-13	0.988122	0.706	0.126	2	Casp6	0.58	Endothelium
Reep3	4.36674e-19	0.573958	0.676	0.097	2	Reep3	0.579	Endothelium
Id3	2.02471e-11	0.686578	0.882	0.303	2	Id3	0.579	Endothelium
Luzp1	1.08428e-19	0.663604	0.647	0.069	2	Luzp1	0.578	Endothelium
Atp6v0e1	2.87095e-11	0.626894	0.882	0.305	2	Atp6v0e	0.577	Endothelium
Tm9sf31	2.10882e-13	0.527885	0.794	0.218	2	Tm9sf3	0.576	Endothelium
Ccnd31	1.26862e-11	0.791572	0.765	0.189	2	Ccnd3	0.576	Endothelium
Maoa	2.12231e-19	1.01576	0.618	0.042	2	Maoa	0.576	Endothelium
Grb101	1.46956e-15	0.60426	0.706	0.13	2	Grb10	0.576	Endothelium
Slc6a6	1.793e-16	0.811449	0.676	0.101	2	Slc6a6	0.575	Endothelium
Fam212a1	1.65479e-31	0.769725	0.588	0.014	2	Fam212a	0.574	Endothelium
2010111I01Rik1	2.63491e-26	0.970806	0.588	0.015	2	2010111I01Rik	0.573	Endothelium
Gsr	1.97188e-18	0.429604	0.735	0.164	2	Gsr	0.571	Endothelium
Zfp36l11	3.82058e-12	0.545766	0.853	0.283	2	Zfp36l1	0.57	Endothelium
Ptbp3	2.22645e-21	0.668144	0.618	0.048	2	Ptbp3	0.57	Endothelium
Txndc12	2.50928e-13	0.529318	0.794	0.225	2	Txndc12	0.569	Endothelium
Hprt	2.8339e-14	0.663971	0.735	0.166	2	Hprt	0.569	Endothelium
Ppt2	7.35135e-19	1.11348	0.618	0.05	2	Ppt2	0.568	Endothelium
Gnai21	9.08381e-28	1.49711	0.912	0.345	2	Gnai2	0.567	Endothelium
Bok	5.69839e-11	0.912786	0.794	0.227	2	Bok	0.567	Endothelium
Phlda11	4.13963e-15	0.441735	0.765	0.199	2	Phlda1	0.566	Endothelium
Heg1	2.41256e-24	0.799862	0.588	0.022	2	Heg1	0.566	Endothelium
Ctnna1	2.21239e-15	0.930361	0.647	0.082	2	Ctnna1	0.565	Endothelium
4931406P16Rik	1.17438e-28	0.85982	0.588	0.024	2	4931406P16Rik	0.564	Endothelium
Gab1	1.8745e-26	0.665062	0.588	0.024	2	Gab1	0.564	Endothelium
Sat1	9.90559e-15	1.05927	0.647	0.084	2	Sat1	0.563	Endothelium
Chchd7	4.99565e-19	0.34128	0.735	0.172	2	Chchd7	0.563	Endothelium
Tspan18	1.9278e-21	0.576368	0.618	0.057	2	Tspan18	0.561	Endothelium
Ldlrad3	1.86819e-18	0.866038	0.618	0.057	2	Ldlrad3	0.561	Endothelium
Notch4	2.58614e-24	0.695964	0.588	0.028	2	Notch4	0.56	Endothelium
Adam10	1.71281e-17	0.824127	0.618	0.058	2	Adam10	0.56	Endothelium
Tek	1.41572e-47	0.755007	0.559	0	2	Tek	0.559	Endothelium
Icam2	5.25727e-47	1.07548	0.559	0	2	Icam2	0.559	Endothelium
Tmem252	9.65328e-46	0.890392	0.559	0	2	Tmem252	0.559	Endothelium
Sept21	2.6399e-22	0.531933	0.618	0.059	2	Sept2	0.559	Endothelium
Acvrl11	1.65384e-45	0.729565	0.559	0.001	2	Acvrl1	0.558	Endothelium
Arap3	1.84625e-45	0.639505	0.559	0.001	2	Arap3	0.558	Endothelium
She	3.43197e-44	0.829392	0.559	0.001	2	She	0.558	Endothelium
Npr1	6.70551e-44	0.843065	0.559	0.001	2	Npr1	0.558	Endothelium
Cracr2b1	3.51189e-43	0.811962	0.559	0.001	2	Cracr2b	0.558	Endothelium
Nckap1	2.89055e-17	0.529535	0.676	0.118	2	Nckap1	0.558	Endothelium
Eogt	2.05743e-40	0.817993	0.559	0.002	2	Eogt	0.557	Endothelium
Fxyd5	1.40048e-38	0.863294	0.559	0.002	2	Fxyd5	0.557	Endothelium
Bet1	1.44028e-14	0.594902	0.706	0.149	2	Bet1	0.557	Endothelium
Rassf3	4.28994e-37	0.658545	0.559	0.003	2	Rassf3	0.556	Endothelium
Lhfpl2	1.05553e-36	0.799769	0.559	0.003	2	Lhfpl2	0.556	Endothelium
Lamb11	9.01423e-43	0.510317	0.559	0.004	2	Lamb1	0.555	Endothelium
Ccdc141	8.48349e-35	0.853142	0.559	0.004	2	Ccdc141	0.555	Endothelium
Arhgap291	2.10117e-34	0.810939	0.559	0.004	2	Arhgap29	0.555	Endothelium
Lgmn	1.26213e-13	0.861064	0.706	0.151	2	Lgmn	0.555	Endothelium
Itga41	5.1243e-34	0.778465	0.559	0.005	2	Itga4	0.554	Endothelium
Tprgl	2.02642e-10	0.5384	0.912	0.359	2	Tprgl	0.553	Endothelium
Rras1	4.89051e-31	0.768956	0.559	0.007	2	Rras	0.552	Endothelium
Ppfibp1	4.27303e-30	0.896996	0.559	0.007	2	Ppfibp1	0.552	Endothelium
Igf1r	3.02888e-16	0.499417	0.676	0.125	2	Igf1r	0.551	Endothelium
Ctnnbip1	1.35354e-12	0.953372	0.912	0.361	2	Ctnnbip1	0.551	Endothelium
Ralb1	6.52716e-23	0.711085	0.588	0.037	2	Ralb	0.551	Endothelium
Clic11	3.03911e-15	1.09132	0.912	0.362	2	Clic1	0.55	Endothelium
Saraf	8.15697e-10	0.752563	0.882	0.332	2	Saraf	0.55	Endothelium
Tspan4	2.97581e-20	0.822923	0.588	0.038	2	Tspan4	0.55	Endothelium
Hspg2	2.46383e-27	0.888657	0.559	0.01	2	Hspg2	0.549	Endothelium
Arhgap18	3.42484e-31	0.608591	0.559	0.011	2	Arhgap18	0.548	Endothelium
Map3k11	4.88245e-31	0.602667	0.559	0.011	2	Map3k11	0.548	Endothelium
Zdhhc20	2.99334e-16	0.634042	0.676	0.128	2	Zdhhc20	0.548	Endothelium
Homer3	1.17568e-15	0.483859	0.706	0.158	2	Homer3	0.548	Endothelium
Slc30a1	1.30987e-26	0.835648	0.559	0.012	2	Slc30a1	0.547	Endothelium
Myl61	2.54776e-19	0.534998	0.647	0.1	2	Myl6	0.547	Endothelium
Ifitm31	2.52658e-28	0.863776	0.559	0.013	2	Ifitm3	0.546	Endothelium
Yif1a	1.55445e-19	0.254707	0.765	0.219	2	Yif1a	0.546	Endothelium
Tshz2	2.17271e-22	0.640554	0.588	0.044	2	Tshz2	0.544	Endothelium
Pcdh1	1.02158e-25	0.843919	0.559	0.017	2	Pcdh1	0.542	Endothelium
Prex21	1.2277e-24	0.828334	0.559	0.017	2	Prex2	0.542	Endothelium
Hyal2	2.61507e-16	0.474001	0.676	0.134	2	Hyal2	0.542	Endothelium
Ddb1	1.16537e-12	0.572249	0.706	0.164	2	Ddb1	0.542	Endothelium
St3gal6	9.72546e-24	0.848124	0.559	0.018	2	St3gal6	0.541	Endothelium
Arhgef15	2.43062e-28	0.696196	0.559	0.019	2	Arhgef15	0.54	Endothelium
Yif1b	6.90813e-17	0.260844	0.765	0.225	2	Yif1b	0.54	Endothelium
Sh3bp5	1.87554e-12	0.607829	0.765	0.226	2	Sh3bp5	0.539	Endothelium
Mpg	3.07227e-14	0.498257	0.706	0.167	2	Mpg	0.539	Endothelium
Tpcn11	1.09151e-28	0.513608	0.559	0.021	2	Tpcn1	0.538	Endothelium
Tnfrsf191	8.1751e-24	0.68533	0.559	0.021	2	Tnfrsf19	0.538	Endothelium
Rap1a	7.49778e-11	0.458394	0.882	0.344	2	Rap1a	0.538	Endothelium
Sri1	1.27707e-09	0.625871	0.882	0.344	2	Sri	0.538	Endothelium
Frmd4b	1.08593e-20	0.734546	0.588	0.051	2	Frmd4b	0.537	Endothelium
Vgll4	2.62164e-18	0.279413	0.706	0.169	2	Vgll4	0.537	Endothelium
Rsu11	4.88678e-11	0.879639	0.676	0.14	2	Rsu1	0.536	Endothelium
Tnfaip8l1	5.87034e-23	0.742628	0.559	0.024	2	Tnfaip8l1	0.535	Endothelium
Coro1b1	1.47293e-19	0.369679	0.676	0.141	2	Coro1b	0.535	Endothelium
Myh10	3.98234e-14	0.609682	0.647	0.112	2	Myh10	0.535	Endothelium
Rnaseh2c	3.81312e-15	0.37061	0.735	0.201	2	Rnaseh2c	0.534	Endothelium
Crem	7.57137e-16	1.00688	0.588	0.054	2	Crem	0.534	Endothelium
Ctsz1	1.09795e-11	0.591882	0.706	0.175	2	Ctsz	0.531	Endothelium
P4hb	1.58818e-11	0.639052	0.706	0.175	2	P4hb	0.531	Endothelium
Atp2c1	9.84584e-19	0.541724	0.618	0.088	2	Atp2c1	0.53	Endothelium
Pcdh12	1.42267e-44	0.977925	0.529	0	2	Pcdh12	0.529	Endothelium
Sh3glb1	1.253e-09	0.847944	0.824	0.295	2	Sh3glb1	0.529	Endothelium
Ptrf	9.10281e-43	0.636731	0.529	0.001	2	Ptrf	0.528	Endothelium
Adgre51	1.69938e-41	0.748701	0.529	0.001	2	Adgre5	0.528	Endothelium
Klhl61	1.76679e-41	0.726178	0.529	0.001	2	Klhl6	0.528	Endothelium
Gm9917	5.81381e-41	0.660547	0.529	0.001	2	Gm9917	0.528	Endothelium
Stab1	1.39061e-40	0.92601	0.529	0.001	2	Stab1	0.528	Endothelium
Emcn	1.59001e-39	0.852025	0.529	0.001	2	Emcn	0.528	Endothelium
Bcap311	1.83112e-12	0.580034	0.794	0.266	2	Bcap31	0.528	Endothelium
Itga5	1.98626e-36	0.597848	0.529	0.002	2	Itga5	0.527	Endothelium
Nudt9	6.30402e-14	0.498959	0.676	0.149	2	Nudt9	0.527	Endothelium
Dll4	1.55147e-34	0.794447	0.529	0.003	2	Dll4	0.526	Endothelium
Dock61	2.63828e-34	0.839826	0.529	0.003	2	Dock6	0.526	Endothelium
Fermt21	1.98231e-20	0.478296	0.588	0.062	2	Fermt2	0.526	Endothelium
Ino80b	3.87055e-18	0.440179	0.647	0.121	2	Ino80b	0.526	Endothelium
Triobp1	4.28046e-17	0.651626	0.588	0.062	2	Triobp	0.526	Endothelium
Pnp	1.92251e-19	0.699982	0.559	0.035	2	Pnp	0.524	Endothelium
Esyt1	3.71593e-30	0.859601	0.529	0.006	2	Esyt1	0.523	Endothelium
Yipf3	9.98185e-16	0.482221	0.676	0.153	2	Yipf3	0.523	Endothelium
Flna1	2.82067e-17	0.555552	0.588	0.065	2	Flna	0.523	Endothelium
Tspan15	7.77316e-15	0.753985	0.588	0.065	2	Tspan15	0.523	Endothelium
Myl12a1	2.58716e-22	1.29654	0.971	0.449	2	Myl12a	0.522	Endothelium
Dynlt3	5.74266e-19	0.503378	0.588	0.066	2	Dynlt3	0.522	Endothelium
Litaf1	2.37643e-14	0.936838	0.588	0.066	2	Litaf	0.522	Endothelium
Tnfaip11	1.17619e-12	0.586743	0.676	0.155	2	Tnfaip1	0.521	Endothelium
Acaa21	1.84254e-24	0.331695	0.588	0.067	2	Acaa2	0.521	Endothelium
Fam101b	1.90429e-28	0.641018	0.529	0.009	2	Fam101b	0.52	Endothelium
Lpp	6.01903e-34	0.427068	0.529	0.01	2	Lpp	0.519	Endothelium
Ece1	4.63457e-26	0.795385	0.529	0.011	2	Ece1	0.518	Endothelium
Lypla1	2.16755e-20	0.347215	0.618	0.1	2	Lypla1	0.518	Endothelium
Creg1	2.7827e-18	0.748826	0.559	0.041	2	Creg1	0.518	Endothelium
Krcc11	8.98931e-16	0.491781	0.618	0.101	2	Krcc1	0.517	Endothelium
Necap21	2.1708e-14	0.884665	0.588	0.071	2	Necap2	0.517	Endothelium
Gas6	1.58695e-29	0.737733	0.529	0.013	2	Gas6	0.516	Endothelium
Irf3	1.92474e-17	0.599049	0.588	0.072	2	Irf3	0.516	Endothelium
Pgp	5.08224e-11	0.510309	0.765	0.249	2	Pgp	0.516	Endothelium
Cd9	8.84112e-11	0.660066	0.676	0.16	2	Cd9	0.516	Endothelium
Macf1	2.59206e-13	0.434113	0.706	0.191	2	Macf1	0.515	Endothelium
Nras	1.01934e-11	0.511632	0.706	0.191	2	Nras	0.515	Endothelium
Gimap9	1.54752e-24	0.66691	0.529	0.015	2	Gimap9	0.514	Endothelium
Mprip1	1.60624e-12	0.578177	0.647	0.133	2	Mprip	0.514	Endothelium
Ppard1	3.30746e-27	0.599928	0.529	0.016	2	Ppard	0.513	Endothelium
Dram2	1.89388e-15	0.420741	0.647	0.134	2	Dram2	0.513	Endothelium
Bola3	2.75127e-17	0.276813	0.676	0.164	2	Bola3	0.512	Endothelium
Rab1b	2.31823e-15	0.402906	0.706	0.194	2	Rab1b	0.512	Endothelium
Ccnl2	3.9059e-12	0.357251	0.794	0.282	2	Ccnl2	0.512	Endothelium
Rabac1	1.07956e-09	0.584165	0.824	0.312	2	Rabac1	0.512	Endothelium
Cdc26	3.64324e-15	0.25545	0.765	0.254	2	Cdc26	0.511	Endothelium
Tmem176b1	5.16447e-11	0.581506	0.676	0.165	2	Tmem176b	0.511	Endothelium
Mast4	2.21115e-29	0.4165	0.529	0.019	2	Mast4	0.51	Endothelium
Dcbld1	1.42234e-24	0.556428	0.529	0.019	2	Dcbld1	0.51	Endothelium
Lipa	1.82851e-23	0.678579	0.529	0.02	2	Lipa	0.509	Endothelium
Galt	1.28771e-20	0.528271	0.559	0.05	2	Galt	0.509	Endothelium
Actn11	3.08029e-19	0.515025	0.559	0.05	2	Actn1	0.509	Endothelium
Dync1h1	4.76604e-16	0.255165	0.735	0.226	2	Dync1h1	0.509	Endothelium
Tm2d3	1.17323e-12	0.35873	0.765	0.256	2	Tm2d3	0.509	Endothelium
Qk	6.39847e-11	0.533001	0.706	0.197	2	Qk	0.509	Endothelium
Mcl1	4.54603e-16	0.435722	0.618	0.111	2	Mcl1	0.507	Endothelium
Tmed3	4.84624e-15	0.565486	0.618	0.111	2	Tmed3	0.507	Endothelium
Cnot8	1.03231e-13	0.46406	0.647	0.14	2	Cnot8	0.507	Endothelium
Myo61	5.1749e-26	0.532066	0.529	0.023	2	Myo6	0.506	Endothelium
Mark3	3.36533e-17	0.369282	0.618	0.112	2	Mark3	0.506	Endothelium
Rpl27a	2.53299e-13	0.474805	0.706	0.2	2	Rpl27a	0.506	Endothelium
1700020I14Rik	2.74218e-12	0.425981	0.706	0.2	2	1700020I14Rik	0.506	Endothelium
Mef2c1	4.34658e-25	0.589037	0.529	0.024	2	Mef2c	0.505	Endothelium
Tmem184b	1.26621e-21	0.437544	0.559	0.054	2	Tmem184b	0.505	Endothelium
Cald11	4.33787e-13	0.449022	0.647	0.142	2	Cald1	0.505	Endothelium
Use1	1.37842e-15	0.54006	0.735	0.231	2	Use1	0.504	Endothelium
Fam174a	2.38814e-14	0.346609	0.676	0.172	2	Fam174a	0.504	Endothelium
Coro1c	1.16593e-12	0.307239	0.794	0.291	2	Coro1c	0.503	Endothelium
Csrp1	8.46475e-21	0.415343	0.559	0.056	2	Csrp1	0.503	Endothelium
Cdc42ep3	2.9274e-17	0.672763	0.559	0.056	2	Cdc42ep3	0.503	Endothelium
Slc25a39	2.42159e-16	0.396278	0.618	0.115	2	Slc25a39	0.503	Endothelium
Map4k5	4.36058e-24	0.562945	0.529	0.027	2	Map4k5	0.502	Endothelium
Amotl1	2.77564e-20	0.667203	0.529	0.027	2	Amotl1	0.502	Endothelium
Atp1b31	3.7089e-11	0.410387	0.735	0.233	2	Atp1b3	0.502	Endothelium
Cd151	8.00445e-11	0.743549	0.618	0.116	2	Cd151	0.502	Endothelium
Mydgf	1.03175e-09	0.423332	0.794	0.293	2	Mydgf	0.501	Endothelium
Hmg20b	1.87457e-13	0.344124	0.706	0.205	2	Hmg20b	0.501	Endothelium
Mogat2	1.78255e-43	0.844203	0.5	0	2	Mogat2	0.5	Endothelium
Ackr2	2.50112e-39	0.714247	0.5	0	2	Ackr2	0.5	Endothelium
Slc52a2	1.17949e-17	0.605205	0.559	0.059	2	Slc52a2	0.5	Endothelium
C130074G19Rik	4.7705e-40	0.693714	0.5	0.001	2	C130074G19Rik	0.499	Endothelium
Scarf11	3.4047e-38	0.617648	0.5	0.001	2	Scarf1	0.499	Endothelium
Rasgrp3	6.61323e-38	0.893576	0.5	0.001	2	Rasgrp3	0.499	Endothelium
Adamtsl2	6.75058e-38	0.708787	0.5	0.001	2	Adamtsl2	0.499	Endothelium
Afap1l1	1.7033e-18	0.786485	0.529	0.03	2	Afap1l1	0.499	Endothelium
Mesdc1	1.68803e-16	0.612611	0.588	0.089	2	Mesdc1	0.499	Endothelium
Csnk1g2	2.63985e-18	0.495245	0.559	0.061	2	Csnk1g2	0.498	Endothelium
Ptpn181	9.6725e-33	0.917932	0.5	0.002	2	Ptpn18	0.498	Endothelium
Ctsa1	1.25143e-15	0.433844	0.618	0.12	2	Ctsa	0.498	Endothelium
Rdx	4.47464e-09	0.538611	0.765	0.267	2	Rdx	0.498	Endothelium
Arhgef11	1.39241e-16	0.59302	0.559	0.062	2	Arhgef1	0.497	Endothelium
Slc7a7	8.94942e-34	0.669704	0.5	0.003	2	Slc7a7	0.497	Endothelium
Stap2	8.97501e-34	0.667223	0.5	0.003	2	Stap2	0.497	Endothelium
Lpar6	1.92413e-15	0.54623	0.588	0.091	2	Lpar6	0.497	Endothelium
Prkar1a1	3.81228e-12	0.798445	1	0.503	2	Prkar1a	0.497	Endothelium
Zic3	1.59496e-14	0.398363	0.647	0.151	2	Zic3	0.496	Endothelium
Pttg1ip	4.1179e-14	0.759699	0.588	0.093	2	Pttg1ip	0.495	Endothelium
Naa38	4.98854e-11	0.48393	0.735	0.24	2	Naa38	0.495	Endothelium
Mfap21	9.19063e-10	0.343029	0.824	0.331	2	Mfap2	0.493	Endothelium
Prelid11	1.03089e-08	0.531504	0.824	0.331	2	Prelid1	0.493	Endothelium
9930012K11Rik	9.71151e-29	0.702539	0.5	0.008	2	9930012K11Rik	0.492	Endothelium
Snx3	1.96869e-15	0.973414	1	0.509	2	Snx3	0.491	Endothelium
Kctd10	9.65795e-15	0.449786	0.618	0.127	2	Kctd10	0.491	Endothelium
Flnb	1.70107e-25	0.616729	0.5	0.01	2	Flnb	0.49	Endothelium
Xbp1	7.82192e-10	0.396379	0.794	0.305	2	Xbp1	0.489	Endothelium
Itpkb	2.17236e-25	0.574593	0.5	0.011	2	Itpkb	0.489	Endothelium
Mrpl36	2.06229e-09	0.430379	0.765	0.276	2	Mrpl36	0.489	Endothelium
Snrk1	1.88673e-20	0.499841	0.529	0.041	2	Snrk	0.488	Endothelium
Stx4a1	1.53162e-17	0.452287	0.559	0.071	2	Stx4a	0.488	Endothelium
Fkbp101	1.46986e-23	0.699372	0.5	0.013	2	Fkbp10	0.487	Endothelium
Ccnd11	1.9653e-13	0.707618	0.559	0.073	2	Ccnd1	0.486	Endothelium
Hsp90b11	2.76717e-10	0.633222	0.912	0.426	2	Hsp90b1	0.486	Endothelium
Pald11	5.62184e-23	0.66569	0.5	0.014	2	Pald1	0.486	Endothelium
Bcl7b	1.15924e-18	0.257542	0.618	0.132	2	Bcl7b	0.486	Endothelium
Nkd1	2.62076e-08	0.754293	0.735	0.249	2	Nkd1	0.486	Endothelium
Cdh2	5.02175e-10	0.508588	0.676	0.191	2	Cdh2	0.485	Endothelium
Gmpr1	1.14958e-17	0.611202	0.529	0.045	2	Gmpr	0.484	Endothelium
Map4k2	4.81673e-24	0.698661	0.5	0.016	2	Map4k2	0.484	Endothelium
Palmd	4.60614e-22	0.762295	0.5	0.016	2	Palmd	0.484	Endothelium
Chka	5.57993e-19	0.297897	0.588	0.104	2	Chka	0.484	Endothelium
Ccnl1	3.21522e-13	0.321559	0.735	0.251	2	Ccnl1	0.484	Endothelium
Csde1	1.02258e-12	0.362634	0.735	0.251	2	Csde1	0.484	Endothelium
Rpn2	4.53527e-09	0.489124	0.853	0.369	2	Rpn2	0.484	Endothelium
H2-K11	4.05653e-16	0.617115	0.559	0.076	2	H2-K1	0.483	Endothelium
Apbb2	2.52775e-16	0.287316	0.647	0.164	2	Apbb2	0.483	Endothelium
Ube2m	3.09662e-16	0.409981	0.618	0.135	2	Ube2m	0.483	Endothelium
S100a111	1.49606e-16	0.444427	0.559	0.077	2	S100a11	0.482	Endothelium
H191	5.57493e-20	0.872655	0.5	0.018	2	H19	0.482	Endothelium
Tor2a	8.56236e-14	0.451563	0.618	0.137	2	Tor2a	0.481	Endothelium
Mef2d	8.17428e-27	0.440206	0.5	0.02	2	Mef2d	0.48	Endothelium
Ubl31	6.55862e-14	0.529021	0.647	0.168	2	Ubl3	0.479	Endothelium
Sept41	1.30355e-21	0.679288	0.5	0.022	2	Sept4	0.478	Endothelium
Scd2	1.8975e-09	0.549788	0.735	0.257	2	Scd2	0.478	Endothelium
Zyx	2.16919e-14	0.712091	0.559	0.082	2	Zyx	0.477	Endothelium
Limch1	3.61804e-16	0.629777	0.529	0.053	2	Limch1	0.476	Endothelium
Etnk1	6.77259e-13	0.622358	0.559	0.083	2	Etnk1	0.476	Endothelium
Egln1	3.39696e-17	0.639635	0.529	0.054	2	Egln1	0.475	Endothelium
Gja1	2.69631e-15	0.582061	0.529	0.054	2	Gja1	0.475	Endothelium
Lpcat3	3.88324e-15	0.649712	0.529	0.054	2	Lpcat3	0.475	Endothelium
Emc7	3.94797e-11	0.471432	0.676	0.201	2	Emc7	0.475	Endothelium
Baiap2	2.94522e-23	0.474175	0.5	0.025	2	Baiap2	0.475	Endothelium
Eif4e2	3.44968e-09	0.412674	0.735	0.26	2	Eif4e2	0.475	Endothelium
Fam173a	1.79006e-15	0.356564	0.647	0.175	2	Fam173a	0.472	Endothelium
Polr1d	4.64393e-10	0.301266	0.853	0.381	2	Polr1d	0.472	Endothelium
Selt	2.9745e-13	0.333544	0.647	0.176	2	Selt	0.471	Endothelium
Sox7	4.11829e-39	0.725087	0.471	0	2	Sox7	0.471	Endothelium
Tcn2	5.46631e-17	0.792193	0.5	0.029	2	Tcn2	0.471	Endothelium
Gipc11	6.3887e-09	0.386291	0.824	0.353	2	Gipc1	0.471	Endothelium
Tbrg1	2.78063e-12	0.314974	0.676	0.206	2	Tbrg1	0.47	Endothelium
Grn1	2.76188e-16	0.515869	0.529	0.059	2	Grn	0.47	Endothelium
Gpx1	5.68666e-08	0.619336	0.912	0.442	2	Gpx1	0.47	Endothelium
Srgn	6.59481e-38	0.700747	0.471	0.001	2	Srgn	0.47	Endothelium
Hspa12b	1.78313e-37	0.519326	0.471	0.001	2	Hspa12b	0.47	Endothelium
Derl2	4.36957e-14	0.416632	0.588	0.118	2	Derl2	0.47	Endothelium
Lamtor5	3.0788e-07	0.539554	0.882	0.413	2	Lamtor5	0.469	Endothelium
Mcam1	8.0299e-33	0.544436	0.471	0.002	2	Mcam	0.469	Endothelium
Coro2b	3.32388e-15	0.429916	0.588	0.119	2	Coro2b	0.469	Endothelium
Sept1	7.54639e-17	0.520498	0.529	0.061	2	Sept1	0.468	Endothelium
Arl6ip4	2.4991e-11	0.433625	0.647	0.179	2	Arl6ip4	0.468	Endothelium
Apold11	1.57043e-28	0.812981	0.471	0.003	2	Apold1	0.468	Endothelium
Gm118081	2.71144e-15	0.307985	0.706	0.238	2	Gm11808	0.468	Endothelium
Tmem234	1.24947e-08	0.370363	0.941	0.473	2	Tmem234	0.468	Endothelium
Rap1b1	2.25789e-08	0.373388	0.824	0.356	2	Rap1b	0.468	Endothelium
Svil	1.28505e-27	0.674206	0.471	0.004	2	Svil	0.467	Endothelium
Canx	1.40797e-13	0.261706	0.735	0.268	2	Canx	0.467	Endothelium
Dnajc3	2.83036e-17	0.451091	0.529	0.063	2	Dnajc3	0.466	Endothelium
Mgat4b	1.17654e-16	0.482817	0.529	0.063	2	Mgat4b	0.466	Endothelium
Jam2	3.8678e-14	0.865888	0.529	0.063	2	Jam2	0.466	Endothelium
Pdzd21	2.17685e-29	0.64626	0.471	0.005	2	Pdzd2	0.466	Endothelium
Tcf7	3.85459e-29	0.464692	0.471	0.005	2	Tcf7	0.466	Endothelium
Tanc1	9.11786e-28	0.60397	0.471	0.005	2	Tanc1	0.466	Endothelium
Dpm3	1.39058e-10	0.346553	0.706	0.24	2	Dpm3	0.466	Endothelium
Sec31a	2.54294e-18	0.399399	0.529	0.064	2	Sec31a	0.465	Endothelium
Myh91	4.2299e-27	0.695723	0.471	0.006	2	Myh9	0.465	Endothelium
Casp7	5.18934e-19	0.538044	0.5	0.035	2	Casp7	0.465	Endothelium
Utp11l	3.78913e-10	0.352233	0.706	0.241	2	Utp11l	0.465	Endothelium
Ltbr	1.26043e-26	0.518887	0.471	0.007	2	Ltbr	0.464	Endothelium
5730508B09Rik	1.15779e-24	0.688665	0.471	0.007	2	5730508B09Rik	0.464	Endothelium
Mcf2l	2.9132e-16	0.485486	0.529	0.066	2	Mcf2l	0.463	Endothelium
Nhp2	1.95139e-07	0.432335	0.882	0.419	2	Nhp2	0.463	Endothelium
Tnfrsf1a1	7.88915e-28	0.502031	0.471	0.008	2	Tnfrsf1a	0.463	Endothelium
Plec	2.1913e-24	0.596636	0.471	0.009	2	Plec	0.462	Endothelium
Ptp4a2	7.27098e-13	0.345813	0.618	0.156	2	Ptp4a2	0.462	Endothelium
Wdr26	5.09659e-12	0.478944	0.588	0.126	2	Wdr26	0.462	Endothelium
Ifnar2	2.52696e-15	0.668699	0.5	0.039	2	Ifnar2	0.461	Endothelium
Mrpl17	2.4485e-07	0.508156	0.765	0.304	2	Mrpl17	0.461	Endothelium
Epb41l21	4.76159e-25	0.521993	0.471	0.01	2	Epb41l2	0.461	Endothelium
Leprot	8.32694e-11	0.35522	0.676	0.216	2	Leprot	0.46	Endothelium
Tspan6	1.34274e-08	0.369953	0.971	0.512	2	Tspan6	0.459	Endothelium
Cd59a	7.5622e-19	0.714252	0.5	0.042	2	Cd59a	0.458	Endothelium
Reep5	1.84282e-09	0.289145	0.794	0.336	2	Reep5	0.458	Endothelium
Rgl1	2.74905e-22	0.577076	0.471	0.013	2	Rgl1	0.458	Endothelium
Atp2a2	3.50226e-16	0.259954	0.588	0.13	2	Atp2a2	0.458	Endothelium
Trp53	6.10015e-11	0.352776	0.706	0.248	2	Trp53	0.458	Endothelium
Glmp1	2.07667e-09	0.610832	0.618	0.16	2	Glmp	0.458	Endothelium
Myadm1	1.57334e-30	0.335087	0.471	0.014	2	Myadm	0.457	Endothelium
Arl6ip5	7.45276e-07	0.583618	0.882	0.426	2	Arl6ip5	0.456	Endothelium
Gm10093	4.20329e-15	0.262715	0.618	0.162	2	Gm10093	0.456	Endothelium
Cdk2	3.4695e-13	0.411903	0.559	0.104	2	Cdk2	0.455	Endothelium
Lamp21	3.04027e-16	0.400832	0.529	0.075	2	Lamp2	0.454	Endothelium
Cthrc11	1.13557e-20	0.757375	0.471	0.017	2	Cthrc1	0.454	Endothelium
Tmem50a	1.0817e-06	0.488266	0.853	0.399	2	Tmem50a	0.454	Endothelium
Ddrgk1	8.07723e-13	0.25553	0.676	0.223	2	Ddrgk1	0.453	Endothelium
2210013O21Rik	1.06476e-11	0.304323	0.647	0.194	2	2210013O21Rik	0.453	Endothelium
C1qtnf61	1.28458e-19	0.712619	0.471	0.018	2	C1qtnf6	0.453	Endothelium
Tmem176a1	2.89007e-19	0.687067	0.471	0.018	2	Tmem176a	0.453	Endothelium
Mef2a	5.71561e-17	0.50169	0.5	0.048	2	Mef2a	0.452	Endothelium
Hectd1	1.26249e-14	0.49633	0.529	0.077	2	Hectd1	0.452	Endothelium
Plekhg1	8.06406e-23	0.431755	0.471	0.019	2	Plekhg1	0.452	Endothelium
Mcm6	1.013e-13	0.257029	0.618	0.166	2	Mcm6	0.452	Endothelium
Tmem261	9.09015e-12	0.282516	0.676	0.225	2	Tmem261	0.451	Endothelium
Rps6ka1	6.01263e-23	0.822944	0.471	0.02	2	Rps6ka1	0.451	Endothelium
Fyn	1.23043e-13	0.318755	0.588	0.137	2	Fyn	0.451	Endothelium
Commd8	1.103e-09	0.422496	0.676	0.228	2	Commd8	0.448	Endothelium
Ech11	6.15078e-08	0.598764	0.618	0.17	2	Ech1	0.448	Endothelium
Gyg	2.92958e-12	0.722311	0.5	0.053	2	Gyg	0.447	Endothelium
Mospd1	5.74375e-10	0.527347	0.618	0.171	2	Mospd1	0.447	Endothelium
Cnot6	4.16467e-14	0.328079	0.559	0.113	2	Cnot6	0.446	Endothelium
Akap13	3.38683e-20	0.492953	0.471	0.025	2	Akap13	0.446	Endothelium
Pank2	2.36767e-14	0.372988	0.559	0.114	2	Pank2	0.445	Endothelium
Cers21	2.89862e-13	0.534069	0.559	0.114	2	Cers2	0.445	Endothelium
Wnk1	1.7264e-13	0.438349	0.529	0.084	2	Wnk1	0.445	Endothelium
Ilk1	3.97153e-13	0.262827	0.618	0.173	2	Ilk	0.445	Endothelium
Adss	1.07236e-12	0.435009	0.618	0.173	2	Adss	0.445	Endothelium
Nomo1	9.14587e-20	0.499272	0.471	0.026	2	Nomo1	0.445	Endothelium
Rmnd5b	1.3181e-12	0.421298	0.559	0.115	2	Rmnd5b	0.444	Endothelium
2610001J05Rik	2.26312e-11	0.276484	0.676	0.232	2	2610001J05Rik	0.444	Endothelium
Rnf130	1.7718e-17	0.280694	0.529	0.085	2	Rnf130	0.444	Endothelium
Cog8	1.68844e-16	0.265937	0.618	0.174	2	Cog8	0.444	Endothelium
Lta4h	7.43187e-15	0.382508	0.529	0.085	2	Lta4h	0.444	Endothelium
Insr	5.5372e-19	0.528177	0.471	0.027	2	Insr	0.444	Endothelium
Zc3h7a	8.87795e-17	0.418505	0.5	0.057	2	Zc3h7a	0.443	Endothelium
Lman21	7.15848e-15	0.266331	0.618	0.175	2	Lman2	0.443	Endothelium
Bpgm1	6.05687e-09	0.3899	0.735	0.292	2	Bpgm	0.443	Endothelium
Tmem165	8.88267e-08	0.464808	0.706	0.263	2	Tmem165	0.443	Endothelium
Bptf1	3.52631e-13	0.29077	0.588	0.146	2	Bptf	0.442	Endothelium
Synj2bp	6.01607e-19	0.25885	0.529	0.088	2	Synj2bp	0.441	Endothelium
Zfp148	2.16798e-17	0.283894	0.529	0.088	2	Zfp148	0.441	Endothelium
Wsb2	5.26064e-17	0.270382	0.559	0.118	2	Wsb2	0.441	Endothelium
Elf2	7.06057e-14	0.336	0.559	0.118	2	Elf2	0.441	Endothelium
Erg	2.04966e-37	0.452986	0.441	0	2	Erg	0.441	Endothelium
Foxc1	2.51984e-35	0.566789	0.441	0	2	Foxc1	0.441	Endothelium
Slco2b1	5.67483e-35	0.68005	0.441	0	2	Slco2b1	0.441	Endothelium
Hhex	2.06235e-34	0.78892	0.441	0	2	Hhex	0.441	Endothelium
Myct1	2.25682e-34	0.695759	0.441	0	2	Myct1	0.441	Endothelium
Cenpa	4.19562e-10	0.47462	0.588	0.147	2	Cenpa	0.441	Endothelium
Ptbp1	1.1693e-12	0.491131	0.529	0.089	2	Ptbp1	0.44	Endothelium
Lyn	1.7569e-33	0.558092	0.441	0.001	2	Lyn	0.44	Endothelium
Ocln	2.83719e-33	0.872018	0.441	0.001	2	Ocln	0.44	Endothelium
Slc7a8	2.19426e-31	0.691469	0.441	0.001	2	Slc7a8	0.44	Endothelium
Map7	5.35746e-31	0.783182	0.441	0.001	2	Map7	0.44	Endothelium
Fam65a	2.35077e-23	0.365217	0.471	0.031	2	Fam65a	0.44	Endothelium
Ctnnb1	3.69149e-06	0.504484	0.824	0.384	2	Ctnnb1	0.44	Endothelium
Uba7	3.80343e-31	0.73864	0.441	0.002	2	Uba7	0.439	Endothelium
Def6	2.77292e-30	0.595832	0.441	0.002	2	Def6	0.439	Endothelium
Golt1b1	1.05484e-09	0.353363	0.647	0.209	2	Golt1b	0.438	Endothelium
Rcsd11	3.21146e-29	0.562295	0.441	0.003	2	Rcsd1	0.438	Endothelium
Sec63	1.44336e-18	0.323815	0.5	0.062	2	Sec63	0.438	Endothelium
Lrp10	3.9543e-16	0.461841	0.5	0.062	2	Lrp10	0.438	Endothelium
Ssu72	5.64994e-07	0.358161	0.853	0.415	2	Ssu72	0.438	Endothelium
5031425E22Rik	4.17315e-16	0.256688	0.588	0.15	2	5031425E22Rik	0.438	Endothelium
Hadhb1	9.7804e-12	0.396915	0.588	0.15	2	Hadhb	0.438	Endothelium
Nmi	7.09157e-30	0.434149	0.441	0.004	2	Nmi	0.437	Endothelium
Pdcd10	8.6046e-09	0.306348	0.735	0.298	2	Pdcd10	0.437	Endothelium
Aqp11	4.15373e-22	0.397635	0.471	0.034	2	Aqp11	0.437	Endothelium
Cds2	3.71956e-18	0.322101	0.5	0.064	2	Cds2	0.436	Endothelium
Alad1	5.47771e-08	0.358439	0.706	0.27	2	Alad	0.436	Endothelium
Rgs19	3.03516e-13	0.418036	0.529	0.094	2	Rgs19	0.435	Endothelium
Fundc2	4.61479e-10	0.38493	0.676	0.241	2	Fundc2	0.435	Endothelium
Sptssa	3.13864e-09	0.276898	1	0.565	2	Sptssa	0.435	Endothelium
Cdc42ep1	1.79789e-25	0.496638	0.441	0.006	2	Cdc42ep1	0.435	Endothelium
Oaf1	2.07051e-25	0.687778	0.441	0.006	2	Oaf	0.435	Endothelium
Dock9	4.30891e-24	0.575656	0.441	0.006	2	Dock9	0.435	Endothelium
Dnajc10	7.58986e-15	0.46171	0.5	0.065	2	Dnajc10	0.435	Endothelium
Prpf38b	2.14315e-12	0.438129	0.588	0.153	2	Prpf38b	0.435	Endothelium
Ldha1	3.78873e-09	0.416956	0.941	0.506	2	Ldha	0.435	Endothelium
Slc43a3	7.86746e-23	0.720353	0.441	0.007	2	Slc43a3	0.434	Endothelium
Cdc42bpb	1.36949e-18	0.455644	0.471	0.037	2	Cdc42bpb	0.434	Endothelium
Hadh	2.52465e-10	0.46649	0.559	0.126	2	Hadh	0.433	Endothelium
Rgl2	2.11992e-14	0.471035	0.5	0.067	2	Rgl2	0.433	Endothelium
Pros11	4.2898e-23	0.528402	0.441	0.009	2	Pros1	0.432	Endothelium
Cyfip1	4.59666e-16	0.45027	0.471	0.039	2	Cyfip1	0.432	Endothelium
Ganab	2.22094e-15	0.290498	0.529	0.098	2	Ganab	0.431	Endothelium
Pim3	2.70917e-12	0.523496	0.559	0.128	2	Pim3	0.431	Endothelium
Timm10b1	3.60171e-06	0.452872	0.794	0.363	2	Timm10b	0.431	Endothelium
Ski	5.08635e-15	0.395514	0.5	0.069	2	Ski	0.431	Endothelium
Lims1	2.17862e-14	0.421712	0.5	0.069	2	Lims1	0.431	Endothelium
Isyna1	9.17599e-12	0.432918	0.588	0.157	2	Isyna1	0.431	Endothelium
Tspan14	2.93509e-11	0.412251	0.559	0.129	2	Tspan14	0.43	Endothelium
Aprt	1.5199e-07	0.550484	0.706	0.276	2	Aprt	0.43	Endothelium
Ccnjl	8.94755e-22	0.288394	0.471	0.042	2	Ccnjl	0.429	Endothelium
Mcee1	2.91929e-15	0.382322	0.5	0.071	2	Mcee	0.429	Endothelium
Gdpd5	4.25708e-14	0.47854	0.5	0.071	2	Gdpd5	0.429	Endothelium
Prrc2b	4.57212e-14	0.25986	0.618	0.189	2	Prrc2b	0.429	Endothelium
Snx5	4.36478e-14	0.259977	0.588	0.159	2	Snx5	0.429	Endothelium
Hadha1	2.49202e-12	0.437773	0.529	0.101	2	Hadha	0.428	Endothelium
Chmp6	7.69444e-09	0.386541	0.647	0.219	2	Chmp6	0.428	Endothelium
Sema6a	4.19875e-08	0.649537	0.559	0.131	2	Sema6a	0.428	Endothelium
Glod4	1.36518e-11	0.287359	0.618	0.191	2	Glod4	0.427	Endothelium
Naa20	8.22352e-10	0.378228	0.647	0.221	2	Naa20	0.426	Endothelium
Foxo1	3.67375e-21	0.505089	0.441	0.015	2	Foxo1	0.426	Endothelium
Vamp3	5.44463e-14	0.316708	0.529	0.104	2	Vamp3	0.425	Endothelium
Rit1	1.06068e-13	0.36004	0.529	0.104	2	Rit1	0.425	Endothelium
Smim12	2.59775e-11	0.475054	0.559	0.134	2	Smim12	0.425	Endothelium
Pold41	6.56626e-21	0.342426	0.471	0.046	2	Pold4	0.425	Endothelium
Kif26a	1.21382e-19	0.561032	0.441	0.016	2	Kif26a	0.425	Endothelium
Tmed101	1.18671e-06	0.444832	0.706	0.281	2	Tmed10	0.425	Endothelium
Cers51	1.26104e-11	0.339758	0.559	0.135	2	Cers5	0.424	Endothelium
Tmbim6	7.64968e-08	0.564793	0.971	0.547	2	Tmbim6	0.424	Endothelium
Acads	7.27722e-15	0.363361	0.5	0.077	2	Acads	0.423	Endothelium
Dnajb11	1.46376e-09	0.393567	0.706	0.283	2	Dnajb11	0.423	Endothelium
Tmem101	1.32029e-11	0.373514	0.559	0.138	2	Tmem101	0.421	Endothelium
Man1c1	2.28758e-17	0.66968	0.441	0.02	2	Man1c1	0.421	Endothelium
Lats2	1.03517e-19	0.441018	0.441	0.021	2	Lats2	0.42	Endothelium
Rab13	4.26381e-17	0.351075	0.471	0.051	2	Rab13	0.42	Endothelium
Slc12a21	1.2874e-16	0.625522	0.441	0.021	2	Slc12a2	0.42	Endothelium
Grcc10	1.57446e-07	0.292251	0.853	0.433	2	Grcc10	0.42	Endothelium
Gm10260	4.78365e-09	0.269292	0.794	0.375	2	Gm10260	0.419	Endothelium
Cflar	2.39975e-17	0.56208	0.441	0.022	2	Cflar	0.419	Endothelium
Nr2f6	2.52942e-10	0.582483	0.5	0.081	2	Nr2f6	0.419	Endothelium
Xpnpep1	3.48403e-10	0.404267	0.647	0.229	2	Xpnpep1	0.418	Endothelium
Tcf3	3.26002e-06	0.387406	0.794	0.376	2	Tcf3	0.418	Endothelium
Prkd3	1.49176e-15	0.391819	0.471	0.053	2	Prkd3	0.418	Endothelium
Sbds	8.4882e-12	0.290019	0.588	0.17	2	Sbds	0.418	Endothelium
Impdh1	1.08175e-16	0.309208	0.5	0.083	2	Impdh1	0.417	Endothelium
Nes	4.96342e-13	0.383442	0.5	0.083	2	Nes	0.417	Endothelium
Mxd41	8.70078e-13	0.336509	0.529	0.113	2	Mxd4	0.416	Endothelium
Arhgef12	2.04774e-14	0.437199	0.471	0.055	2	Arhgef12	0.416	Endothelium
Tsc22d41	5.33618e-12	0.338865	0.529	0.114	2	Tsc22d4	0.415	Endothelium
Yaf2	5.37017e-06	0.390591	0.794	0.379	2	Yaf2	0.415	Endothelium
Fkbp7	1.17329e-18	0.462837	0.441	0.026	2	Fkbp7	0.415	Endothelium
Pgm1	2.04071e-13	0.490809	0.471	0.056	2	Pgm1	0.415	Endothelium
Scaf11	2.77244e-11	0.478475	0.5	0.085	2	Scaf11	0.415	Endothelium
Creb3	4.61582e-12	0.334453	0.559	0.145	2	Creb3	0.414	Endothelium
Tmem86a1	8.30919e-19	0.488866	0.441	0.027	2	Tmem86a	0.414	Endothelium
Capn2	1.35205e-12	0.336917	0.529	0.116	2	Capn2	0.413	Endothelium
Sod1	7.83123e-12	0.339371	0.559	0.146	2	Sod1	0.413	Endothelium
Smc4	1.54723e-10	0.534498	0.559	0.146	2	Smc4	0.413	Endothelium
Lurap1l1	2.13412e-17	0.324222	0.471	0.058	2	Lurap1l	0.413	Endothelium
Parva	1.36068e-16	0.477662	0.441	0.028	2	Parva	0.413	Endothelium
Ppib1	3.1054e-08	0.433495	1	0.588	2	Ppib	0.412	Endothelium
Prdx11	1.09655e-06	0.453852	0.912	0.5	2	Prdx1	0.412	Endothelium
Clec14a	1.96148e-33	0.549539	0.412	0.001	2	Clec14a	0.411	Endothelium
Gimap5	7.74908e-31	0.691802	0.412	0.001	2	Gimap5	0.411	Endothelium
Trim25	1.3461e-30	0.669956	0.412	0.001	2	Trim25	0.411	Endothelium
Kcnj2	1.8558e-30	0.597287	0.412	0.001	2	Kcnj2	0.411	Endothelium
Ndufa9	2.29603e-10	0.289114	0.735	0.324	2	Ndufa9	0.411	Endothelium
Jkamp	2.49873e-08	0.263904	0.706	0.295	2	Jkamp	0.411	Endothelium
Maged21	1.99004e-05	0.491444	0.824	0.413	2	Maged2	0.411	Endothelium
Hbp1	1.38665e-12	0.298918	0.529	0.119	2	Hbp1	0.41	Endothelium
Etfb1	1.6033e-06	0.341791	0.794	0.384	2	Etfb	0.41	Endothelium
Ptgis	9.00363e-28	0.485305	0.412	0.002	2	Ptgis	0.41	Endothelium
Ggta11	9.41816e-28	0.679914	0.412	0.002	2	Ggta1	0.41	Endothelium
Lrp6	1.28497e-13	0.39132	0.471	0.061	2	Lrp6	0.41	Endothelium
Cmtm6	1.12189e-16	0.4542	0.441	0.032	2	Cmtm6	0.409	Endothelium
Sec61a1	4.21553e-12	0.25795	0.559	0.15	2	Sec61a1	0.409	Endothelium
Tmem123	5.09784e-10	0.421086	0.529	0.12	2	Tmem123	0.409	Endothelium
Ctsh	2.07535e-27	0.488305	0.412	0.003	2	Ctsh	0.409	Endothelium
Klk8	5.81704e-25	0.592813	0.412	0.003	2	Klk8	0.409	Endothelium
Magt11	9.19078e-14	0.409242	0.471	0.062	2	Magt1	0.409	Endothelium
Rapgef6	6.47298e-17	0.423363	0.441	0.033	2	Rapgef6	0.408	Endothelium
Fam160b11	9.20469e-17	0.445628	0.441	0.033	2	Fam160b1	0.408	Endothelium
Elovl11	3.52006e-14	0.602569	0.441	0.033	2	Elovl1	0.408	Endothelium
Erlec1	4.00055e-14	0.395998	0.5	0.092	2	Erlec1	0.408	Endothelium
Smek2	5.41276e-12	0.35165	0.529	0.121	2	Smek2	0.408	Endothelium
Fmnl3	1.95924e-26	0.49366	0.412	0.004	2	Fmnl3	0.408	Endothelium
Abl1	2.76407e-17	0.402442	0.441	0.034	2	Abl1	0.407	Endothelium
Pla2g12a	1.75161e-11	0.41705	0.5	0.093	2	Pla2g12a	0.407	Endothelium
Tpm1	3.57078e-09	0.552766	0.529	0.122	2	Tpm1	0.407	Endothelium
Timp1	5.60376e-26	0.358989	0.412	0.005	2	Timp1	0.407	Endothelium
Prkch	1.213e-22	0.6591	0.412	0.005	2	Prkch	0.407	Endothelium
Prrg2	1.05278e-17	0.755477	0.441	0.035	2	Prrg2	0.406	Endothelium
Prex1	5.98094e-14	0.57709	0.441	0.035	2	Prex1	0.406	Endothelium
Cr1l	8.5316e-11	0.572755	0.471	0.065	2	Cr1l	0.406	Endothelium
Blvrb1	1.86536e-13	0.581995	0.441	0.036	2	Blvrb	0.405	Endothelium
Creb3l2	1.89824e-24	0.447967	0.412	0.007	2	Creb3l2	0.405	Endothelium
Mtmr11	3.03917e-21	0.63055	0.412	0.007	2	Mtmr11	0.405	Endothelium
Hmgcs21	1.71928e-20	0.884256	0.412	0.007	2	Hmgcs2	0.405	Endothelium
Picalm	1.52865e-11	0.507588	0.471	0.067	2	Picalm	0.404	Endothelium
Eci2	9.44712e-08	0.318549	0.647	0.244	2	Eci2	0.403	Endothelium
Clptm1	1.54008e-09	0.282529	0.676	0.274	2	Clptm1	0.402	Endothelium
Nsmce1	2.00346e-08	0.277727	0.765	0.363	2	Nsmce1	0.402	Endothelium
Surf4	2.21884e-08	0.527576	0.529	0.127	2	Surf4	0.402	Endothelium
Mitd1	1.64919e-12	0.483889	0.471	0.069	2	Mitd1	0.402	Endothelium
Frmd6	3.1136e-21	0.80536	0.412	0.011	2	Frmd6	0.401	Endothelium
Mvb12b	2.31822e-15	0.413992	0.471	0.07	2	Mvb12b	0.401	Endothelium
Mrpl38	1.67061e-12	0.393042	0.588	0.187	2	Mrpl38	0.401	Endothelium
Glul	5.7876e-10	0.387315	0.735	0.334	2	Glul	0.401	Endothelium
Gm12166	3.22377e-16	0.526361	0.441	0.041	2	Gm12166	0.4	Endothelium
Plin3	1.58324e-14	0.492141	0.441	0.041	2	Plin3	0.4	Endothelium
Mllt4	1.37544e-13	0.285935	0.5	0.1	2	Mllt4	0.4	Endothelium
Nudt14	6.31589e-12	0.438254	0.5	0.1	2	Nudt14	0.4	Endothelium
Slc43a2	5.70861e-22	0.629118	0.412	0.012	2	Slc43a2	0.4	Endothelium
Zdhhc9	1.14883e-13	0.435296	0.471	0.071	2	Zdhhc9	0.4	Endothelium
Rbms2	4.53694e-20	0.256827	0.441	0.042	2	Rbms2	0.399	Endothelium
Rab12	1.77172e-15	0.394677	0.441	0.042	2	Rab12	0.399	Endothelium
Utrn1	3.74653e-20	0.492732	0.412	0.013	2	Utrn	0.399	Endothelium
Gchfr	7.13898e-19	0.619059	0.412	0.013	2	Gchfr	0.399	Endothelium
Nsrp1	1.53221e-10	0.321954	0.588	0.189	2	Nsrp1	0.399	Endothelium
Stx16	1.99421e-11	0.304666	0.529	0.131	2	Stx16	0.398	Endothelium
Sgms1	1.93297e-22	0.356984	0.412	0.014	2	Sgms1	0.398	Endothelium
Shc11	1.66929e-20	0.392928	0.412	0.014	2	Shc1	0.398	Endothelium
Ost41	5.01895e-06	0.369365	0.824	0.426	2	Ost4	0.398	Endothelium
1110008F13Rik	1.54466e-05	0.551473	0.882	0.485	2	1110008F13Rik	0.397	Endothelium
Pxdn	4.88681e-17	0.696099	0.412	0.015	2	Pxdn	0.397	Endothelium
Stk25	1.54747e-10	0.333616	0.559	0.163	2	Stk25	0.396	Endothelium
Txnip1	3.72907e-20	0.619638	0.412	0.016	2	Txnip	0.396	Endothelium
Tln2	1.80948e-17	0.684547	0.412	0.016	2	Tln2	0.396	Endothelium
Fam3c	2.91052e-13	0.377951	0.471	0.075	2	Fam3c	0.396	Endothelium
Arpc3	5.27185e-08	0.710103	0.941	0.545	2	Arpc3	0.396	Endothelium
Tpd52l1	2.74554e-16	0.344012	0.441	0.047	2	Tpd52l1	0.394	Endothelium
Hipk11	1.22128e-13	0.406148	0.441	0.047	2	Hipk1	0.394	Endothelium
Nrbp1	1.48456e-09	0.253665	0.647	0.253	2	Nrbp1	0.394	Endothelium
Colgalt1	2.06001e-12	0.462804	0.471	0.077	2	Colgalt1	0.394	Endothelium
Cers4	1.16187e-12	0.525821	0.441	0.048	2	Cers4	0.393	Endothelium
Sgce1	2.09896e-09	0.580099	0.5	0.107	2	Sgce	0.393	Endothelium
1810037I17Rik	2.68956e-06	0.351879	0.824	0.431	2	1810037I17Rik	0.393	Endothelium
Sgf29	5.01441e-13	0.284092	0.5	0.108	2	Sgf29	0.392	Endothelium
Pnkd	1.12437e-10	0.292774	0.559	0.167	2	Pnkd	0.392	Endothelium
Kif2a	4.33235e-10	0.526728	0.5	0.108	2	Kif2a	0.392	Endothelium
Zfp7031	2.65352e-17	0.449919	0.412	0.02	2	Zfp703	0.392	Endothelium
Rere	1.6757e-13	0.302518	0.471	0.079	2	Rere	0.392	Endothelium
Map4k4	4.77793e-11	0.287461	0.559	0.168	2	Map4k4	0.391	Endothelium
Rasa1	3.00906e-14	0.28207	0.471	0.08	2	Rasa1	0.391	Endothelium
Cnot6l	7.93356e-16	0.323127	0.441	0.051	2	Cnot6l	0.39	Endothelium
Larp4b	7.23577e-12	0.350877	0.5	0.11	2	Larp4b	0.39	Endothelium
Unc50	7.38714e-07	0.375193	0.647	0.257	2	Unc50	0.39	Endothelium
Npepl11	8.31142e-20	0.387987	0.412	0.022	2	Npepl1	0.39	Endothelium
Iqgap11	5.70876e-17	0.419743	0.412	0.023	2	Iqgap1	0.389	Endothelium
Tbkbp11	2.39327e-15	0.607963	0.412	0.023	2	Tbkbp1	0.389	Endothelium
Ptpn12	4.80308e-14	0.426449	0.441	0.053	2	Ptpn12	0.388	Endothelium
H2afj	1.17972e-05	0.317528	0.882	0.494	2	H2afj	0.388	Endothelium
Ube2h	1.86051e-15	0.448249	0.441	0.054	2	Ube2h	0.387	Endothelium
Ubp1	6.49904e-14	0.442965	0.441	0.054	2	Ubp1	0.387	Endothelium
Scaf4	2.47835e-21	0.270191	0.412	0.025	2	Scaf4	0.387	Endothelium
Cap1	2.88483e-05	0.413177	0.765	0.379	2	Cap1	0.386	Endothelium
Tacc1	4.14718e-18	0.388781	0.412	0.026	2	Tacc1	0.386	Endothelium
Adam15	8.12127e-15	0.678083	0.412	0.026	2	Adam15	0.386	Endothelium
Yap1	3.26352e-14	0.479122	0.412	0.026	2	Yap1	0.386	Endothelium
Strn3	1.2389e-11	0.413567	0.471	0.085	2	Strn3	0.386	Endothelium
Tmco1	9.16173e-06	0.337602	0.706	0.32	2	Tmco1	0.386	Endothelium
Nedd4	6.4765e-05	0.417719	0.824	0.438	2	Nedd4	0.386	Endothelium
Ube3c	2.07202e-14	0.356658	0.441	0.056	2	Ube3c	0.385	Endothelium
Ptpn11	1.03596e-13	0.375063	0.441	0.056	2	Ptpn11	0.385	Endothelium
Pdia31	4.0531e-05	0.406174	0.882	0.497	2	Pdia3	0.385	Endothelium
Abhd4	8.58794e-14	0.446496	0.441	0.057	2	Abhd4	0.384	Endothelium
Dgkz	1.43381e-16	0.405937	0.412	0.028	2	Dgkz	0.384	Endothelium
Rnaset2b1	1.07507e-09	0.584134	0.441	0.058	2	Rnaset2b	0.383	Endothelium
Srek1	2.7958e-08	0.459856	0.5	0.117	2	Srek1	0.383	Endothelium
Slc35b1	5.09845e-08	0.277886	0.647	0.264	2	Slc35b1	0.383	Endothelium
Rps6ka3	1.48597e-20	0.298772	0.412	0.029	2	Rps6ka3	0.383	Endothelium
Brk1	4.00534e-06	0.263965	0.824	0.441	2	Brk1	0.383	Endothelium
Gltp	1.7123e-08	0.358181	0.559	0.177	2	Gltp	0.382	Endothelium
Cyyr1	1.26791e-32	0.504555	0.382	0	2	Cyyr1	0.382	Endothelium
Mfsd7c	1.55668e-31	0.706187	0.382	0	2	Mfsd7c	0.382	Endothelium
Gimap4	1.86083e-31	0.544296	0.382	0	2	Gimap4	0.382	Endothelium
Ctsw	4.65498e-31	0.6194	0.382	0	2	Ctsw	0.382	Endothelium
Shroom1	7.63595e-31	0.405124	0.382	0	2	Shroom1	0.382	Endothelium
Tgfbr2	2.71295e-30	0.620937	0.382	0	2	Tgfbr2	0.382	Endothelium
Mgat1	6.38546e-11	0.501508	0.441	0.059	2	Mgat1	0.382	Endothelium
Plscr31	4.31896e-10	0.445303	0.471	0.089	2	Plscr3	0.382	Endothelium
Cyb5a	5.04296e-06	0.264324	0.882	0.5	2	Cyb5a	0.382	Endothelium
Cks1b1	3.9801e-07	0.26372	0.676	0.295	2	Cks1b	0.381	Endothelium
Itga11	3.8858e-30	0.481088	0.382	0.001	2	Itga1	0.381	Endothelium
Pde8a	5.45478e-30	0.456561	0.382	0.001	2	Pde8a	0.381	Endothelium
Fzd6	8.26946e-28	0.461353	0.382	0.001	2	Fzd6	0.381	Endothelium
Tmem511	1.89797e-26	0.675632	0.382	0.002	2	Tmem51	0.38	Endothelium
Hacd2	2.44121e-15	0.286215	0.441	0.061	2	Hacd2	0.38	Endothelium
Sel1l	1.10689e-13	0.316643	0.441	0.061	2	Sel1l	0.38	Endothelium
Tomm70a	2.32198e-10	0.380107	0.5	0.12	2	Tomm70a	0.38	Endothelium
Hnrnpf	4.85615e-06	0.320168	0.912	0.532	2	Hnrnpf	0.38	Endothelium
Fgd5	8.19826e-25	0.521549	0.382	0.003	2	Fgd5	0.379	Endothelium
Sh2b31	7.8985e-24	0.51698	0.382	0.003	2	Sh2b3	0.379	Endothelium
Piezo1	3.37578e-23	0.509728	0.382	0.003	2	Piezo1	0.379	Endothelium
Taf6l	1.49292e-10	0.421048	0.5	0.121	2	Taf6l	0.379	Endothelium
Plin2	3.93054e-10	0.328344	0.5	0.121	2	Plin2	0.379	Endothelium
Rps27rt	3.81978e-05	0.385156	0.824	0.445	2	Rps27rt	0.379	Endothelium
Myl4	2.34821e-26	0.402411	0.382	0.004	2	Myl4	0.378	Endothelium
Unc5b1	1.44479e-21	0.625714	0.382	0.004	2	Unc5b	0.378	Endothelium
Ninj1	1.25168e-12	0.587625	0.412	0.034	2	Ninj1	0.378	Endothelium
Bckdk	1.30819e-10	0.338325	0.529	0.151	2	Bckdk	0.378	Endothelium
Vim1	8.26062e-10	0.547147	0.882	0.504	2	Vim	0.378	Endothelium
Rexo2	1.68777e-05	0.49285	0.588	0.21	2	Rexo2	0.378	Endothelium
Emp31	1.49317e-24	0.399161	0.382	0.005	2	Emp3	0.377	Endothelium
Dab2	3.36632e-20	0.62832	0.382	0.005	2	Dab2	0.377	Endothelium
Il10rb1	1.87172e-19	0.713667	0.382	0.005	2	Il10rb	0.377	Endothelium
Nrip1	1.47219e-11	0.612732	0.412	0.035	2	Nrip1	0.377	Endothelium
Pcbd21	3.00405e-10	0.496003	0.441	0.064	2	Pcbd2	0.377	Endothelium
Ostc1	2.96102e-05	0.430054	0.912	0.535	2	Ostc	0.377	Endothelium
Ahnak	8.67207e-19	0.787844	0.382	0.006	2	Ahnak	0.376	Endothelium
Mfsd5	3.01853e-14	0.465946	0.441	0.065	2	Mfsd5	0.376	Endothelium
Nucb11	2.00297e-10	0.353611	0.5	0.124	2	Nucb1	0.376	Endothelium
Serinc5	8.79808e-25	0.318713	0.382	0.007	2	Serinc5	0.375	Endothelium
Mecom	1.0935e-22	0.360067	0.382	0.007	2	Mecom	0.375	Endothelium
Ppp2r5a	2.07911e-19	0.474637	0.382	0.007	2	Ppp2r5a	0.375	Endothelium
Rilpl1	3.22197e-17	0.297785	0.412	0.037	2	Rilpl1	0.375	Endothelium
Ankrd11	1.83314e-13	0.295804	0.441	0.066	2	Ankrd11	0.375	Endothelium
Ddx46	3.3528e-09	0.419144	0.471	0.096	2	Ddx46	0.375	Endothelium
Rac1	0.000107578	0.420124	0.853	0.478	2	Rac1	0.375	Endothelium
Hsd17b11	1.7643e-19	0.444284	0.382	0.008	2	Hsd17b11	0.374	Endothelium
Rasgrp21	7.47579e-14	0.428633	0.412	0.038	2	Rasgrp2	0.374	Endothelium
Ddi2	1.06148e-11	0.606349	0.412	0.038	2	Ddi2	0.374	Endothelium
Acadm1	1.70542e-10	0.266407	0.5	0.126	2	Acadm	0.374	Endothelium
Plat1	2.83284e-09	0.4211	0.471	0.097	2	Plat	0.374	Endothelium
Ephb4	3.20351e-18	0.501014	0.382	0.009	2	Ephb4	0.373	Endothelium
Nrd1	2.68781e-13	0.268769	0.471	0.098	2	Nrd1	0.373	Endothelium
Srgap1	4.76976e-13	0.388902	0.441	0.068	2	Srgap1	0.373	Endothelium
Rock2	6.43464e-13	0.52345	0.412	0.039	2	Rock2	0.373	Endothelium
Gatad2a	5.65641e-12	0.352615	0.441	0.068	2	Gatad2a	0.373	Endothelium
Fez2	3.65895e-11	0.328272	0.471	0.098	2	Fez2	0.373	Endothelium
Rab5c	1.80315e-05	0.457331	0.706	0.333	2	Rab5c	0.373	Endothelium
Grasp	3.06901e-21	0.447496	0.382	0.01	2	Grasp	0.372	Endothelium
S1pr1	1.71239e-18	0.538766	0.382	0.01	2	S1pr1	0.372	Endothelium
Golim4	2.51944e-14	0.252396	0.441	0.069	2	Golim4	0.372	Endothelium
mt-Co1	2.75013e-09	0.261666	0.588	0.216	2	mt-Co1	0.372	Endothelium
Nbr1	1.04792e-12	0.325116	0.441	0.07	2	Nbr1	0.371	Endothelium
Prrc2c	1.81989e-11	0.259507	0.471	0.1	2	Prrc2c	0.371	Endothelium
Gapvd1	5.75644e-10	0.285602	0.5	0.129	2	Gapvd1	0.371	Endothelium
Toporsos	3.21009e-13	0.317184	0.441	0.071	2	Toporsos	0.37	Endothelium
Mycbp	7.42504e-12	0.264972	0.471	0.101	2	Mycbp	0.37	Endothelium
Dusp11	8.16843e-10	0.312424	0.5	0.13	2	Dusp11	0.37	Endothelium
Pls31	7.62279e-11	0.397153	0.441	0.072	2	Pls3	0.369	Endothelium
Sft2d2	1.19805e-19	0.319244	0.382	0.014	2	Sft2d2	0.368	Endothelium
Bcl2l121	1.29095e-08	0.476835	0.471	0.103	2	Bcl2l12	0.368	Endothelium
Asah1	9.57842e-08	0.390075	0.5	0.132	2	Asah1	0.368	Endothelium
Net1	8.16268e-22	0.28438	0.382	0.015	2	Net1	0.367	Endothelium
Cd2ap	4.01101e-17	0.690411	0.382	0.015	2	Cd2ap	0.367	Endothelium
Gltscr21	1.73858e-06	0.263061	0.735	0.368	2	Gltscr2	0.367	Endothelium
Prkag1	1.09092e-10	0.253463	0.559	0.193	2	Prkag1	0.366	Endothelium
Rftn1	2.215e-17	0.540498	0.382	0.016	2	Rftn1	0.366	Endothelium
Slk	1.80462e-16	0.437482	0.382	0.016	2	Slk	0.366	Endothelium
Fbln11	1.88629e-15	0.282381	0.412	0.046	2	Fbln1	0.366	Endothelium
Cggbp1	1.53366e-10	0.252121	0.5	0.134	2	Cggbp1	0.366	Endothelium
Lage3	3.80761e-06	0.276034	0.647	0.282	2	Lage3	0.365	Endothelium
Wipi11	6.7175e-16	0.485703	0.382	0.017	2	Wipi1	0.365	Endothelium
Slc35b3	2.89618e-13	0.396315	0.412	0.047	2	Slc35b3	0.365	Endothelium
Agfg1	1.32399e-11	0.524378	0.412	0.047	2	Agfg1	0.365	Endothelium
Rhbdf11	5.06274e-15	0.486837	0.382	0.019	2	Rhbdf1	0.363	Endothelium
Abhd5	2.794e-14	0.363206	0.412	0.049	2	Abhd5	0.363	Endothelium
Exoc5	6.04309e-12	0.272499	0.471	0.108	2	Exoc5	0.363	Endothelium
Nit2	1.4437e-10	0.371466	0.5	0.137	2	Nit2	0.363	Endothelium
Atox1	9.56117e-22	1.12747	0.941	0.579	2	Atox1	0.362	Endothelium
Otud4	2.95972e-17	0.319017	0.382	0.02	2	Otud4	0.362	Endothelium
Rcan3	8.99487e-17	0.43239	0.382	0.02	2	Rcan3	0.362	Endothelium
Gpd2	2.85806e-15	0.42225	0.382	0.02	2	Gpd2	0.362	Endothelium
Dnajc1	1.20682e-13	0.350444	0.412	0.05	2	Dnajc1	0.362	Endothelium
Xiap	1.94872e-12	0.355966	0.412	0.05	2	Xiap	0.362	Endothelium
Git1	5.59748e-12	0.579937	0.412	0.05	2	Git1	0.362	Endothelium
Tial1	3.78145e-11	0.258328	0.5	0.138	2	Tial1	0.362	Endothelium
Rpl18a	2.21905e-13	0.270957	0.441	0.08	2	Rpl18a	0.361	Endothelium
Mrpl35	4.844e-10	0.298862	0.588	0.227	2	Mrpl35	0.361	Endothelium
Znhit2	9.31371e-13	0.452108	0.471	0.111	2	Znhit2	0.36	Endothelium
Stx18	1.89495e-11	0.447068	0.441	0.081	2	Stx18	0.36	Endothelium
Erp44	8.098e-08	0.327275	0.529	0.169	2	Erp44	0.36	Endothelium
Capns11	8.1107e-05	0.422073	0.853	0.493	2	Capns1	0.36	Endothelium
Pde4b	3.22701e-15	0.44095	0.382	0.023	2	Pde4b	0.359	Endothelium
Gga2	1.41547e-12	0.29838	0.441	0.082	2	Gga2	0.359	Endothelium
Nfe2l2	2.02252e-16	0.360994	0.382	0.024	2	Nfe2l2	0.358	Endothelium
Fkbp9	7.40782e-12	0.333085	0.412	0.054	2	Fkbp9	0.358	Endothelium
Mkln1	1.18892e-09	0.346229	0.5	0.142	2	Mkln1	0.358	Endothelium
Gpcpd11	9.43192e-15	0.288736	0.412	0.055	2	Gpcpd1	0.357	Endothelium
As3mt1	1.2809e-09	0.478485	0.441	0.084	2	As3mt	0.357	Endothelium
Ubfd1	4.053e-09	0.260945	0.529	0.173	2	Ubfd1	0.356	Endothelium
Smarcd2	3.73769e-16	0.449228	0.382	0.026	2	Smarcd2	0.356	Endothelium
Ptprk1	1.82914e-14	0.433626	0.382	0.026	2	Ptprk	0.356	Endothelium
Dap	1.81899e-11	0.37869	0.412	0.056	2	Dap	0.356	Endothelium
Crip11	1.89236e-11	0.371116	0.412	0.056	2	Crip1	0.356	Endothelium
Pbx2	5.14983e-16	0.318619	0.382	0.027	2	Pbx2	0.355	Endothelium
St8sia4	6.09151e-16	0.444638	0.382	0.027	2	St8sia4	0.355	Endothelium
Smox	7.10024e-11	0.447198	0.441	0.086	2	Smox	0.355	Endothelium
Creld2	1.03634e-09	0.287484	0.5	0.145	2	Creld2	0.355	Endothelium
Grpel1	3.88533e-05	0.285459	0.765	0.411	2	Grpel1	0.354	Endothelium
Trpm7	1.13905e-15	0.348948	0.382	0.028	2	Trpm7	0.354	Endothelium
Uchl5	6.21832e-08	0.271026	0.529	0.176	2	Uchl5	0.353	Endothelium
Icam1	5.98272e-30	0.63079	0.353	0	2	Icam1	0.353	Endothelium
Procr	9.33138e-29	0.61789	0.353	0	2	Procr	0.353	Endothelium
Pear1	1.45555e-28	0.537635	0.353	0	2	Pear1	0.353	Endothelium
Abcb1a	1.76673e-28	0.391038	0.353	0	2	Abcb1a	0.353	Endothelium
Ccdc8	2.72699e-14	0.353968	0.382	0.029	2	Ccdc8	0.353	Endothelium
Zfp362	7.84241e-14	0.283256	0.412	0.059	2	Zfp362	0.353	Endothelium
Ece2	5.43484e-12	0.3269	0.412	0.059	2	Ece2	0.353	Endothelium
4930523C07Rik	1.78415e-28	0.439292	0.353	0.001	2	4930523C07Rik	0.352	Endothelium
Lyl1	7.53329e-26	0.479156	0.353	0.001	2	Lyl1	0.352	Endothelium
Arhgap27	3.28162e-25	0.460154	0.353	0.001	2	Arhgap27	0.352	Endothelium
Ica1	1.91655e-15	0.494546	0.382	0.03	2	Ica1	0.352	Endothelium
Hdlbp	2.27652e-12	0.330267	0.412	0.06	2	Hdlbp	0.352	Endothelium
Mtpap	6.82736e-11	0.274412	0.441	0.089	2	Mtpap	0.352	Endothelium
Hilpda	3.51311e-10	0.696847	0.441	0.089	2	Hilpda	0.352	Endothelium
Stard3	4.01434e-10	0.319421	0.471	0.119	2	Stard3	0.352	Endothelium
Bst21	2.84109e-22	0.499299	0.353	0.002	2	Bst2	0.351	Endothelium
Inf2	4.25126e-22	0.605847	0.353	0.002	2	Inf2	0.351	Endothelium
Ubn1	4.51702e-11	0.319418	0.441	0.09	2	Ubn1	0.351	Endothelium
Ndfip1	4.6872e-10	0.351172	0.5	0.149	2	Ndfip1	0.351	Endothelium
Car41	4.18085e-25	0.54179	0.353	0.003	2	Car4	0.35	Endothelium
Bcl6b	4.51618e-21	0.455819	0.353	0.003	2	Bcl6b	0.35	Endothelium
Hexim1	5.2768e-13	0.469785	0.382	0.033	2	Hexim1	0.349	Endothelium
Bvht	2.23453e-25	0.289756	0.353	0.005	2	Bvht	0.348	Endothelium
Blvra	2.79533e-11	0.347295	0.412	0.064	2	Blvra	0.348	Endothelium
Cd811	1.86934e-49	1.77807	0.971	0.624	2	Cd81	0.347	Endothelium
Yipf6	4.34084e-13	0.382116	0.382	0.035	2	Yipf6	0.347	Endothelium
Fam120a	2.50061e-11	0.465131	0.382	0.035	2	Fam120a	0.347	Endothelium
Ubac2	1.79431e-09	0.580321	0.471	0.124	2	Ubac2	0.347	Endothelium
Asb4	1.89083e-21	0.447582	0.353	0.007	2	Asb4	0.346	Endothelium
Gbas	1.1996e-11	0.305814	0.5	0.154	2	Gbas	0.346	Endothelium
Gclm	3.9429e-09	0.332251	0.471	0.125	2	Gclm	0.346	Endothelium
Ophn1	1.66855e-16	0.282866	0.382	0.037	2	Ophn1	0.345	Endothelium
Hbb-bs	1.23983e-09	0.399583	0.794	0.449	2	Hbb-bs	0.345	Endothelium
Phldb2	9.21856e-21	0.356673	0.353	0.008	2	Phldb2	0.345	Endothelium
Prkd2	1.04129e-19	0.413597	0.353	0.008	2	Prkd2	0.345	Endothelium
A330009N23Rik	1.24189e-19	0.545404	0.353	0.008	2	A330009N23Rik	0.345	Endothelium
Angptl41	2.23548e-15	0.740835	0.353	0.008	2	Angptl4	0.345	Endothelium
Hba-a1	2.85085e-10	1.31046	0.588	0.243	2	Hba-a1	0.345	Endothelium
Tmed5	1.0177e-08	0.339472	0.441	0.096	2	Tmed5	0.345	Endothelium
Aamdc	2.80897e-08	0.307375	0.471	0.126	2	Aamdc	0.345	Endothelium
Rgs51	2.59838e-16	1.01171	0.353	0.009	2	Rgs5	0.344	Endothelium
Gpr108	3.71174e-16	0.271423	0.382	0.039	2	Gpr108	0.343	Endothelium
Stard4	5.01268e-12	0.392839	0.382	0.039	2	Stard4	0.343	Endothelium
Cgrrf1	2.74602e-11	0.569149	0.382	0.039	2	Cgrrf1	0.343	Endothelium
Caskin2	1.52264e-16	0.387352	0.353	0.01	2	Caskin2	0.343	Endothelium
Tmem44	1.43129e-14	0.250181	0.412	0.069	2	Tmem44	0.343	Endothelium
Numa1	5.52356e-12	0.265968	0.412	0.069	2	Numa1	0.343	Endothelium
Dnm2	8.76797e-09	0.425554	0.441	0.098	2	Dnm2	0.343	Endothelium
Pabpc1	1.19612e-07	0.265772	0.941	0.598	2	Pabpc1	0.343	Endothelium
Utp31	3.53432e-09	0.360301	0.529	0.187	2	Utp3	0.342	Endothelium
Ebp	1.0005e-08	0.328273	0.471	0.129	2	Ebp	0.342	Endothelium
Eri1	2.68976e-08	0.48625	0.441	0.099	2	Eri1	0.342	Endothelium
Stat3	9.77995e-18	0.262635	0.382	0.041	2	Stat3	0.341	Endothelium
Lpar4	1.28898e-14	0.261979	0.382	0.041	2	Lpar4	0.341	Endothelium
Kitl	1.04612e-16	0.406246	0.353	0.012	2	Kitl	0.341	Endothelium
Sh2d3c	9.25925e-13	0.284466	0.412	0.071	2	Sh2d3c	0.341	Endothelium
Ext2	2.3838e-09	0.348607	0.441	0.1	2	Ext2	0.341	Endothelium
Fut11	1.3415e-14	0.370384	0.382	0.042	2	Fut11	0.34	Endothelium
Pdgfrb1	2.28024e-15	0.544913	0.353	0.013	2	Pdgfrb	0.34	Endothelium
Fam118a1	7.50651e-11	0.294673	0.412	0.072	2	Fam118a	0.34	Endothelium
Ctdsp2	1.8735e-12	0.316839	0.382	0.043	2	Ctdsp2	0.339	Endothelium
Tsc22d2	5.38172e-12	0.361302	0.382	0.043	2	Tsc22d2	0.339	Endothelium
Frmd8	5.75113e-12	0.563815	0.382	0.043	2	Frmd8	0.339	Endothelium
Col5a21	2.04055e-19	0.302775	0.353	0.014	2	Col5a2	0.339	Endothelium
Hook3	9.04813e-13	0.273645	0.412	0.073	2	Hook3	0.339	Endothelium
Chic2	3.27233e-05	0.281247	0.735	0.396	2	Chic2	0.339	Endothelium
Ssbp4	2.56586e-05	0.269677	0.706	0.368	2	Ssbp4	0.338	Endothelium
Rprd2	1.122e-11	0.349437	0.382	0.045	2	Rprd2	0.337	Endothelium
Ptk21	2.323e-11	0.346941	0.382	0.046	2	Ptk2	0.336	Endothelium
Rgs3	7.57391e-09	0.360987	0.441	0.105	2	Rgs3	0.336	Endothelium
Pde2a	1.35882e-15	0.413107	0.353	0.017	2	Pde2a	0.336	Endothelium
Yme1l1	2.65391e-11	0.294449	0.412	0.076	2	Yme1l1	0.336	Endothelium
Dennd5a	2.1286e-10	0.296274	0.412	0.076	2	Dennd5a	0.336	Endothelium
Cdk19	2.47413e-13	0.327836	0.382	0.047	2	Cdk19	0.335	Endothelium
Ndufa4l21	1.07603e-14	0.455464	0.353	0.018	2	Ndufa4l2	0.335	Endothelium
Ap2b1	5.16046e-09	0.27805	0.471	0.136	2	Ap2b1	0.335	Endothelium
Cox7a2l	2.83014e-06	0.555028	0.971	0.636	2	Cox7a2l	0.335	Endothelium
Map2k3	1.40007e-13	0.267531	0.382	0.048	2	Map2k3	0.334	Endothelium
Git2	4.90204e-11	0.374821	0.382	0.048	2	Git2	0.334	Endothelium
Vkorc11	5.58715e-10	0.430917	0.441	0.107	2	Vkorc1	0.334	Endothelium
Arnt	2.04675e-13	0.47649	0.353	0.019	2	Arnt	0.334	Endothelium
Cox18	5.03316e-11	0.252697	0.412	0.078	2	Cox18	0.334	Endothelium
Dpagt1	4.92531e-09	0.376356	0.412	0.078	2	Dpagt1	0.334	Endothelium
Chd1	2.1262e-08	0.356714	0.471	0.137	2	Chd1	0.334	Endothelium
Smad1	5.37153e-08	0.265246	0.5	0.166	2	Smad1	0.334	Endothelium
Purb	2.30527e-08	0.538091	0.382	0.049	2	Purb	0.333	Endothelium
Utp14a	1.31945e-11	0.375542	0.382	0.05	2	Utp14a	0.332	Endothelium
Cd3021	3.88897e-13	0.423416	0.353	0.021	2	Cd302	0.332	Endothelium
Cd83	1.45192e-10	0.380312	0.382	0.051	2	Cd83	0.331	Endothelium
Pdlim5	4.31508e-14	0.318343	0.353	0.022	2	Pdlim5	0.331	Endothelium
Dera	4.45681e-10	0.292988	0.412	0.081	2	Dera	0.331	Endothelium
Gas2l3	4.47357e-11	0.481411	0.353	0.023	2	Gas2l3	0.33	Endothelium
Gjc11	2.85027e-06	0.566715	0.412	0.082	2	Gjc1	0.33	Endothelium
Cd164	1.23512e-10	0.37936	0.382	0.053	2	Cd164	0.329	Endothelium
Plagl1	8.43128e-15	0.320885	0.353	0.024	2	Plagl1	0.329	Endothelium
Rell1	2.30456e-14	0.364061	0.353	0.024	2	Rell1	0.329	Endothelium
Chst21	1.73591e-11	0.422151	0.353	0.024	2	Chst2	0.329	Endothelium
Tet3	3.7372e-08	0.407207	0.412	0.083	2	Tet3	0.329	Endothelium
Nfat5	1.83989e-11	0.275192	0.382	0.054	2	Nfat5	0.328	Endothelium
Atl2	1.79436e-14	0.305604	0.353	0.025	2	Atl2	0.328	Endothelium
Dad1	2.71059e-05	0.463631	0.971	0.643	2	Dad1	0.328	Endothelium
Rp9	1.10824e-05	0.432842	0.559	0.232	2	Rp9	0.327	Endothelium
Zfp560	7.06554e-10	0.426803	0.441	0.114	2	Zfp560	0.327	Endothelium
Cdpf1	2.52421e-11	0.354671	0.382	0.056	2	Cdpf1	0.326	Endothelium
Xrcc4	1.22899e-10	0.413213	0.382	0.056	2	Xrcc4	0.326	Endothelium
Pkp4	6.16092e-13	0.360359	0.353	0.027	2	Pkp4	0.326	Endothelium
Cstf2	9.53208e-12	0.271508	0.382	0.057	2	Cstf2	0.325	Endothelium
Kdm5a	1.8353e-11	0.30474	0.382	0.057	2	Kdm5a	0.325	Endothelium
Kdelr21	2.18793e-10	0.342113	0.382	0.057	2	Kdelr2	0.325	Endothelium
Nfic	3.57749e-12	0.362229	0.353	0.028	2	Nfic	0.325	Endothelium
Taok2	1.88905e-11	0.448049	0.353	0.028	2	Taok2	0.325	Endothelium
Smc1a	2.1135e-07	0.254483	0.471	0.146	2	Smc1a	0.325	Endothelium
Osmr	5.21915e-26	0.518629	0.324	0	2	Osmr	0.324	Endothelium
Smagp	9.09046e-26	0.435057	0.324	0	2	Smagp	0.324	Endothelium
Arhgef5	5.1042e-25	0.399988	0.324	0	2	Arhgef5	0.324	Endothelium
Dcaf8	3.25337e-08	0.279945	0.441	0.117	2	Dcaf8	0.324	Endothelium
2810417H13Rik	3.57176e-05	0.563888	0.5	0.176	2	2810417H13Rik	0.324	Endothelium
Anxa71	4.11395e-13	0.342442	0.353	0.029	2	Anxa7	0.324	Endothelium
Stard13	6.98141e-24	0.319463	0.324	0.001	2	Stard13	0.323	Endothelium
Exoc3l4	9.76678e-24	0.470617	0.324	0.001	2	Exoc3l4	0.323	Endothelium
Sigirr	2.47646e-23	0.393176	0.324	0.001	2	Sigirr	0.323	Endothelium
Arrdc1	9.35443e-13	0.467081	0.353	0.03	2	Arrdc1	0.323	Endothelium
Wscd1	8.78628e-10	0.264234	0.412	0.089	2	Wscd1	0.323	Endothelium
Tmem88	5.76161e-23	0.2529	0.324	0.002	2	Tmem88	0.322	Endothelium
Cav2	6.83499e-21	0.389551	0.324	0.002	2	Cav2	0.322	Endothelium
Skil	1.87133e-14	0.299669	0.353	0.031	2	Skil	0.322	Endothelium
Arhgdib1	4.97496e-23	0.461348	0.324	0.003	2	Arhgdib	0.321	Endothelium
Trim16	4.2306e-22	0.339053	0.324	0.003	2	Trim16	0.321	Endothelium
9430020K01Rik	8.50011e-19	0.591939	0.324	0.003	2	9430020K01Rik	0.321	Endothelium
Jak1	5.85461e-11	0.27325	0.382	0.061	2	Jak1	0.321	Endothelium
Tril	8.58552e-14	0.358031	0.353	0.032	2	Tril	0.321	Endothelium
Tcirg1	3.32934e-19	0.40334	0.324	0.004	2	Tcirg1	0.32	Endothelium
Dab2ip	3.08199e-15	0.432827	0.353	0.033	2	Dab2ip	0.32	Endothelium
Rpl35	0.000756103	0.391473	0.882	0.563	2	Rpl35	0.319	Endothelium
Jak3	1.01701e-19	0.468289	0.324	0.005	2	Jak3	0.319	Endothelium
Chst7	6.80037e-18	0.484025	0.324	0.005	2	Chst7	0.319	Endothelium
Ubtd1	6.61731e-12	0.46012	0.353	0.034	2	Ubtd1	0.319	Endothelium
Pfkp	4.04577e-11	0.477434	0.353	0.034	2	Pfkp	0.319	Endothelium
Arid3a	2.15381e-20	0.323185	0.324	0.007	2	Arid3a	0.317	Endothelium
Ldlrad41	5.10137e-19	0.326848	0.324	0.007	2	Ldlrad4	0.317	Endothelium
Dusp3	1.25345e-15	0.47473	0.324	0.007	2	Dusp3	0.317	Endothelium
Abhd6	2.79148e-12	0.365612	0.353	0.036	2	Abhd6	0.317	Endothelium
Spr	4.98878e-06	0.403337	0.441	0.124	2	Spr	0.317	Endothelium
Swap70	1.12905e-17	0.298106	0.324	0.008	2	Swap70	0.316	Endothelium
Ccdc85a	8.60829e-16	0.494142	0.324	0.008	2	Ccdc85a	0.316	Endothelium
Lrrfip1	8.87467e-11	0.292217	0.382	0.066	2	Lrrfip1	0.316	Endothelium
Tmem1091	3.53681e-09	0.373534	0.382	0.066	2	Tmem109	0.316	Endothelium
Rad51ap1	1.5557e-08	0.517485	0.353	0.037	2	Rad51ap1	0.316	Endothelium
Tmem591	9.33549e-06	0.5295	0.941	0.625	2	Tmem59	0.316	Endothelium
Itpr1	2.05836e-14	0.515662	0.324	0.009	2	Itpr1	0.315	Endothelium
Irf2bp2	2.56617e-12	0.300326	0.353	0.038	2	Irf2bp2	0.315	Endothelium
Glb1	3.40732e-11	0.403616	0.353	0.038	2	Glb1	0.315	Endothelium
Spc25	2.01206e-07	0.251586	0.441	0.126	2	Spc25	0.315	Endothelium
Itga2b	2.38533e-18	0.317094	0.324	0.01	2	Itga2b	0.314	Endothelium
Dgat1	4.47305e-11	0.251314	0.382	0.068	2	Dgat1	0.314	Endothelium
Serf2	3.95219e-08	0.349896	0.5	0.186	2	Serf2	0.314	Endothelium
Mtf2	1.2723e-06	0.271341	0.5	0.186	2	Mtf2	0.314	Endothelium
Cmtm7	2.47561e-17	0.33964	0.324	0.011	2	Cmtm7	0.313	Endothelium
Hecw2	2.11524e-16	0.37411	0.324	0.011	2	Hecw2	0.313	Endothelium
Slc44a1	2.16916e-14	0.445539	0.324	0.011	2	Slc44a1	0.313	Endothelium
Plvap	4.07007e-14	0.542696	0.324	0.011	2	Plvap	0.313	Endothelium
St5	1.37562e-13	0.484118	0.324	0.011	2	St5	0.313	Endothelium
Dot1l	2.49432e-12	0.287331	0.353	0.04	2	Dot1l	0.313	Endothelium
Fam53a	2.91684e-10	0.400771	0.382	0.069	2	Fam53a	0.313	Endothelium
Smyd2	4.36887e-10	0.295274	0.382	0.07	2	Smyd2	0.312	Endothelium
Pacsin2	9.30401e-10	0.370481	0.353	0.041	2	Pacsin2	0.312	Endothelium
Hmgcl	1.07004e-07	0.293307	0.412	0.1	2	Hmgcl	0.312	Endothelium
Hspa51	4.98214e-05	0.424132	0.971	0.659	2	Hspa5	0.312	Endothelium
Tjp2	1.04302e-15	0.303126	0.324	0.013	2	Tjp2	0.311	Endothelium
Gpx3	1.4644e-12	0.322332	0.353	0.042	2	Gpx3	0.311	Endothelium
Chmp3	6.16143e-09	0.273607	0.412	0.101	2	Chmp3	0.311	Endothelium
Fuca1	4.71843e-06	0.300243	0.471	0.16	2	Fuca1	0.311	Endothelium
Efr3a	8.47168e-14	0.251944	0.353	0.043	2	Efr3a	0.31	Endothelium
Esyt2	6.74845e-15	0.317583	0.324	0.015	2	Esyt2	0.309	Endothelium
Kbtbd11	3.81175e-11	0.287538	0.353	0.044	2	Kbtbd11	0.309	Endothelium
Atxn7l1	1.17626e-08	0.488434	0.382	0.073	2	Atxn7l1	0.309	Endothelium
Itm2b1	5.71035e-18	1.06549	1	0.692	2	Itm2b	0.308	Endothelium
Man2b1	1.55565e-15	0.268271	0.324	0.016	2	Man2b1	0.308	Endothelium
Zfp652	1.83896e-11	0.27121	0.353	0.045	2	Zfp652	0.308	Endothelium
Ppp1r13b	5.56366e-18	0.261252	0.324	0.017	2	Ppp1r13b	0.307	Endothelium
Pdia6	0.000443674	0.403898	0.912	0.606	2	Pdia6	0.306	Endothelium
Rftn21	4.40683e-14	0.341814	0.324	0.018	2	Rftn2	0.306	Endothelium
Hmox1	1.00101e-12	0.632414	0.324	0.018	2	Hmox1	0.306	Endothelium
Syngr2	2.17327e-11	0.490379	0.324	0.018	2	Syngr2	0.306	Endothelium
Prr51	1.60128e-10	0.416392	0.353	0.047	2	Prr5	0.306	Endothelium
Irf2	2.32629e-12	0.398499	0.324	0.019	2	Irf2	0.305	Endothelium
Acbd5	1.1576e-10	0.323999	0.353	0.048	2	Acbd5	0.305	Endothelium
Dicer1	5.24653e-09	0.356019	0.382	0.077	2	Dicer1	0.305	Endothelium
Mrpl44	3.19114e-06	0.310969	0.441	0.136	2	Mrpl44	0.305	Endothelium
Smad3	1.82162e-14	0.28087	0.324	0.02	2	Smad3	0.304	Endothelium
Dlk11	2.23124e-14	0.338104	0.324	0.02	2	Dlk1	0.304	Endothelium
Gm138891	1.56631e-12	0.409021	0.324	0.02	2	Gm13889	0.304	Endothelium
Zmpste24	1.75254e-09	0.410978	0.353	0.049	2	Zmpste24	0.304	Endothelium
Limd1	1.81202e-09	0.522241	0.353	0.049	2	Limd1	0.304	Endothelium
Ssh21	9.85625e-09	0.406093	0.353	0.049	2	Ssh2	0.304	Endothelium
Tpd52	1.67429e-07	0.607389	0.353	0.049	2	Tpd52	0.304	Endothelium
Plekhg2	1.3139e-12	0.334961	0.324	0.021	2	Plekhg2	0.303	Endothelium
Dach1	8.83246e-09	0.283927	0.382	0.079	2	Dach1	0.303	Endothelium
Sash1	5.8678e-14	0.27643	0.324	0.022	2	Sash1	0.302	Endothelium
Helz	9.58529e-10	0.352106	0.353	0.051	2	Helz	0.302	Endothelium
Ptrhd1	1.36203e-09	0.436726	0.5	0.198	2	Ptrhd1	0.302	Endothelium
Ass1	1.28748e-12	0.400088	0.324	0.023	2	Ass1	0.301	Endothelium
1600012H06Rik	8.45042e-08	0.326301	0.382	0.081	2	1600012H06Rik	0.301	Endothelium
Tmem2	2.6413e-10	0.306801	0.353	0.053	2	Tmem2	0.3	Endothelium
Rcor1	4.9075e-12	0.298741	0.324	0.025	2	Rcor1	0.299	Endothelium
Morf4l1	9.37942e-10	0.411011	0.441	0.143	2	Morf4l1	0.298	Endothelium
Tshz1	1.06928e-10	0.316114	0.353	0.055	2	Tshz1	0.298	Endothelium
Cenpb	1.12362e-09	0.281891	0.353	0.055	2	Cenpb	0.298	Endothelium
Hey1	3.24662e-08	0.286143	0.382	0.084	2	Hey1	0.298	Endothelium
Zeb11	1.25046e-07	0.523304	0.353	0.055	2	Zeb1	0.298	Endothelium
Tomm34	1.25248e-07	0.410638	0.382	0.084	2	Tomm34	0.298	Endothelium
Pigm	1.60173e-11	0.305689	0.324	0.027	2	Pigm	0.297	Endothelium
Arhgef7	1.50719e-08	0.349739	0.382	0.085	2	Arhgef7	0.297	Endothelium
Sh3bgrl31	2.82274e-11	0.773481	0.912	0.616	2	Sh3bgrl3	0.296	Endothelium
Cyp20a11	1.37382e-08	0.265121	0.382	0.086	2	Cyp20a1	0.296	Endothelium
St3gal5	4.98912e-08	0.570527	0.382	0.086	2	St3gal5	0.296	Endothelium
Sh3bp4	8.92234e-12	0.407725	0.324	0.028	2	Sh3bp4	0.296	Endothelium
Ptk71	2.86556e-08	0.492998	0.353	0.058	2	Ptk7	0.295	Endothelium
Lgals11	8.23953e-08	0.350549	0.353	0.058	2	Lgals1	0.295	Endothelium
2610507B11Rik	7.93311e-13	0.252587	0.324	0.03	2	2610507B11Rik	0.294	Endothelium
Kcnq1	6.96517e-25	0.290813	0.294	0	2	Kcnq1	0.294	Endothelium
Cgnl1	3.05026e-24	0.319067	0.294	0	2	Cgnl1	0.294	Endothelium
Ccm2l	4.86399e-24	0.341917	0.294	0	2	Ccm2l	0.294	Endothelium
Cd38	1.1843e-23	0.38342	0.294	0	2	Cd38	0.294	Endothelium
Ly6c1	7.34304e-23	0.385205	0.294	0	2	Ly6c1	0.294	Endothelium
Serpinb6b	5.10371e-22	0.368915	0.294	0	2	Serpinb6b	0.294	Endothelium
Tgfb1i11	2.03176e-12	0.289491	0.324	0.031	2	Tgfb1i1	0.293	Endothelium
Gm16104	4.89716e-22	0.437053	0.294	0.001	2	Gm16104	0.293	Endothelium
Ldlrap1	7.63571e-22	0.289144	0.294	0.002	2	Ldlrap1	0.292	Endothelium
Cav1	3.13646e-21	0.266826	0.294	0.002	2	Cav1	0.292	Endothelium
Slc46a3	2.32502e-18	0.830725	0.294	0.002	2	Slc46a3	0.292	Endothelium
1110037F02Rik	5.23234e-12	0.290985	0.324	0.033	2	1110037F02Rik	0.291	Endothelium
Hmbox1	3.73482e-11	0.280625	0.324	0.033	2	Hmbox1	0.291	Endothelium
Ube2c	5.28651e-06	0.315681	0.441	0.15	2	Ube2c	0.291	Endothelium
Fes	1.74852e-19	0.407266	0.294	0.003	2	Fes	0.291	Endothelium
Fcgrt1	2.67066e-19	0.39584	0.294	0.003	2	Fcgrt	0.291	Endothelium
Synm	2.99047e-19	0.373425	0.294	0.003	2	Synm	0.291	Endothelium
Tns21	4.42346e-18	0.589157	0.294	0.003	2	Tns2	0.291	Endothelium
Tns11	2.10183e-17	0.417798	0.294	0.003	2	Tns1	0.291	Endothelium
Mrps27	1.40836e-08	0.372344	0.353	0.062	2	Mrps27	0.291	Endothelium
Arpp19	0.00498951	0.278738	0.824	0.533	2	Arpp19	0.291	Endothelium
Ptpn14	2.33252e-19	0.255547	0.294	0.004	2	Ptpn14	0.29	Endothelium
Igf21	1.48439e-16	0.562392	0.294	0.004	2	Igf2	0.29	Endothelium
Man1a	3.27217e-16	0.393354	0.294	0.004	2	Man1a	0.29	Endothelium
Fam63b	1.05044e-08	0.302808	0.353	0.063	2	Fam63b	0.29	Endothelium
Specc1l	2.00713e-11	0.272874	0.324	0.035	2	Specc1l	0.289	Endothelium
Arhgap28	2.42067e-17	0.318004	0.294	0.005	2	Arhgap28	0.289	Endothelium
Itpr21	2.26402e-16	0.382971	0.294	0.005	2	Itpr2	0.289	Endothelium
Rbm43	4.54832e-14	0.673065	0.294	0.005	2	Rbm43	0.289	Endothelium
Bfar	3.57823e-10	0.303814	0.441	0.153	2	Bfar	0.288	Endothelium
Psma6	0.00107703	0.416424	0.912	0.624	2	Psma6	0.288	Endothelium
Rps28	0.00223034	0.270949	0.882	0.594	2	Rps28	0.288	Endothelium
Slc35f2	8.06161e-17	0.368032	0.294	0.006	2	Slc35f2	0.288	Endothelium
Rreb1	4.01147e-16	0.260399	0.294	0.006	2	Rreb1	0.288	Endothelium
Igfbp3	1.10284e-15	0.391314	0.294	0.006	2	Igfbp3	0.288	Endothelium
Prr5l	7.90658e-15	0.329382	0.294	0.006	2	Prr5l	0.288	Endothelium
Pxn1	1.08185e-09	0.349759	0.324	0.037	2	Pxn	0.287	Endothelium
Uqcrb	0.002798	0.300004	0.853	0.566	2	Uqcrb	0.287	Endothelium
Lgals9	3.94719e-18	0.304401	0.294	0.007	2	Lgals9	0.287	Endothelium
Jag1	7.05172e-15	0.404295	0.294	0.007	2	Jag1	0.287	Endothelium
Mknk2	6.18539e-11	0.409254	0.324	0.038	2	Mknk2	0.286	Endothelium
Rest	1.38246e-10	0.278219	0.324	0.038	2	Rest	0.286	Endothelium
Sntb2	1.79194e-15	0.336037	0.294	0.009	2	Sntb2	0.285	Endothelium
Extl3	3.38257e-10	0.283902	0.324	0.04	2	Extl3	0.284	Endothelium
Trappc6a	5.74575e-05	0.290608	0.441	0.157	2	Trappc6a	0.284	Endothelium
Zfpm1	1.33588e-16	0.250539	0.294	0.01	2	Zfpm1	0.284	Endothelium
Uaca1	1.11347e-12	0.477701	0.294	0.01	2	Uaca	0.284	Endothelium
Timp31	1.18121e-12	0.385285	0.294	0.01	2	Timp3	0.284	Endothelium
Fam63a	2.9427e-10	0.420996	0.324	0.041	2	Fam63a	0.283	Endothelium
Capzb	0.00264677	0.37391	0.853	0.57	2	Capzb	0.283	Endothelium
C2cd2	8.24251e-12	0.458758	0.294	0.011	2	C2cd2	0.283	Endothelium
Gnb1	0.00414284	0.382674	0.853	0.571	2	Gnb1	0.282	Endothelium
Mkl2	1.70495e-13	0.295002	0.294	0.013	2	Mkl2	0.281	Endothelium
Ifngr11	2.14953e-08	0.678696	0.324	0.044	2	Ifngr1	0.28	Endothelium
Rai14	3.53101e-12	0.338742	0.294	0.014	2	Rai14	0.28	Endothelium
Arf1	0.000683946	0.256273	0.941	0.661	2	Arf1	0.28	Endothelium
Mtmr2	9.22927e-10	0.297131	0.324	0.045	2	Mtmr2	0.279	Endothelium
Ppm1f	6.67178e-12	0.357015	0.294	0.015	2	Ppm1f	0.279	Endothelium
Enc1	1.71205e-07	0.42098	0.324	0.046	2	Enc1	0.278	Endothelium
Copz21	9.52541e-13	0.309206	0.294	0.016	2	Copz2	0.278	Endothelium
Fam129b	1.92896e-09	0.318186	0.324	0.047	2	Fam129b	0.277	Endothelium
Adipor2	3.36195e-09	0.332001	0.324	0.047	2	Adipor2	0.277	Endothelium
Ifnar1	8.47416e-09	0.323933	0.324	0.047	2	Ifnar1	0.277	Endothelium
Atp1a21	2.33906e-05	0.572826	0.353	0.076	2	Atp1a2	0.277	Endothelium
Tnk2	5.43734e-12	0.367828	0.294	0.018	2	Tnk2	0.276	Endothelium
Cpd	1.58057e-10	0.325889	0.294	0.018	2	Cpd	0.276	Endothelium
2810403A07Rik	1.08177e-07	0.341505	0.382	0.107	2	2810403A07Rik	0.275	Endothelium
Sidt2	2.40201e-11	0.359288	0.294	0.019	2	Sidt2	0.275	Endothelium
Rhog	1.99923e-10	0.422566	0.294	0.019	2	Rhog	0.275	Endothelium
Cchcr1	6.90415e-09	0.484568	0.294	0.019	2	Cchcr1	0.275	Endothelium
Wasl	1.22254e-07	0.265527	0.353	0.078	2	Wasl	0.275	Endothelium
Kctd3	5.26251e-10	0.253734	0.324	0.051	2	Kctd3	0.273	Endothelium
Trip4	2.23706e-09	0.251303	0.324	0.051	2	Trip4	0.273	Endothelium
Dip2b	3.92275e-08	0.3363	0.324	0.052	2	Dip2b	0.272	Endothelium
Flot1	1.19406e-07	0.318256	0.382	0.11	2	Flot1	0.272	Endothelium
Rps4x	0.0073675	0.263235	0.853	0.581	2	Rps4x	0.272	Endothelium
Rab10os	1.70401e-07	0.418336	0.353	0.081	2	Rab10os	0.272	Endothelium
Ireb2	6.24541e-09	0.267898	0.324	0.053	2	Ireb2	0.271	Endothelium
Plcg1	6.39109e-07	0.389403	0.324	0.053	2	Plcg1	0.271	Endothelium
Bicd2	3.93555e-10	0.369647	0.294	0.023	2	Bicd2	0.271	Endothelium
Aff4	1.05184e-06	0.276843	0.353	0.082	2	Aff4	0.271	Endothelium
Rps3a11	0.000769865	0.314315	0.941	0.67	2	Rps3a1	0.271	Endothelium
Rassf1	2.63311e-05	0.303029	0.382	0.112	2	Rassf1	0.27	Endothelium
Man2a1	5.2348e-10	0.342279	0.294	0.024	2	Man2a1	0.27	Endothelium
Ftsj1	2.69069e-07	0.291056	0.353	0.083	2	Ftsj1	0.27	Endothelium
Sipa1l2	4.41144e-10	0.334005	0.294	0.025	2	Sipa1l2	0.269	Endothelium
Unc45a	1.37721e-07	0.251508	0.353	0.084	2	Unc45a	0.269	Endothelium
Ep400	5.10289e-07	0.340765	0.353	0.084	2	Ep400	0.269	Endothelium
Hsf1	5.12103e-07	0.356823	0.353	0.084	2	Hsf1	0.269	Endothelium
Uqcrc11	0.00201178	0.268138	0.941	0.672	2	Uqcrc1	0.269	Endothelium
Gpbp1l1	1.95335e-10	0.309046	0.294	0.026	2	Gpbp1l1	0.268	Endothelium
Ppp1r15b	4.66828e-10	0.353725	0.294	0.026	2	Ppp1r15b	0.268	Endothelium
Wdfy1	1.61255e-05	0.301418	0.412	0.146	2	Wdfy1	0.266	Endothelium
Laptm4a1	0.00632711	0.386132	0.853	0.587	2	Laptm4a	0.266	Endothelium
A530016L24Rik	1.66916e-24	0.255629	0.265	0	2	A530016L24Rik	0.265	Endothelium
Dennd2c	6.39366e-23	0.271258	0.265	0	2	Dennd2c	0.265	Endothelium
Pik3r6	3.18071e-21	0.346378	0.265	0	2	Pik3r6	0.265	Endothelium
8430408G22Rik	4.17562e-21	0.332336	0.265	0	2	8430408G22Rik	0.265	Endothelium
Clec1b	1.65624e-19	0.708027	0.265	0	2	Clec1b	0.265	Endothelium
Stx1a	2.03835e-08	0.304185	0.324	0.059	2	Stx1a	0.265	Endothelium
Zzef1	4.48478e-10	0.309773	0.294	0.029	2	Zzef1	0.265	Endothelium
Gngt21	3.32786e-20	0.345451	0.265	0.001	2	Gngt2	0.264	Endothelium
Trim47	5.57553e-20	0.60214	0.265	0.001	2	Trim47	0.264	Endothelium
Psors1c2	5.67528e-19	0.49486	0.265	0.001	2	Psors1c2	0.264	Endothelium
Tal1	5.50672e-18	0.363361	0.265	0.001	2	Tal1	0.264	Endothelium
Marveld2	7.4722e-18	0.339037	0.265	0.001	2	Marveld2	0.264	Endothelium
Mark4	3.68637e-09	0.304757	0.324	0.06	2	Mark4	0.264	Endothelium
Ptprg	8.45574e-06	0.329544	0.353	0.089	2	Ptprg	0.264	Endothelium
Bcl2	1.00617e-05	0.3495	0.353	0.089	2	Bcl2	0.264	Endothelium
Rapgef4	4.85387e-20	0.268174	0.265	0.002	2	Rapgef4	0.263	Endothelium
Kcp	5.98854e-17	0.374916	0.265	0.002	2	Kcp	0.263	Endothelium
Rtp4	2.7258e-16	0.471557	0.265	0.002	2	Rtp4	0.263	Endothelium
Tspan9	8.51656e-10	0.298176	0.294	0.031	2	Tspan9	0.263	Endothelium
Plekhg5	1.6402e-16	0.304481	0.265	0.004	2	Plekhg5	0.261	Endothelium
Itsn2	1.62513e-13	0.406603	0.265	0.004	2	Itsn2	0.261	Endothelium
Sqrdl	2.21382e-13	0.441893	0.265	0.004	2	Sqrdl	0.261	Endothelium
Tmem219	1.28805e-06	0.311301	0.324	0.063	2	Tmem219	0.261	Endothelium
Rpl221	0.00485154	0.253703	0.912	0.651	2	Rpl22	0.261	Endothelium
Tram2	6.52789e-15	0.288661	0.265	0.005	2	Tram2	0.26	Endothelium
4932438A13Rik	1.43182e-07	0.407695	0.294	0.034	2	4932438A13Rik	0.26	Endothelium
Nfe2l1	2.92575e-06	0.427007	0.324	0.064	2	Nfe2l1	0.26	Endothelium
Birc5	0.00164532	0.476084	0.412	0.152	2	Birc5	0.26	Endothelium
Dnase1l1	1.33943e-13	0.288303	0.265	0.006	2	Dnase1l1	0.259	Endothelium
Ammecr1	2.84926e-13	0.394088	0.265	0.006	2	Ammecr1	0.259	Endothelium
Cpt1a	3.26902e-13	0.332375	0.265	0.006	2	Cpt1a	0.259	Endothelium
Rassf8	6.97182e-13	0.368755	0.265	0.006	2	Rassf8	0.259	Endothelium
Tlcd21	2.02108e-12	0.511179	0.265	0.006	2	Tlcd2	0.259	Endothelium
Cpq	4.55089e-12	0.410348	0.265	0.006	2	Cpq	0.259	Endothelium
Rnf19a	1.34226e-07	0.377518	0.294	0.036	2	Rnf19a	0.258	Endothelium
Ptar1	1.16706e-13	0.293829	0.265	0.008	2	Ptar1	0.257	Endothelium
Msrb2	1.69807e-13	0.254868	0.265	0.009	2	Msrb2	0.256	Endothelium
Zfp69	2.45732e-13	0.306193	0.265	0.009	2	Zfp69	0.256	Endothelium
Acsl5	2.69174e-13	0.496318	0.265	0.009	2	Acsl5	0.256	Endothelium
Acsl1	6.32234e-13	0.300305	0.265	0.009	2	Acsl1	0.256	Endothelium
Usp53	3.32853e-12	0.333678	0.265	0.009	2	Usp53	0.256	Endothelium
Elf1	2.18609e-12	0.310638	0.265	0.01	2	Elf1	0.255	Endothelium
Anln	4.56221e-12	0.305138	0.265	0.01	2	Anln	0.255	Endothelium
Klf3	5.45761e-07	0.325501	0.294	0.04	2	Klf3	0.254	Endothelium
Usp19	1.20097e-06	0.293701	0.324	0.07	2	Usp19	0.254	Endothelium
Fcho2	1.06769e-11	0.288329	0.265	0.012	2	Fcho2	0.253	Endothelium
Sept10	5.81841e-11	0.372293	0.265	0.012	2	Sept10	0.253	Endothelium
Sncg	4.30442e-08	0.272567	0.294	0.041	2	Sncg	0.253	Endothelium
Ppp1ca1	0.000117535	0.326369	1	0.747	2	Ppp1ca	0.253	Endothelium
Adam19	1.09451e-11	0.308078	0.265	0.013	2	Adam19	0.252	Endothelium
Fam102a	2.2525e-11	0.31607	0.265	0.013	2	Fam102a	0.252	Endothelium
Armc5	8.08929e-08	0.496798	0.294	0.042	2	Armc5	0.252	Endothelium
Eif2b2	3.01687e-07	0.552715	0.441	0.189	2	Eif2b2	0.252	Endothelium
Ylpm1	2.7317e-05	0.465607	0.353	0.101	2	Ylpm1	0.252	Endothelium
Ehd4	2.03395e-11	0.281833	0.265	0.014	2	Ehd4	0.251	Endothelium
Prrg3	3.8244e-10	0.460376	0.265	0.014	2	Prrg3	0.251	Endothelium
Zfhx3	2.23877e-12	0.266485	0.265	0.015	2	Zfhx3	0.25	Endothelium
Erc1	4.50291e-08	0.27779	0.294	0.044	2	Erc1	0.25	Endothelium
Tmed7	2.94649e-06	0.436246	0.382	0.132	2	Tmed7	0.25	Endothelium
Rai1	1.77791e-07	0.311208	0.324	0.075	2	Rai1	0.249	Endothelium
Bcat21	2.16033e-11	0.258587	0.265	0.017	2	Bcat2	0.248	Endothelium
Crlf3	1.23457e-07	0.261866	0.294	0.046	2	Crlf3	0.248	Endothelium
Acap2	3.32771e-09	0.403369	0.265	0.018	2	Acap2	0.247	Endothelium
1110008L16Rik	2.25497e-11	0.252672	0.265	0.019	2	1110008L16Rik	0.246	Endothelium
Stx2	1.16665e-10	0.273143	0.265	0.019	2	Stx2	0.246	Endothelium
Bsg	2.26824e-64	1.81719	0.971	0.725	2	Bsg	0.246	Endothelium
Herpud1	8.21453e-07	0.434178	0.353	0.107	2	Herpud1	0.246	Endothelium
Egr1	9.0639e-07	0.308405	0.294	0.048	2	Egr1	0.246	Endothelium
Wapl	1.22345e-06	0.294287	0.294	0.048	2	Wapl	0.246	Endothelium
Scamp1	1.72059e-06	0.28553	0.324	0.078	2	Scamp1	0.246	Endothelium
Asf1b	2.27572e-06	0.489796	0.324	0.078	2	Asf1b	0.246	Endothelium
Usp47	2.51197e-06	0.444543	0.324	0.078	2	Usp47	0.246	Endothelium
Tbl1x	1.50369e-05	0.321548	0.324	0.078	2	Tbl1x	0.246	Endothelium
Mbnl1	5.70512e-10	0.304794	0.265	0.02	2	Mbnl1	0.245	Endothelium
Ccdc102a	1.1577e-08	0.356989	0.265	0.02	2	Ccdc102a	0.245	Endothelium
Rps201	0.000315024	0.436091	0.912	0.667	2	Rps20	0.245	Endothelium
Acp6	1.10714e-09	0.457451	0.265	0.021	2	Acp6	0.244	Endothelium
Tab2	1.44302e-06	0.337952	0.294	0.05	2	Tab2	0.244	Endothelium
Tcf15	6.70999e-11	0.277947	0.265	0.023	2	Tcf15	0.242	Endothelium
Pura	4.92222e-05	0.434504	0.294	0.052	2	Pura	0.242	Endothelium
Xpo6	9.2406e-08	0.252551	0.294	0.053	2	Xpo6	0.241	Endothelium
Zfp945	1.36659e-07	0.301087	0.294	0.053	2	Zfp945	0.241	Endothelium
B4gat1	5.21582e-07	0.275729	0.353	0.112	2	B4gat1	0.241	Endothelium
AI846148	2.24709e-06	0.383233	0.294	0.053	2	AI846148	0.241	Endothelium
Myl91	3.6031e-08	0.314487	0.265	0.025	2	Myl9	0.24	Endothelium
Lrch3	4.36549e-08	0.315738	0.265	0.025	2	Lrch3	0.24	Endothelium
Eef2k	1.47039e-07	0.373804	0.265	0.025	2	Eef2k	0.24	Endothelium
Fam102b	1.1126e-08	0.26564	0.265	0.026	2	Fam102b	0.239	Endothelium
Hist1h2bc	1.05343e-09	0.292362	0.265	0.027	2	Hist1h2bc	0.238	Endothelium
Tmem198b	1.13366e-07	0.324094	0.265	0.027	2	Tmem198b	0.238	Endothelium
2510039O18Rik	1.50229e-06	0.322581	0.294	0.057	2	2510039O18Rik	0.237	Endothelium
Baz2a	1.01652e-08	0.257643	0.265	0.029	2	Baz2a	0.236	Endothelium
Slmap	8.12711e-08	0.374816	0.265	0.029	2	Slmap	0.236	Endothelium
Gata2	1.12896e-20	0.363296	0.235	0	2	Gata2	0.235	Endothelium
Vwf	9.68165e-20	0.351702	0.235	0	2	Vwf	0.235	Endothelium
Tbx1	1.73214e-18	0.256312	0.235	0	2	Tbx1	0.235	Endothelium
Adgra2	5.60009e-18	0.258781	0.235	0	2	Adgra2	0.235	Endothelium
Slc16a4	8.0869e-18	0.305038	0.235	0	2	Slc16a4	0.235	Endothelium
Nostrin	1.47178e-17	0.378483	0.235	0	2	Nostrin	0.235	Endothelium
Ndufa7	8.76951e-05	0.294645	1	0.765	2	Ndufa7	0.235	Endothelium
Tgfbi	6.85665e-18	0.573693	0.235	0.001	2	Tgfbi	0.234	Endothelium
Traf5	1.648e-17	0.289874	0.235	0.001	2	Traf5	0.234	Endothelium
Gpr146	2.19769e-17	0.271111	0.235	0.001	2	Gpr146	0.234	Endothelium
Gmfg	2.15584e-16	0.539007	0.235	0.001	2	Gmfg	0.234	Endothelium
Epha2	1.2655e-15	0.367471	0.235	0.001	2	Epha2	0.234	Endothelium
Cda	1.88139e-15	0.557211	0.235	0.001	2	Cda	0.234	Endothelium
Prom11	2.22839e-07	0.272906	0.265	0.032	2	Prom1	0.233	Endothelium
Mylk1	2.32921e-17	0.300593	0.235	0.002	2	Mylk	0.233	Endothelium
Plekhh1	6.84652e-17	0.255532	0.235	0.002	2	Plekhh1	0.233	Endothelium
Ptges	3.12856e-16	0.264047	0.235	0.002	2	Ptges	0.233	Endothelium
Cd27	3.3267e-16	0.30044	0.235	0.002	2	Cd27	0.233	Endothelium
Capg1	1.29016e-14	0.342536	0.235	0.002	2	Capg	0.233	Endothelium
Ifi351	6.33188e-14	0.555596	0.235	0.002	2	Ifi35	0.233	Endothelium
Emilin11	1.16295e-14	0.281576	0.235	0.003	2	Emilin1	0.232	Endothelium
[truncated: 5,842 more rows]

## Sheet: Table 1b_NPC
	p_val	avg_diff	pct.1	pct.2	cluster	gene	pct.diff	cellType
1	2.49713e-32	2.20387	0.95	0.43	4	Tpbg	0.52	MidO
2	3.28377e-29	2.8636	0.9	0.055	4	Rspo1	0.845	MidO
3	4.68643e-26	2.16949	0.8	0.074	4	Igfbp5	0.726	MidO
4	7.06278e-25	1.88775	1	0.388	4	Itm2c	0.612	MidO
5	2.55116e-20	1.89337	0.55	0.004	4	Fbln5	0.546	MidO
6	2.85675e-20	2.36856	0.75	0.084	4	Msx1	0.666	MidO
7	4.4881e-20	2.04016	0.95	0.278	4	Meg3	0.672	MidO
8	2.81864e-19	1.5103	1	0.59	4	Ly6h	0.41	MidO
9	1.86188e-18	2.15409	0.7	0.045	4	Calb2	0.655	MidO
10	2.17765e-17	2.042	0.8	0.067	4	1500015O10Rik	0.733	MidO
11	2.60249e-17	1.74584	0.8	0.256	4	Ezr	0.544	MidO
12	2.25799e-16	1.30143	0.5	0.005	4	Mia	0.495	MidO
13	2.69294e-16	1.83688	0.7	0.127	4	Efnb3	0.573	MidO
14	1.55846e-14	2.68137	0.5	0.009	4	Fgf17	0.491	MidO
16	4.56216e-14	1.20447	0.95	0.665	4	Pgrmc1	0.285	MidO
17	7.96326e-14	1.54326	0.45	0.024	4	Fbln2	0.426	MidO
18	2.33667e-12	0.986001	0.3	0	4	3100003L05Rik	0.3	MidO
19	2.57418e-12	1.54001	0.4	0.012	4	Lrp1b	0.388	MidO
20	3.73674e-12	1.28681	0.9	0.549	4	Pcsk1n	0.351	MidO
21	1.74594e-11	1.11073	0.35	0.007	4	Gria1	0.343	MidO
22	1.94234e-11	1.54639	0.4	0.01	4	Dlk1	0.39	MidO
23	7.49689e-11	0.962378	0.45	0.016	4	Gfra2	0.434	MidO
24	1.2944e-10	1.49848	0.7	0.129	4	Col2a1	0.571	MidO
25	6.59329e-10	1.32975	0.55	0.063	4	Rmst	0.487	MidO
26	7.58095e-10	1.18582	0.45	0.018	4	Slc14a2	0.432	MidO
27	1.22772e-09	1.30774	0.55	0.09	4	Nlrx1	0.46	MidO
28	2.18342e-09	1.19277	0.65	0.128	4	En1	0.522	MidO
29	2.23404e-09	1.00814	0.45	0.023	4	Sez6	0.427	MidO
31	3.07243e-09	1.06828	0.45	0.025	4	Wnt3a	0.425	MidO
33	1.64816e-08	1.112	0.45	0.032	4	Cx3cl1	0.418	MidO
34	4.11754e-08	1.17558	0.4	0.045	4	Calml4	0.355	MidO
35	4.30545e-08	0.918051	1	0.848	4	Itm2b	0.152	MidO
36	5.21123e-08	1.2959	0.65	0.315	4	Id4	0.335	MidO
37	6.70751e-08	0.952091	0.3	0.013	4	Zfhx3	0.287	MidO
38	9.29369e-08	0.977186	0.35	0.026	4	Wnt9a	0.324	MidO
39	9.84774e-08	1.24255	0.55	0.096	4	Spint2	0.454	MidO
40	1.66855e-07	1.21178	0.65	0.134	4	Pcp4l1	0.516	MidO
41	2.2183e-07	1.29814	0.25	0.06	4	Prr36	0.19	MidO
42	2.56853e-07	0.997114	0.45	0.037	4	Cldn19	0.413	MidO
44	3.27256e-07	1.22489	0.4	0.033	4	Cbln1	0.367	MidO
46	4.26179e-07	1.1278	0.55	0.31	4	Bcat1	0.24	MidO
47	4.75446e-07	1.12544	0.65	0.133	4	Wif1	0.517	MidO
48	6.50108e-07	0.953553	0.2	0.003	4	Pou6f2	0.197	MidO
49	1.04771e-06	0.567278	0.2	0.003	4	Klk8	0.197	MidO
50	1.12605e-06	1.04243	0.35	0.021	4	Ddit4l	0.329	MidO
51	1.18469e-06	1.01509	0.75	0.339	4	Zic4	0.411	MidO
52	1.22064e-06	0.558981	0.15	0.003	4	Fam163a	0.147	MidO
53	1.32978e-06	1.06453	0.75	0.285	4	Asph	0.465	MidO
54	1.37949e-06	0.67648	0.2	0.001	4	C1qtnf3	0.199	MidO
55	1.46852e-06	0.700231	0.2	0.002	4	Galnt12	0.198	MidO
57	1.79831e-06	0.724146	0.3	0.012	4	Pipox	0.288	MidO
59	2.08452e-06	0.541591	0.2	0.004	4	Sorcs3	0.196	MidO
60	2.18808e-06	0.703153	1	0.851	4	Serpinh1	0.149	MidO
61	2.27397e-06	1.00083	0.3	0.031	4	Nrp2	0.269	MidO
62	3.02715e-06	0.9375	0.25	0.012	4	Stc1	0.238	MidO
63	3.19927e-06	1.01679	0.5	0.141	4	Il11ra1	0.359	MidO
64	3.54646e-06	0.250273	0.15	0	4	Tgfbr3	0.15	MidO
65	3.63386e-06	0.944278	0.4	0.049	4	Tmem132c	0.351	MidO
66	4.64477e-06	0.961772	0.85	0.499	4	Ndrg2	0.351	MidO
67	4.79056e-06	0.507335	0.25	0.006	4	Ccdc3	0.244	MidO
69	6.48404e-06	1.12751	0.35	0.266	4	Thoc6	0.084	MidO
70	6.75095e-06	0.636552	0.25	0.007	4	Agtr2	0.243	MidO
71	6.9495e-06	0.684067	0.25	0.009	4	Col22a1	0.241	MidO
72	8.12968e-06	1.02961	0.45	0.062	4	Cystm1	0.388	MidO
73	9.99086e-06	1.12365	0.2	0.006	4	Ecm2	0.194	MidO
74	1.00649e-05	1.0209	0.85	0.658	4	Id2	0.192	MidO
75	1.16243e-05	0.702182	0.5	0.105	4	Gdpd2	0.395	MidO
76	1.20042e-05	0.685534	0.95	0.87	4	6330403K07Rik	0.08	MidO
77	1.72186e-05	0.941195	0.6	0.384	4	Zcchc18	0.216	MidO
78	1.74205e-05	0.499456	0.25	0.009	4	Rbfox1	0.241	MidO
79	2.01263e-05	0.26406	0.15	0.004	4	Pex5l	0.146	MidO
81	2.24728e-05	0.472038	0.2	0.003	4	BC030500	0.197	MidO
82	2.28195e-05	0.888675	0.15	0.013	4	Cldn9	0.137	MidO
84	2.7421e-05	1.14365	0.35	0.087	4	Lpcat3	0.263	MidO
86	3.08956e-05	0.724025	0.25	0.011	4	Ano1	0.239	MidO
87	3.64879e-05	0.778079	0.4	0.046	4	Tapbp	0.354	MidO
88	3.9063e-05	0.984301	0.35	0.096	4	Tnrc18	0.254	MidO
89	4.27719e-05	0.88499	0.4	0.133	4	Reln	0.267	MidO
90	4.29383e-05	0.87539	0.4	0.07	4	Mtss1l	0.33	MidO
92	4.57927e-05	0.739853	0.3	0.029	4	Cisd3	0.271	MidO
93	4.80381e-05	0.797165	0.3	0.037	4	Gxylt2	0.263	MidO
94	5.1207e-05	0.353914	0.15	0.001	4	Gpr50	0.149	MidO
96	6.0037e-05	0.674781	0.25	0.011	4	Fam183b	0.239	MidO
97	6.06645e-05	1.0735	0.4	0.166	4	Nucb1	0.234	MidO
98	6.41237e-05	0.80311	0.8	0.365	4	Wbp1	0.435	MidO
100	7.05625e-05	0.437237	0.15	0.003	4	Plcd4	0.147	MidO
101	7.52622e-05	0.871469	0.45	0.136	4	Grina	0.314	MidO
102	7.67431e-05	0.388666	0.15	0.002	4	Fcgrt	0.148	MidO
104	8.44082e-05	0.962263	0.5	0.141	4	Prelp	0.359	MidO
105	9.84535e-05	0.632176	0.1	0.228	4	Bre	-0.128	MidO
106	9.85108e-05	0.898494	0.15	0.002	4	Uba7	0.148	MidO
107	0.000102846	0.769675	0.15	0.218	4	Nradd	-0.068	MidO
108	0.000108798	0.473969	0.2	0.007	4	Slc39a12	0.193	MidO
109	0.000118692	0.711427	0.25	0.036	4	Gria3	0.214	MidO
110	0.000123642	0.933259	0.5	0.11	4	Dmrtb1	0.39	MidO
111	0.000124378	0.642413	0.2	0.008	4	Tmem255a	0.192	MidO
112	0.000129087	0.433349	0.15	0.003	4	Sned1	0.147	MidO
113	0.000150958	0.320668	0.15	0.002	4	Slc7a11	0.148	MidO
114	0.00016012	0.922805	0.25	0.047	4	Senp7	0.203	MidO
118	0.000181488	0.492593	0.15	0.007	4	RP23-354H24.9	0.143	MidO
119	0.000204644	0.562462	0.2	0.008	4	Cbln2	0.192	MidO
122	0.000213416	0.330647	0.25	0.123	4	Pla2g12a	0.127	MidO
123	0.000213645	0.895783	0.15	0.066	4	Flad1	0.084	MidO
124	0.000219977	0.455959	0.6	0.293	4	Gas1	0.307	MidO
126	0.000227782	0.874675	0.8	0.428	4	Cd9	0.372	MidO
128	0.000248963	0.754266	0.25	0.035	4	Loxl1	0.215	MidO
130	0.000275718	0.944194	0.45	0.104	4	Fzd9	0.346	MidO
131	0.000280835	0.872704	0.4	0.08	4	2810459M11Rik	0.32	MidO
134	0.000303464	0.673274	0.2	0.011	4	Syne1	0.189	MidO
135	0.000305318	0.730121	0.35	0.052	4	Tpd52l1	0.298	MidO
136	0.000305396	0.256867	0.15	0.003	4	Gm26624	0.147	MidO
139	0.00034864	0.582138	1	0.937	4	Nnat	0.063	MidO
140	0.000355642	0.561291	0.25	0.031	4	Nme5	0.219	MidO
141	0.000379254	0.84002	0.45	0.142	4	Ralgps2	0.308	MidO
142	0.000411819	0.333462	0.2	0.063	4	Ppp1r15a	0.137	MidO
143	0.00041258	0.591156	0.15	0.016	4	Kcnip4	0.134	MidO
145	0.000438079	0.76015	0.9	0.628	4	Mfap2	0.272	MidO
146	0.000445702	0.565015	0.15	0.005	4	Dkk2	0.145	MidO
147	0.000452932	0.769848	0.55	0.429	4	H2-Ke6	0.121	MidO
148	0.000466953	0.867315	0.65	0.358	4	Wls	0.292	MidO
149	0.000502499	0.648136	0.35	0.178	4	Fam103a1	0.172	MidO
151	0.000568401	0.914833	0.2	0.098	4	Jmjd8	0.102	MidO
152	0.000572604	0.353152	0.25	0.146	4	Zfp593	0.104	MidO
153	0.000574562	0.833512	0.2	0.029	4	Anks1b	0.171	MidO
154	0.000586178	0.355235	0.15	0.003	4	1700125H20Rik	0.147	MidO
155	0.000592522	0.533212	0.95	0.838	4	Tspan3	0.112	MidO
156	0.000612764	0.626838	0.4	0.281	4	Isyna1	0.119	MidO
158	0.000633315	0.662992	0.85	0.427	4	Mmd	0.423	MidO
161	0.00065006	0.369772	0.2	0.012	4	Efcab1	0.188	MidO
162	0.000675802	0.711328	0.3	0.054	4	Cdk14	0.246	MidO
166	0.00072004	0.752925	0.3	0.037	4	Igsf21	0.263	MidO
168	0.000740768	0.619644	0.25	0.032	4	En2	0.218	MidO
172	0.000796082	0.833893	0.4	0.099	4	Stoml1	0.301	MidO
173	0.000808674	0.659369	0.35	0.054	4	Bambi	0.296	MidO
175	0.000875283	0.61667	0.2	0.015	4	Cmtm8	0.185	MidO
176	0.000886176	0.782431	0.2	0.013	4	Sdsl	0.187	MidO
177	0.000889739	0.436137	0.15	0.02	4	Bnc2	0.13	MidO
178	0.000890831	0.415199	0.35	0.091	4	Cd99l2	0.259	MidO
180	0.000918787	0.638843	0.95	0.695	4	Ifitm2	0.255	MidO
181	0.000927085	0.903197	0.4	0.103	4	Runx1t1	0.297	MidO
185	0.000956443	0.798437	0.6	0.219	4	Sepp1	0.381	MidO
187	0.000984855	0.286355	0.2	0.145	4	Por	0.055	MidO
188	0.00106789	0.568368	0.2	0.017	4	C1ql1	0.183	MidO
189	0.00108397	0.391855	0.15	0.004	4	B230322F03Rik	0.146	MidO
190	0.00110104	0.725777	0.3	0.047	4	Hpgds	0.253	MidO
191	0.00110206	0.654331	0.45	0.153	4	Insig2	0.297	MidO
193	0.00112356	0.557144	0.15	0.214	4	1110004E09Rik	-0.064	MidO
194	0.00113849	0.735067	0.2	0.055	4	C1qtnf4	0.145	MidO
195	0.00114865	0.729313	0.3	0.077	4	Ubald1	0.223	MidO
196	0.00117541	0.684988	0.85	0.671	4	Aldoa	0.179	MidO
198	0.00119763	0.852502	0.35	0.218	4	Slc31a1	0.132	MidO
201	0.00125814	0.323937	0.2	0.03	4	2610027F03Rik	0.17	MidO
203	0.00128023	0.577927	0.35	0.062	4	Bcs1l	0.288	MidO
206	0.00132186	0.827118	0.75	0.364	4	Ypel3	0.386	MidO
207	0.00136304	0.716817	0.35	0.091	4	Serinc2	0.259	MidO
208	0.0013859	0.823054	0.3	0.046	4	Pam	0.254	MidO
209	0.00140088	0.810165	0.55	0.188	4	2210013O21Rik	0.362	MidO
210	0.00147251	0.648834	0.2	0.02	4	Nfatc3	0.18	MidO
211	0.00155772	0.47929	0.55	0.195	4	Aamdc	0.355	MidO
214	0.00167736	0.442632	0.15	0.006	4	P2rx6	0.144	MidO
215	0.00172572	0.344423	0.15	0.006	4	Flrt1	0.144	MidO
218	0.00185849	0.979768	0.3	0.081	4	Slc27a1	0.219	MidO
219	0.00187783	0.35686	0.35	0.077	4	Sirt3	0.273	MidO
220	0.0019119	0.790259	0.7	0.468	4	Ttyh1	0.232	MidO
223	0.00193372	1.00257	0.15	0.096	4	Nit1	0.054	MidO
224	0.00196498	0.529903	0.15	0.066	4	Trio	0.084	MidO
227	0.00205604	0.543339	0.2	0.013	4	Rspo3	0.187	MidO
231	0.00212224	0.37452	0.15	0.008	4	Celrr	0.142	MidO
236	0.00220727	0.309371	0.15	0.005	4	4930518I15Rik	0.145	MidO
237	0.0022572	0.976858	0.55	0.258	4	Fam181b	0.292	MidO
239	0.00232237	0.259269	0.25	0.043	4	Zbtb22	0.207	MidO
240	0.00234254	0.784063	0.85	0.645	4	Hes1	0.205	MidO
242	0.00239729	0.678806	0.45	0.116	4	Saysd1	0.334	MidO
243	0.0023987	0.486632	0.15	0.005	4	Scrg1	0.145	MidO
244	0.00242396	0.720452	0.45	0.119	4	Lsamp	0.331	MidO
249	0.00257775	0.716996	0.55	0.411	4	Ppp1cb	0.139	MidO
250	0.00263611	0.720093	0.3	0.06	4	Cadm3	0.24	MidO
254	0.00282512	0.652683	0.35	0.076	4	Cp	0.274	MidO
255	0.00284219	0.512981	0.3	0.132	4	Gm5617	0.168	MidO
259	0.00305549	0.658297	0.55	0.18	4	Aldoc	0.37	MidO
261	0.00311166	0.804666	0.55	0.213	4	3110082J24Rik	0.337	MidO
264	0.00327778	0.884629	0.25	0.158	4	Sec22a	0.092	MidO
265	0.00333238	0.802489	0.15	0.037	4	Gimap9	0.113	MidO
266	0.00333479	0.744466	0.25	0.057	4	Stbd1	0.193	MidO
270	0.0034798	0.339162	0.05	0.111	4	Arfgap1	-0.061	MidO
272	0.00364867	0.329118	0.15	0.008	4	Lsp1	0.142	MidO
274	0.00371316	0.678908	0.45	0.148	4	Inafm1	0.302	MidO
275	0.00377147	0.73639	0.6	0.403	4	Fjx1	0.197	MidO
276	0.00382784	0.329034	0.3	0.468	4	Vbp1	-0.168	MidO
278	0.00394424	0.496916	1	0.941	4	Dbi	0.059	MidO
279	0.00394753	0.734154	0.4	0.123	4	Mxi1	0.277	MidO
280	0.00399084	0.817734	0.3	0.09	4	Slc35a2	0.21	MidO
284	0.00404729	0.72933	0.15	0.048	4	Serpini1	0.102	MidO
286	0.00410508	0.702418	0.75	0.45	4	Mrps11	0.3	MidO
287	0.00411253	0.758068	0.35	0.112	4	Gm17455	0.238	MidO
288	0.00412086	0.796128	0.25	0.156	4	Scfd1	0.094	MidO
290	0.0042626	0.804261	0.5	0.232	4	Lrpap1	0.268	MidO
291	0.00427651	0.65704	0.4	0.104	4	Txnrd2	0.296	MidO
293	0.00437789	0.582551	0.95	0.745	4	Map1b	0.205	MidO
295	0.00443652	0.546581	0.2	0.017	4	5330434G04Rik	0.183	MidO
297	0.00452864	0.614265	0.6	0.485	4	Chmp2a	0.115	MidO
298	0.00466503	0.443978	0.2	0.036	4	L3mbtl3	0.164	MidO
299	0.00469533	0.460189	0.25	0.098	4	Flywch2	0.152	MidO
300	0.00478089	0.576682	0.25	0.032	4	1010001B22Rik	0.218	MidO
305	0.00494007	0.698929	0.6	0.359	4	Cdk2ap2	0.241	MidO
306	0.00500225	0.78357	0.5	0.308	4	Txndc15	0.192	MidO
309	0.00532857	0.63361	0.15	0.012	4	Pld2	0.138	MidO
311	0.00550057	0.761958	0.25	0.133	4	Spats2	0.117	MidO
312	0.00550886	0.561814	0.35	0.199	4	Enah	0.151	MidO
320	0.0057533	0.722139	0.75	0.478	4	Hist3h2ba	0.272	MidO
324	0.00592669	0.614379	0.75	0.446	4	Mageh1	0.304	MidO
325	0.00612824	0.677849	0.2	0.036	4	Rin2	0.164	MidO
329	0.00627221	0.442943	0.25	0.041	4	Gabrb1	0.209	MidO
330	0.00628854	0.520945	0.25	0.033	4	Nynrin	0.217	MidO
331	0.00631128	0.641477	0.15	0.078	4	Stk40	0.072	MidO
333	0.00639918	0.548032	0.65	0.293	4	1110065P20Rik	0.357	MidO
335	0.00645224	0.669161	0.2	0.077	4	Zfp740	0.123	MidO
336	0.00646246	0.714179	0.2	0.06	4	Trpc1	0.14	MidO
339	0.00662546	0.479162	0.95	0.721	4	Xist	0.229	MidO
340	0.00684002	0.473239	0.2	0.076	4	Cars2	0.124	MidO
343	0.00689818	0.530423	0.1	0.157	4	Elf2	-0.057	MidO
345	0.00695819	0.458716	0.2	0.019	4	Fam84b	0.181	MidO
352	0.00730316	0.70754	0.35	0.197	4	Haghl	0.153	MidO
353	0.00748117	0.305966	0.25	0.045	4	Pkd2	0.205	MidO
354	0.00775431	0.602647	0.4	0.108	4	Klhdc8b	0.292	MidO
355	0.00779797	0.689039	0.4	0.115	4	B3galnt1	0.285	MidO
356	0.00784262	0.768742	0.4	0.18	4	Ift57	0.22	MidO
357	0.00787901	0.269052	0.15	0.089	4	4931406C07Rik	0.061	MidO
358	0.00800836	0.618399	0.25	0.046	4	P3h2	0.204	MidO
359	0.00802378	0.37327	0.05	0.107	4	Rassf7	-0.057	MidO
361	0.00807759	0.67665	0.3	0.098	4	Fam98c	0.202	MidO
364	0.00839795	0.395357	0.15	0.009	4	Plcd1	0.141	MidO
365	0.00843616	0.302902	0.15	0.009	4	Klhl29	0.141	MidO
368	0.00874085	0.574505	0.55	0.427	4	Tmed10	0.123	MidO
372	0.00915389	0.425263	0.2	0.021	4	Prkcb	0.179	MidO
373	0.00926018	0.488147	0.2	0.021	4	Hecw1	0.179	MidO
376	0.00976508	0.589257	0.2	0.023	4	Ldb2	0.177	MidO
378	2.87046e-167	1.77998	0.892	0.247	2	Mt3	0.645	Anterior VZ
379	3.3494e-117	1.29406	0.904	0.576	2	Lxn	0.328	Anterior VZ
380	5.77009e-107	1.21345	0.939	0.54	2	Serpine2	0.399	Anterior VZ
381	1.11463e-80	1.22618	0.405	0.025	2	Luzp2	0.38	Anterior VZ
382	2.83779e-78	1.18151	0.65	0.175	2	Ednrb	0.475	Anterior VZ
383	2.54955e-77	1.10001	0.773	0.32	2	Rprm	0.453	Anterior VZ
384	5.41983e-76	1.10799	0.665	0.192	2	Vcam1	0.473	Anterior VZ
385	1.54474e-73	1.36217	0.452	0.058	2	Hs3st1	0.394	Anterior VZ
386	8.33485e-73	1.15868	0.536	0.1	2	Wnt7b	0.436	Anterior VZ
387	1.10175e-68	1.15326	0.469	0.077	2	Ntrk2	0.392	Anterior VZ
389	6.84819e-57	1.35445	0.475	0.123	2	Aldoc	0.352	Anterior VZ
390	1.81148e-50	0.961969	0.443	0.099	2	Ptprz1	0.344	Anterior VZ
391	1.40393e-48	0.688911	0.224	0.007	2	Mmd2	0.217	Anterior VZ
393	6.55868e-46	0.568186	0.988	0.927	2	Nnat	0.061	Anterior VZ
394	8.9217e-46	1.2807	0.353	0.062	2	Sostdc1	0.291	Anterior VZ
395	9.28998e-45	0.758487	0.892	0.598	2	Pantr1	0.294	Anterior VZ
396	3.00169e-44	0.526467	0.977	0.847	2	Gpm6b	0.13	Anterior VZ
397	1.01806e-43	0.845221	0.624	0.244	2	Plpp3	0.38	Anterior VZ
398	1.09936e-42	0.65487	0.901	0.754	2	Cst3	0.147	Anterior VZ
399	1.19743e-41	0.545634	0.965	0.884	2	Pea15a	0.081	Anterior VZ
400	1.52875e-41	0.917279	0.501	0.185	2	Gm17750	0.316	Anterior VZ
401	2.62364e-41	0.825351	0.668	0.306	2	Nrarp	0.362	Anterior VZ
408	1.05219e-38	0.764176	0.222	0.018	2	Bcan	0.204	Anterior VZ
409	1.5421e-37	0.597179	0.201	0.011	2	Acsbg1	0.19	Anterior VZ
410	5.0231e-37	0.770082	0.606	0.262	2	Lhfp	0.344	Anterior VZ
411	8.09868e-37	0.641162	0.286	0.039	2	P4ha3	0.247	Anterior VZ
413	1.04756e-36	0.620512	0.227	0.019	2	Foxb1	0.208	Anterior VZ
417	1.59195e-35	0.538131	0.948	0.891	2	Cd81	0.057	Anterior VZ
419	1.40269e-34	0.687358	0.714	0.419	2	Ttyh1	0.295	Anterior VZ
420	1.71678e-34	1.12644	0.327	0.112	2	Fgfbp3	0.215	Anterior VZ
422	8.04747e-33	0.685585	0.341	0.093	2	Atp1b2	0.248	Anterior VZ
423	8.44663e-33	0.784726	0.612	0.349	2	Cdo1	0.263	Anterior VZ
424	9.17857e-33	0.78731	0.408	0.12	2	Timp4	0.288	Anterior VZ
425	1.34752e-32	0.666353	0.227	0.025	2	Vit	0.202	Anterior VZ
427	1.51078e-32	0.718353	0.758	0.475	2	Acot1	0.283	Anterior VZ
428	1.57658e-32	0.703406	0.589	0.262	2	Id4	0.327	Anterior VZ
430	2.13257e-32	0.721892	0.633	0.334	2	Cspg5	0.299	Anterior VZ
437	1.21201e-29	0.67319	0.557	0.275	2	Rgma	0.282	Anterior VZ
438	2.26054e-29	0.667535	0.72	0.457	2	Ndrg2	0.263	Anterior VZ
439	3.29772e-29	0.655755	0.534	0.222	2	Efhd2	0.312	Anterior VZ
440	1.29206e-28	0.721247	0.443	0.185	2	Pmp22	0.258	Anterior VZ
442	2.13234e-28	0.553996	0.778	0.621	2	Psat1	0.157	Anterior VZ
444	4.46855e-28	0.511838	0.927	0.859	2	6330403K07Rik	0.068	Anterior VZ
445	7.34631e-28	0.521346	0.805	0.598	2	Nkain4	0.207	Anterior VZ
446	1.1612e-27	0.548715	0.268	0.051	2	Sox21	0.217	Anterior VZ
447	1.19272e-27	0.422059	0.143	0.006	2	Pdzph1	0.137	Anterior VZ
452	3.17692e-26	0.643404	0.452	0.175	2	Sepp1	0.277	Anterior VZ
457	1.56547e-25	0.698352	0.516	0.278	2	Ddah1	0.238	Anterior VZ
458	7.07828e-25	0.407733	0.971	0.919	2	Vim	0.052	Anterior VZ
459	8.28818e-25	0.463006	0.924	0.834	2	Itm2b	0.09	Anterior VZ
462	1.85808e-24	0.66589	0.51	0.246	2	Plat	0.264	Anterior VZ
465	2.2409e-23	0.622903	0.49	0.229	2	Atp1a2	0.261	Anterior VZ
470	2.00122e-22	0.646214	0.612	0.489	2	Sparcl1	0.123	Anterior VZ
474	3.7667e-22	0.628156	0.14	0.021	2	Sfrp1	0.119	Anterior VZ
476	5.49118e-22	0.531458	0.379	0.147	2	Agrn	0.232	Anterior VZ
477	6.53559e-22	0.624625	0.341	0.129	2	Ppp2r2b	0.212	Anterior VZ
478	1.01679e-21	0.858037	0.452	0.25	2	Meg3	0.202	Anterior VZ
480	1.86828e-21	0.523005	0.726	0.576	2	Igfbp2	0.15	Anterior VZ
481	2.00664e-21	0.587292	0.303	0.094	2	Acss1	0.209	Anterior VZ
482	2.96854e-21	0.561324	0.647	0.39	2	Pdpn	0.257	Anterior VZ
485	4.20599e-21	0.397583	0.146	0.016	2	Robo1	0.13	Anterior VZ
488	6.46213e-21	0.476106	0.816	0.708	2	Fez1	0.108	Anterior VZ
490	1.11082e-20	0.607433	0.516	0.263	2	E130114P18Rik	0.253	Anterior VZ
492	3.67695e-20	0.562674	0.525	0.323	2	Sox2	0.202	Anterior VZ
494	1.90279e-19	0.557688	0.341	0.129	2	Abhd4	0.212	Anterior VZ
495	2.12314e-19	0.369766	0.948	0.857	2	Selk	0.091	Anterior VZ
496	3.9558e-19	0.388956	0.108	0.007	2	Lypd6	0.101	Anterior VZ
498	9.94058e-19	0.571176	0.522	0.328	2	Atp6v0e	0.194	Anterior VZ
504	1.85153e-18	0.465772	0.743	0.542	2	Tubb2a	0.201	Anterior VZ
506	4.21297e-18	0.412589	0.717	0.615	2	Gm3764	0.102	Anterior VZ
507	5.27704e-18	0.492077	0.711	0.519	2	Cyp26b1	0.192	Anterior VZ
508	5.82361e-18	0.474699	0.761	0.604	2	Mfap2	0.157	Anterior VZ
511	9.31108e-18	0.516495	0.458	0.22	2	Fam181b	0.238	Anterior VZ
512	1.00011e-17	0.459709	0.767	0.65	2	Mgst1	0.117	Anterior VZ
513	1.35559e-17	0.469971	0.227	0.058	2	Nbl1	0.169	Anterior VZ
516	2.30015e-17	0.541014	0.367	0.166	2	Stk39	0.201	Anterior VZ
518	2.82438e-17	0.524593	0.379	0.188	2	Pmm1	0.191	Anterior VZ
519	2.93094e-17	0.479876	0.163	0.041	2	Rlbp1	0.122	Anterior VZ
520	3.71498e-17	0.387985	0.254	0.076	2	Ctsk	0.178	Anterior VZ
522	4.65776e-17	0.480456	0.12	0.013	2	Gsx1	0.107	Anterior VZ
524	4.77446e-17	0.530629	0.356	0.18	2	Mfge8	0.176	Anterior VZ
527	6.99055e-17	0.531326	0.531	0.387	2	Ctnnbip1	0.144	Anterior VZ
530	1.7672e-16	0.465653	0.7	0.553	2	Qk	0.147	Anterior VZ
531	2.07155e-16	0.449385	0.125	0.023	2	Ptch1	0.102	Anterior VZ
535	4.81896e-16	0.474755	0.213	0.062	2	Ncan	0.151	Anterior VZ
536	4.95328e-16	0.51352	0.513	0.338	2	Scd2	0.175	Anterior VZ
538	5.77084e-16	0.517748	0.516	0.325	2	Snn	0.191	Anterior VZ
542	7.36624e-16	0.47128	0.679	0.486	2	Sox9	0.193	Anterior VZ
544	9.16118e-16	0.393555	0.219	0.063	2	Smoc1	0.156	Anterior VZ
550	1.99645e-15	0.287194	0.163	0.034	2	Tenm3	0.129	Anterior VZ
552	2.57307e-15	0.397007	0.166	0.036	2	Cdc42ep2	0.13	Anterior VZ
554	2.86786e-15	0.496502	0.283	0.114	2	Irx3	0.169	Anterior VZ
556	3.64213e-15	0.542389	0.268	0.116	2	Dner	0.152	Anterior VZ
559	7.50483e-15	0.431215	0.691	0.592	2	Lamp1	0.099	Anterior VZ
561	1.24039e-14	0.393727	0.166	0.039	2	Emid1	0.127	Anterior VZ
564	2.22396e-14	0.415506	0.627	0.46	2	Taf13	0.167	Anterior VZ
566	2.83487e-14	0.502799	0.583	0.4	2	Cd9	0.183	Anterior VZ
570	4.37713e-14	0.442992	0.609	0.423	2	Tprgl	0.186	Anterior VZ
571	6.27149e-14	0.360903	0.169	0.039	2	Cntn1	0.13	Anterior VZ
574	8.2853e-14	0.52318	0.382	0.203	2	Gng12	0.179	Anterior VZ
576	1.33631e-13	0.259321	0.913	0.792	2	Hes5	0.121	Anterior VZ
577	1.65911e-13	0.474519	0.35	0.163	2	Nid1	0.187	Anterior VZ
579	3.50835e-13	0.348876	0.134	0.025	2	S100a16	0.109	Anterior VZ
582	4.92036e-13	0.291619	0.134	0.025	2	Plekhb1	0.109	Anterior VZ
584	5.05222e-13	0.456637	0.429	0.257	2	Sirt2	0.172	Anterior VZ
598	3.26796e-12	0.466583	0.259	0.132	2	Sept11	0.127	Anterior VZ
599	3.71801e-12	0.304978	0.79	0.679	2	Rtn3	0.111	Anterior VZ
601	4.00366e-12	0.379015	0.222	0.095	2	Ppp1r14c	0.127	Anterior VZ
602	4.20924e-12	0.340403	0.137	0.031	2	Gbx2	0.106	Anterior VZ
604	4.8267e-12	0.440761	0.315	0.145	2	Mdfi	0.17	Anterior VZ
608	9.11531e-12	0.314596	0.863	0.792	2	Gabarap	0.071	Anterior VZ
610	1.07179e-11	0.44289	0.21	0.071	2	Limch1	0.139	Anterior VZ
613	1.18449e-11	0.332889	0.122	0.025	2	Gm19412	0.097	Anterior VZ
626	2.84455e-11	0.348577	0.805	0.695	2	Marcks	0.11	Anterior VZ
627	2.92204e-11	0.417008	0.224	0.09	2	Kcnmb4	0.134	Anterior VZ
629	4.64692e-11	0.332685	0.155	0.043	2	Myo10	0.112	Anterior VZ
631	5.54431e-11	0.405061	0.382	0.207	2	Pgpep1	0.175	Anterior VZ
636	7.19404e-11	0.432063	0.478	0.299	2	Irx5	0.179	Anterior VZ
640	9.12535e-11	0.482609	0.265	0.143	2	Tnc	0.122	Anterior VZ
641	9.32546e-11	0.422668	0.239	0.095	2	Btbd17	0.144	Anterior VZ
642	1.02278e-10	0.384903	0.574	0.431	2	4833439L19Rik	0.143	Anterior VZ
652	2.30215e-10	0.313975	0.77	0.641	2	1810037I17Rik	0.129	Anterior VZ
657	2.55477e-10	0.31343	0.128	0.034	2	Lix1	0.094	Anterior VZ
658	2.68904e-10	0.298484	0.14	0.036	2	Nacc2	0.104	Anterior VZ
660	3.44641e-10	0.44082	0.216	0.086	2	Apoe	0.13	Anterior VZ
664	5.4323e-10	0.35295	0.216	0.087	2	Csdc2	0.129	Anterior VZ
665	7.01658e-10	0.266584	0.114	0.025	2	Col9a2	0.089	Anterior VZ
667	9.80425e-10	0.405196	0.478	0.357	2	Syt11	0.121	Anterior VZ
670	1.11035e-09	0.393652	0.181	0.063	2	Slc27a1	0.118	Anterior VZ
671	1.11921e-09	0.38002	0.143	0.045	2	Spats2l	0.098	Anterior VZ
672	1.12811e-09	0.352423	0.679	0.598	2	Slc1a3	0.081	Anterior VZ
674	1.29708e-09	0.376828	0.262	0.12	2	Prelp	0.142	Anterior VZ
683	2.18442e-09	0.316742	0.726	0.622	2	Sh3bgrl3	0.104	Anterior VZ
685	2.34683e-09	0.386714	0.601	0.439	2	Tspan7	0.162	Anterior VZ
687	2.50759e-09	0.357278	0.21	0.083	2	Paqr8	0.127	Anterior VZ
689	2.63566e-09	0.43765	0.213	0.087	2	Mt1	0.126	Anterior VZ
690	2.71805e-09	0.365524	0.312	0.158	2	Fam181a	0.154	Anterior VZ
692	2.83306e-09	0.302493	0.359	0.2	2	Aldh1l1	0.159	Anterior VZ
698	5.37688e-09	0.259262	0.102	0.024	2	B3gat1	0.078	Anterior VZ
699	5.40858e-09	0.284096	0.746	0.66	2	Ppib	0.086	Anterior VZ
703	6.63716e-09	0.412251	0.338	0.205	2	Tsc22d4	0.133	Anterior VZ
710	9.04783e-09	0.406138	0.35	0.203	2	Mid1ip1	0.147	Anterior VZ
711	1.03057e-08	0.308363	0.848	0.773	2	Sparc	0.075	Anterior VZ
715	1.48689e-08	0.329442	0.726	0.596	2	Stmn2	0.13	Anterior VZ
717	1.65447e-08	0.388007	0.359	0.229	2	Socs2	0.13	Anterior VZ
719	1.72988e-08	0.395541	0.353	0.219	2	Arl8a	0.134	Anterior VZ
720	1.74403e-08	0.292218	0.353	0.208	2	Cdc42se1	0.145	Anterior VZ
721	1.78234e-08	0.359611	0.271	0.136	2	Litaf	0.135	Anterior VZ
724	2.08518e-08	0.341255	0.19	0.082	2	Nrbp2	0.108	Anterior VZ
726	2.12877e-08	0.327434	0.192	0.078	2	Cdk6	0.114	Anterior VZ
729	2.7105e-08	0.257249	0.163	0.057	2	2610035D17Rik	0.106	Anterior VZ
730	2.96038e-08	0.386998	0.388	0.257	2	Psph	0.131	Anterior VZ
732	3.27398e-08	0.365256	0.265	0.132	2	Timp2	0.133	Anterior VZ
733	3.32567e-08	0.33797	0.464	0.301	2	Gdi1	0.163	Anterior VZ
734	3.52204e-08	0.316954	0.694	0.554	2	Cdkn1c	0.14	Anterior VZ
735	3.63711e-08	0.353398	0.321	0.186	2	Camk1	0.135	Anterior VZ
737	4.99387e-08	0.351275	0.367	0.276	2	Glud1	0.091	Anterior VZ
738	5.12722e-08	0.325983	0.63	0.493	2	BC031181	0.137	Anterior VZ
740	5.53033e-08	0.276836	0.819	0.731	2	Tmbim6	0.088	Anterior VZ
743	6.02267e-08	0.35436	0.178	0.073	2	Chl1	0.105	Anterior VZ
750	8.03695e-08	0.280141	0.755	0.693	2	Dad1	0.062	Anterior VZ
752	8.4527e-08	0.394836	0.397	0.257	2	Vimp	0.14	Anterior VZ
754	9.5874e-08	0.411891	0.289	0.157	2	Tagln2	0.132	Anterior VZ
755	9.82628e-08	0.327745	0.265	0.134	2	Dab1	0.131	Anterior VZ
758	1.08367e-07	0.334682	0.385	0.241	2	Tmem9b	0.144	Anterior VZ
761	1.20217e-07	0.354794	0.51	0.37	2	Hmgcs1	0.14	Anterior VZ
762	1.24118e-07	0.321676	0.152	0.088	2	Plpp1	0.064	Anterior VZ
764	1.41044e-07	0.339676	0.157	0.065	2	Fst	0.092	Anterior VZ
768	1.57544e-07	0.265689	0.828	0.768	2	Gm1673	0.06	Anterior VZ
770	1.60038e-07	0.30599	0.128	0.04	2	Lipg	0.088	Anterior VZ
773	2.23587e-07	0.355123	0.309	0.244	2	Zbtb20	0.065	Anterior VZ
779	2.86982e-07	0.298476	0.315	0.18	2	Shisa4	0.135	Anterior VZ
781	3.34845e-07	0.335258	0.408	0.298	2	Pcp4	0.11	Anterior VZ
783	3.49978e-07	0.34544	0.248	0.14	2	Gyg	0.108	Anterior VZ
790	4.27724e-07	0.28435	0.697	0.564	2	Cyb5a	0.133	Anterior VZ
791	4.62681e-07	0.295645	0.239	0.118	2	Grina	0.121	Anterior VZ
793	5.14259e-07	0.319233	0.595	0.508	2	Sri	0.087	Anterior VZ
796	5.69835e-07	0.354079	0.286	0.198	2	Bcl2	0.088	Anterior VZ
797	5.94298e-07	0.277814	0.155	0.06	2	Shisa9	0.095	Anterior VZ
798	5.96711e-07	0.275682	0.178	0.075	2	Gpt2	0.103	Anterior VZ
800	6.12135e-07	0.342538	0.207	0.12	2	Col2a1	0.087	Anterior VZ
802	6.31432e-07	0.355736	0.522	0.412	2	Rnd3	0.11	Anterior VZ
808	7.5226e-07	0.324926	0.484	0.343	2	Nenf	0.141	Anterior VZ
811	8.43218e-07	0.334875	0.321	0.191	2	Ptprs	0.13	Anterior VZ
812	9.11949e-07	0.293261	0.175	0.08	2	Asrgl1	0.095	Anterior VZ
814	1.02553e-06	0.266163	0.122	0.041	2	Pcdh10	0.081	Anterior VZ
815	1.02974e-06	0.316817	0.224	0.12	2	Nagk	0.104	Anterior VZ
816	1.04939e-06	0.27155	0.609	0.541	2	Mtch2	0.068	Anterior VZ
817	1.18396e-06	0.254801	0.137	0.051	2	1500009C09Rik	0.086	Anterior VZ
818	1.19833e-06	0.286571	0.557	0.457	2	Erp29	0.1	Anterior VZ
820	1.23587e-06	0.323405	0.312	0.19	2	Wscd1	0.122	Anterior VZ
824	1.54162e-06	0.334669	0.522	0.405	2	Prkcdbp	0.117	Anterior VZ
825	1.7492e-06	0.288527	0.166	0.08	2	Pygb	0.086	Anterior VZ
827	1.95506e-06	0.309096	0.184	0.093	2	Gdpd2	0.091	Anterior VZ
828	2.14135e-06	0.272729	0.227	0.122	2	Lasp1	0.105	Anterior VZ
832	2.30553e-06	0.261491	0.143	0.064	2	Plod1	0.079	Anterior VZ
834	2.54329e-06	0.265301	0.16	0.071	2	Cbarp	0.089	Anterior VZ
835	2.6965e-06	0.306028	0.446	0.333	2	Hadh	0.113	Anterior VZ
837	3.10951e-06	0.332306	0.227	0.146	2	Fhl1	0.081	Anterior VZ
838	3.14394e-06	0.290818	0.606	0.496	2	Cldnd1	0.11	Anterior VZ
841	3.38113e-06	0.290982	0.431	0.303	2	Smim14	0.128	Anterior VZ
845	3.95811e-06	0.270117	0.569	0.423	2	Ctsb	0.146	Anterior VZ
849	4.72146e-06	0.284047	0.656	0.567	2	Ict1	0.089	Anterior VZ
853	5.74461e-06	0.265905	0.548	0.448	2	Bbip1	0.1	Anterior VZ
855	5.96522e-06	0.310509	0.242	0.132	2	Efnb1	0.11	Anterior VZ
856	5.97428e-06	0.264354	0.309	0.192	2	Notch1	0.117	Anterior VZ
860	6.98597e-06	0.294776	0.184	0.088	2	Meis3	0.096	Anterior VZ
861	7.31949e-06	0.286936	0.166	0.074	2	Gpx7	0.092	Anterior VZ
862	7.73483e-06	0.322365	0.373	0.283	2	Ebpl	0.09	Anterior VZ
863	7.7498e-06	0.279936	0.309	0.229	2	Glmp	0.08	Anterior VZ
865	7.85846e-06	0.287138	0.56	0.469	2	Idh1	0.091	Anterior VZ
870	9.17079e-06	0.250444	0.108	0.044	2	Ralb	0.064	Anterior VZ
871	9.46625e-06	0.347453	0.338	0.229	2	Krcc1	0.109	Anterior VZ
878	1.1082e-05	0.2945	0.14	0.074	2	Zfp467	0.066	Anterior VZ
880	1.1615e-05	0.266994	0.522	0.395	2	Sys1	0.127	Anterior VZ
891	2.11425e-05	0.253361	0.157	0.083	2	Pnp	0.074	Anterior VZ
892	2.15539e-05	0.293926	0.464	0.337	2	Ddt	0.127	Anterior VZ
893	2.18862e-05	0.251592	0.157	0.07	2	Pacrg	0.087	Anterior VZ
894	2.25766e-05	0.298549	0.466	0.373	2	Gstm1	0.093	Anterior VZ
900	3.12919e-05	0.252469	0.449	0.326	2	Stx7	0.123	Anterior VZ
903	3.70066e-05	0.277731	0.181	0.106	2	Paqr4	0.075	Anterior VZ
904	3.86832e-05	0.323141	0.242	0.165	2	Gabbr1	0.077	Anterior VZ
907	4.39323e-05	0.304387	0.201	0.117	2	Cd47	0.084	Anterior VZ
908	4.4217e-05	0.25459	0.137	0.062	2	Myl9	0.075	Anterior VZ
911	5.57458e-05	0.258833	0.668	0.591	2	Sox4	0.077	Anterior VZ
918	6.57272e-05	0.326885	0.329	0.223	2	Cyr61	0.106	Anterior VZ
920	7.0461e-05	0.261114	0.286	0.192	2	Slc22a17	0.094	Anterior VZ
922	7.67796e-05	0.27643	0.659	0.567	2	Mest	0.092	Anterior VZ
924	7.79242e-05	0.29572	0.239	0.151	2	Rnd2	0.088	Anterior VZ
925	7.87752e-05	0.257497	0.184	0.099	2	Dnajb2	0.085	Anterior VZ
929	8.58879e-05	0.25174	0.128	0.056	2	Ank2	0.072	Anterior VZ
931	8.78679e-05	0.270202	0.227	0.142	2	Adgrb1	0.085	Anterior VZ
932	9.17364e-05	0.276803	0.289	0.191	2	Snap23	0.098	Anterior VZ
933	9.30973e-05	0.284334	0.397	0.31	2	Tcf12	0.087	Anterior VZ
935	0.000103559	0.252783	0.201	0.118	2	Lmbrd1	0.083	Anterior VZ
936	0.000113329	0.267242	0.268	0.18	2	Gng3	0.088	Anterior VZ
937	0.000116217	0.27809	0.341	0.231	2	Degs1	0.11	Anterior VZ
938	0.000118896	0.269955	0.297	0.216	2	S100a11	0.081	Anterior VZ
940	0.00014268	0.286974	0.332	0.237	2	Ppp3ca	0.095	Anterior VZ
941	0.000144887	0.258282	0.28	0.201	2	Pon2	0.079	Anterior VZ
946	0.000167657	0.254972	0.257	0.184	2	Trim2	0.073	Anterior VZ
947	0.000170491	0.260249	0.14	0.087	2	Dok5	0.053	Anterior VZ
949	0.000215422	0.264688	0.399	0.292	2	Txndc15	0.107	Anterior VZ
950	0.000218534	0.261806	0.577	0.502	2	Pdia4	0.075	Anterior VZ
952	0.00024761	0.269401	0.227	0.16	2	Cd200	0.067	Anterior VZ
953	0.000257942	0.305269	0.347	0.28	2	Crmp1	0.067	Anterior VZ
955	0.000293539	0.257144	0.402	0.308	2	Psme1	0.094	Anterior VZ
958	0.000333361	0.269659	0.248	0.19	2	March2	0.058	Anterior VZ
959	0.000338422	0.281952	0.242	0.169	2	Nsg2	0.073	Anterior VZ
960	0.000341653	0.25812	0.245	0.189	2	Rab4a	0.056	Anterior VZ
961	0.000347021	0.270321	0.373	0.28	2	Gbas	0.093	Anterior VZ
962	0.000379125	0.251943	0.359	0.293	2	Polr3h	0.066	Anterior VZ
963	0.000410311	0.25244	0.283	0.197	2	Rnf13	0.086	Anterior VZ
964	0.000424926	0.251569	0.306	0.205	2	Ankra2	0.101	Anterior VZ
966	0.000444255	0.256408	0.149	0.08	2	Phyhipl	0.069	Anterior VZ
968	0.00045838	0.264034	0.344	0.273	2	Snapin	0.071	Anterior VZ
970	0.000496086	0.274462	0.184	0.127	2	Pex7	0.057	Anterior VZ
971	0.000527392	0.257461	0.347	0.256	2	Mpv17	0.091	Anterior VZ
972	0.000632231	0.258675	0.443	0.356	2	Serinc1	0.087	Anterior VZ
974	0.0006945	0.254232	0.192	0.138	2	Npl	0.054	Anterior VZ
975	0.000815853	0.252106	0.49	0.411	2	Stard3nl	0.079	Anterior VZ
977	0.00142231	0.260261	0.274	0.194	2	Agpat4	0.08	Anterior VZ
978	0.00172044	0.251851	0.198	0.147	2	Insig2	0.051	Anterior VZ
979	0.0045803	0.250883	0.233	0.181	2	Ugdh	0.052	Anterior VZ
980	3.09336e-82	1.20629	0.525	0.112	1	Msx3	0.413	Posterior VZ
993	4.19702e-32	0.689796	0.551	0.302	1	Prss23	0.249	Posterior VZ
998	1.95056e-25	0.370387	0.922	0.825	1	Ckb	0.097	Posterior VZ
1000	3.37789e-22	0.529108	0.461	0.255	1	Phlda1	0.206	Posterior VZ
1005	1.43317e-19	0.541545	0.389	0.224	1	Racgap1	0.165	Posterior VZ
1009	6.97768e-19	0.695505	0.398	0.228	1	Ccnb1	0.17	Posterior VZ
1010	7.35603e-19	0.555668	0.335	0.168	1	Gdf10	0.167	Posterior VZ
1016	4.9228e-17	0.432098	0.468	0.282	1	Pla2g7	0.186	Posterior VZ
1023	1.09105e-15	0.608214	0.331	0.224	1	Cdc20	0.107	Posterior VZ
1024	1.31294e-15	0.430901	0.582	0.459	1	Sfrp2	0.123	Posterior VZ
1027	1.9864e-15	0.53255	0.394	0.275	1	Nusap1	0.119	Posterior VZ
1030	6.62073e-15	0.482676	0.548	0.396	1	Pttg1	0.152	Posterior VZ
1031	3.39109e-14	0.49432	0.44	0.308	1	Cdca8	0.132	Posterior VZ
1034	7.26441e-14	0.49765	0.358	0.242	1	Spc25	0.116	Posterior VZ
1035	1.78144e-13	0.421446	0.304	0.165	1	Gucy1a3	0.139	Posterior VZ
1037	3.41999e-13	0.52099	0.421	0.264	1	Cenpa	0.157	Posterior VZ
1038	9.07477e-13	0.428733	0.273	0.131	1	Lmcd1	0.142	Posterior VZ
1040	2.21704e-12	0.537559	0.403	0.269	1	Ube2c	0.134	Posterior VZ
1044	3.5488e-12	0.414373	0.255	0.156	1	Prc1	0.099	Posterior VZ
1046	6.33414e-12	0.365593	0.202	0.089	1	Gpc3	0.113	Posterior VZ
1047	6.89476e-12	0.426183	0.304	0.196	1	Cdca3	0.108	Posterior VZ
1054	6.19596e-11	0.331555	0.507	0.421	1	Meis1	0.086	Posterior VZ
1058	1.90708e-10	0.276096	0.601	0.544	1	Lmnb1	0.057	Posterior VZ
1059	2.71139e-10	0.3587	0.281	0.171	1	Rxrg	0.11	Posterior VZ
1060	4.34926e-10	0.371679	0.256	0.144	1	Pdgfc	0.112	Posterior VZ
1061	6.49311e-10	0.330354	0.337	0.263	1	Ccna2	0.074	Posterior VZ
1063	8.06744e-10	0.368768	0.228	0.147	1	Plk1	0.081	Posterior VZ
1064	8.84615e-10	0.391801	0.327	0.215	1	Tacc3	0.112	Posterior VZ
1065	9.12618e-10	0.384132	0.412	0.341	1	Cdk1	0.071	Posterior VZ
1067	1.90011e-09	0.308967	0.141	0.05	1	Abcb9	0.091	Posterior VZ
1069	2.24788e-09	0.417981	0.375	0.254	1	Ccnb2	0.121	Posterior VZ
1071	5.11016e-09	0.338184	0.538	0.474	1	H2afx	0.064	Posterior VZ
1072	5.21759e-09	0.387022	0.427	0.326	1	Birc5	0.101	Posterior VZ
1073	5.25999e-09	0.365417	0.253	0.153	1	Fam64a	0.1	Posterior VZ
1076	9.74912e-09	0.306726	0.406	0.35	1	Smc4	0.056	Posterior VZ
1077	1.16989e-08	0.325178	0.376	0.289	1	Camk2n1	0.087	Posterior VZ
1079	2.69318e-08	0.259741	0.131	0.048	1	Cdkn2c	0.083	Posterior VZ
1080	4.17457e-08	0.278169	0.84	0.758	1	Hes5	0.082	Posterior VZ
1082	5.37522e-08	0.315235	0.244	0.172	1	Aurkb	0.072	Posterior VZ
1090	1.35554e-07	0.314387	0.354	0.258	1	Stmn4	0.096	Posterior VZ
1093	1.81034e-07	0.28301	0.164	0.085	1	Wif1	0.079	Posterior VZ
1094	2.14891e-07	0.368693	0.313	0.221	1	Top2a	0.092	Posterior VZ
1096	4.29296e-07	0.255328	0.187	0.107	1	Gucy1b3	0.08	Posterior VZ
1097	5.2828e-07	0.296315	0.325	0.246	1	Dusp1	0.079	Posterior VZ
1098	5.43566e-07	0.326908	0.402	0.32	1	Pbk	0.082	Posterior VZ
1099	5.6111e-07	0.272975	0.194	0.119	1	Ckap2l	0.075	Posterior VZ
1100	1.0721e-06	0.266883	0.179	0.119	1	Ckap2	0.06	Posterior VZ
1101	1.0913e-06	0.257013	0.449	0.361	1	Tubb4b	0.088	Posterior VZ
1106	3.84753e-06	0.29508	0.229	0.154	1	Lockd	0.075	Posterior VZ
1107	4.63337e-06	0.33426	0.274	0.204	1	Cenpf	0.07	Posterior VZ
1108	7.15942e-06	0.279469	0.246	0.165	1	Tpx2	0.081	Posterior VZ
1115	6.43783e-136	1.33162	0.666	0.04	3	Wnt1	0.626	PTZ
1117	2.42265e-102	1.14203	0.508	0.025	3	Otx2	0.483	PTZ
1118	1.53442e-91	1.15582	0.679	0.121	3	Msx2	0.558	PTZ
1120	8.55865e-82	1.14558	0.682	0.148	3	Cntnap2	0.534	PTZ
1122	3.87998e-73	1.10431	0.799	0.279	3	Ccnd2	0.52	PTZ
1123	1.22731e-71	0.965655	0.421	0.032	3	Msx1	0.389	PTZ
1124	5.33269e-68	0.637281	0.997	0.899	3	Mdk	0.098	PTZ
1126	2.08969e-64	0.712845	0.298	0.007	3	Htra1	0.291	PTZ
1128	1.02847e-63	0.770295	0.324	0.017	3	Rspo1	0.307	PTZ
1130	2.85305e-50	0.819278	0.686	0.244	3	Mapre2	0.442	PTZ
1132	3.91594e-47	0.988873	0.538	0.14	3	Itm2a	0.398	PTZ
1134	4.42318e-45	0.900845	0.278	0.026	3	Lmo2	0.252	PTZ
1136	3.10695e-43	0.461649	0.221	0.007	3	Ddn	0.214	PTZ
1137	1.2873e-42	0.775529	0.702	0.301	3	Wls	0.401	PTZ
1138	5.78488e-41	0.619574	0.906	0.653	3	Cd63	0.253	PTZ
1139	1.01444e-39	0.73279	0.766	0.377	3	Tpbg	0.389	PTZ
1141	2.04154e-38	0.642859	0.903	0.618	3	Id2	0.285	PTZ
1142	1.01912e-37	0.595411	0.418	0.093	3	Hs2st1	0.325	PTZ
1143	2.13938e-36	0.629244	0.361	0.07	3	Slit2	0.291	PTZ
1145	9.84426e-36	0.39672	0.997	0.942	3	Npm1	0.055	PTZ
1146	5.2823e-35	0.456016	0.274	0.034	3	Cdon	0.24	PTZ
1147	1.48345e-34	0.54166	0.786	0.401	3	Cited2	0.385	PTZ
1148	2.47641e-32	0.930331	0.368	0.087	3	Atoh1	0.281	PTZ
1149	4.78618e-32	0.634132	0.769	0.427	3	Mycn	0.342	PTZ
1150	6.11068e-32	0.394293	0.221	0.019	3	Lmx1a	0.202	PTZ
1154	9.23678e-31	0.619894	0.368	0.085	3	Sp5	0.283	PTZ
1157	3.3009e-30	0.349148	0.157	0.005	3	Stx3	0.152	PTZ
1158	3.57025e-30	0.441784	0.324	0.069	3	Rbp1	0.255	PTZ
1162	4.31169e-28	0.423576	0.936	0.735	3	H2afz	0.201	PTZ
1163	1.54733e-27	0.423263	0.936	0.689	3	Hmgb2	0.247	PTZ
1165	9.53581e-27	0.440054	0.181	0.014	3	Car14	0.167	PTZ
1166	1.3966e-26	0.512015	0.87	0.608	3	Dctpp1	0.262	PTZ
1168	5.0058e-26	0.572247	0.769	0.439	3	Rrm2	0.33	PTZ
1169	1.12881e-25	0.621454	0.612	0.289	3	Atp1b1	0.323	PTZ
1173	2.92397e-25	0.315038	0.184	0.019	3	Clu	0.165	PTZ
1175	1.56039e-24	0.536927	0.819	0.562	3	Prdx6	0.257	PTZ
1176	2.76699e-24	0.269215	0.144	0.009	3	Wnt9a	0.135	PTZ
1177	2.8143e-24	0.425089	0.405	0.134	3	Draxin	0.271	PTZ
1178	9.32918e-24	0.420346	0.365	0.112	3	Rnd1	0.253	PTZ
1179	1.17154e-23	0.496243	0.599	0.28	3	Clybl	0.319	PTZ
1181	2.45394e-23	0.32625	0.271	0.071	3	Spint2	0.2	PTZ
1184	5.88877e-23	0.314953	0.144	0.009	3	Wnt3a	0.135	PTZ
1185	1.38251e-22	0.323656	0.11	0.002	3	Tm4sf1	0.108	PTZ
1187	4.50442e-22	0.45906	0.485	0.2	3	Smco4	0.285	PTZ
1188	7.12725e-22	0.32473	0.535	0.252	3	Mcm2	0.283	PTZ
1189	8.54378e-22	0.487089	0.318	0.092	3	Dkk3	0.226	PTZ
1190	1.11557e-21	0.395308	0.408	0.148	3	Prr7	0.26	PTZ
1191	1.1544e-21	0.357647	0.967	0.883	3	Tuba1b	0.084	PTZ
1193	2.86606e-21	0.484788	0.385	0.135	3	Ung	0.25	PTZ
1196	1.18093e-20	0.449249	0.742	0.457	3	Mat2a	0.285	PTZ
1197	1.33003e-20	0.503258	0.401	0.144	3	Rfxap	0.257	PTZ
1198	2.31485e-20	0.371967	0.187	0.027	3	Tmem108	0.16	PTZ
1199	4.52455e-20	0.311574	0.933	0.726	3	2700094K13Rik	0.207	PTZ
1201	4.90187e-20	0.348814	0.569	0.285	3	Rpa2	0.284	PTZ
1203	5.33369e-20	0.429621	0.184	0.027	3	Cited1	0.157	PTZ
1204	6.74276e-20	0.423006	0.555	0.268	3	Tyms	0.287	PTZ
1205	7.26163e-20	0.473144	0.746	0.459	3	Pcna	0.287	PTZ
1207	1.9906e-19	0.299854	0.528	0.262	3	Tspan5	0.266	PTZ
1208	2.28266e-19	0.394882	0.719	0.427	3	Nasp	0.292	PTZ
1209	3.96857e-19	0.338726	0.893	0.664	3	Ifitm2	0.229	PTZ
1210	4.34286e-19	0.337899	0.896	0.648	3	Anp32b	0.248	PTZ
1213	8.71663e-19	0.322163	0.388	0.153	3	Cdv3	0.235	PTZ
1215	1.36238e-18	0.441743	0.569	0.299	3	Pax6	0.27	PTZ
1216	3.53322e-18	0.413174	0.689	0.405	3	2810417H13Rik	0.284	PTZ
1217	4.78149e-18	0.3791	0.769	0.496	3	Fabp5	0.273	PTZ
1219	7.71798e-18	0.44565	0.572	0.296	3	Ncald	0.276	PTZ
1225	4.37282e-17	0.319613	0.528	0.279	3	Hddc2	0.249	PTZ
1226	4.92446e-17	0.486378	0.465	0.216	3	Mcm5	0.249	PTZ
1227	5.84988e-17	0.426795	0.495	0.236	3	Fzd10	0.259	PTZ
1228	8.21901e-17	0.250812	0.987	0.895	3	Nme1	0.092	PTZ
1231	1.1561e-16	0.338063	0.401	0.176	3	Cdca7	0.225	PTZ
1233	1.48474e-16	0.434063	0.538	0.276	3	Fen1	0.262	PTZ
1234	1.65267e-16	0.315415	0.348	0.136	3	Mllt3	0.212	PTZ
1235	2.10891e-16	0.311976	0.498	0.253	3	Pmf1	0.245	PTZ
1236	2.81848e-16	0.307589	0.565	0.309	3	Cenpm	0.256	PTZ
1239	6.13572e-16	0.374967	0.264	0.078	3	Shmt1	0.186	PTZ
1240	6.86977e-16	0.305603	0.385	0.171	3	Dhfr	0.214	PTZ
1241	8.21102e-16	0.412316	0.602	0.342	3	Mcm7	0.26	PTZ
1242	8.50117e-16	0.32063	0.234	0.063	3	Nxn	0.171	PTZ
1243	8.70379e-16	0.425392	0.171	0.034	3	Ehbp1	0.137	PTZ
1245	1.80234e-15	0.304022	0.589	0.338	3	Adk	0.251	PTZ
1247	2.8342e-15	0.409506	0.462	0.224	3	Lig1	0.238	PTZ
1248	3.36902e-15	0.333792	0.361	0.149	3	Amer2	0.212	PTZ
1249	4.30845e-15	0.312597	0.672	0.414	3	Idh2	0.258	PTZ
1250	4.46008e-15	0.264007	0.227	0.067	3	Dach2	0.16	PTZ
1251	4.85537e-15	0.354222	0.799	0.559	3	Dnajc9	0.24	PTZ
1252	5.34323e-15	0.361712	0.686	0.429	3	Ezh2	0.257	PTZ
1253	5.96166e-15	0.325907	0.833	0.598	3	Apex1	0.235	PTZ
1256	1.09816e-14	0.328737	0.622	0.375	3	Pdlim7	0.247	PTZ
1259	1.30894e-14	0.255224	0.639	0.391	3	Nkd1	0.248	PTZ
1260	1.66438e-14	0.338834	0.742	0.494	3	Tkt	0.248	PTZ
1261	1.67016e-14	0.258814	0.548	0.312	3	Atp1a1	0.236	PTZ
1262	1.70717e-14	0.299342	0.197	0.049	3	Fgfr2	0.148	PTZ
1263	2.26315e-14	0.286594	0.569	0.327	3	Rfc4	0.242	PTZ
1264	2.70752e-14	0.366681	0.649	0.396	3	Dpysl3	0.253	PTZ
1265	3.31664e-14	0.278969	0.649	0.401	3	H1fx	0.248	PTZ
1267	3.95224e-14	0.365679	0.415	0.194	3	Hells	0.221	PTZ
1268	4.52189e-14	0.415176	0.569	0.333	3	Hat1	0.236	PTZ
1269	5.25159e-14	0.332368	0.334	0.136	3	Chaf1b	0.198	PTZ
1270	5.89652e-14	0.344912	0.462	0.231	3	Nmral1	0.231	PTZ
1271	6.1358e-14	0.299501	0.512	0.284	3	Spc24	0.228	PTZ
1272	9.96275e-14	0.275183	0.769	0.533	3	Dek	0.236	PTZ
1274	1.04401e-13	0.259689	0.104	0.011	3	Ddit4l	0.093	PTZ
1275	1.06928e-13	0.390611	0.535	0.294	3	Gmnn	0.241	PTZ
1276	1.10554e-13	0.344467	0.268	0.091	3	Cdh13	0.177	PTZ
1277	1.28268e-13	0.301018	0.381	0.173	3	Smchd1	0.208	PTZ
1278	1.65107e-13	0.35877	0.759	0.535	3	Trim28	0.224	PTZ
1279	1.85421e-13	0.273148	0.144	0.025	3	Syt13	0.119	PTZ
1280	2.10493e-13	0.398689	0.241	0.08	3	Mt2	0.161	PTZ
1281	2.11735e-13	0.292266	0.829	0.613	3	H2afy2	0.216	PTZ
1282	2.14208e-13	0.270062	0.656	0.417	3	Tipin	0.239	PTZ
1283	2.24668e-13	0.319632	0.472	0.249	3	Isyna1	0.223	PTZ
1285	3.32664e-13	0.284098	0.548	0.325	3	Mcm6	0.223	PTZ
1288	3.80763e-13	0.252479	0.957	0.883	3	Rpl39	0.074	PTZ
1289	3.94694e-13	0.354368	0.592	0.355	3	Trp53	0.237	PTZ
1290	5.50279e-13	0.311357	0.793	0.566	3	Nhp2	0.227	PTZ
1291	6.32592e-13	0.263452	0.589	0.359	3	Birc5	0.23	PTZ
1293	8.24211e-13	0.257717	0.495	0.279	3	Dkc1	0.216	PTZ
1294	1.10245e-12	0.274753	0.926	0.788	3	Cd24a	0.138	PTZ
1295	1.17328e-12	0.290475	0.639	0.403	3	Nop58	0.236	PTZ
1297	2.28734e-12	0.28227	0.789	0.567	3	Sae1	0.222	PTZ
1298	2.42446e-12	0.312287	0.348	0.157	3	Zic5	0.191	PTZ
1299	2.65359e-12	0.400784	0.311	0.126	3	Dtl	0.185	PTZ
1300	2.75768e-12	0.295457	0.512	0.29	3	Nxt1	0.222	PTZ
1301	4.42334e-12	0.255222	0.151	0.035	3	Tmem132c	0.116	PTZ
1302	4.92159e-12	0.305336	0.522	0.302	3	Cbx5	0.22	PTZ
1303	5.32339e-12	0.335116	0.933	0.857	3	Id3	0.076	PTZ
1305	6.5153e-12	0.309752	0.338	0.152	3	Hprt	0.186	PTZ
1306	6.60121e-12	0.311904	0.395	0.198	3	Syce2	0.197	PTZ
1308	6.80325e-12	0.336683	0.632	0.415	3	Rfc2	0.217	PTZ
1309	7.77717e-12	0.313656	0.518	0.299	3	Rrm1	0.219	PTZ
1311	9.57945e-12	0.250902	0.418	0.227	3	Mcm3	0.191	PTZ
1312	9.99068e-12	0.278446	0.411	0.211	3	Nfkbia	0.2	PTZ
1313	1.11159e-11	0.334552	0.863	0.691	3	Ssb	0.172	PTZ
1314	1.15105e-11	0.305701	0.799	0.598	3	Dbn1	0.201	PTZ
1315	1.2446e-11	0.269513	0.719	0.497	3	Rsl1d1	0.222	PTZ
1316	1.8602e-11	0.29448	0.809	0.608	3	Rbbp7	0.201	PTZ
1317	1.90042e-11	0.29962	0.334	0.154	3	Rad51	0.18	PTZ
1318	2.01469e-11	0.258868	0.171	0.045	3	Pdlim5	0.126	PTZ
1319	2.03184e-11	0.334552	0.334	0.151	3	Siah1b	0.183	PTZ
1320	2.18344e-11	0.288249	0.946	0.852	3	Snrpb	0.094	PTZ
1324	2.49283e-11	0.316256	0.421	0.221	3	Rnaseh2a	0.2	PTZ
1325	3.82036e-11	0.298958	0.876	0.711	3	Hnrnpab	0.165	PTZ
1326	3.84547e-11	0.258297	0.719	0.499	3	Dut	0.22	PTZ
1327	3.96347e-11	0.305232	0.421	0.22	3	Usp1	0.201	PTZ
1328	4.22004e-11	0.281933	0.589	0.372	3	G3bp2	0.217	PTZ
1329	4.71288e-11	0.254413	0.953	0.843	3	Srsf7	0.11	PTZ
1331	5.81152e-11	0.262219	0.759	0.55	3	Cpe	0.209	PTZ
1332	5.99522e-11	0.27173	0.378	0.192	3	Cenpw	0.186	PTZ
1333	6.11312e-11	0.293238	0.559	0.352	3	Abracl	0.207	PTZ
1335	8.17056e-11	0.262294	0.428	0.235	3	Rfc3	0.193	PTZ
1337	9.26402e-11	0.311335	0.659	0.44	3	Nsmce4a	0.219	PTZ
1339	9.79268e-11	0.252545	0.137	0.034	3	Hpgds	0.103	PTZ
1340	1.05339e-10	0.254123	0.515	0.313	3	Zic4	0.202	PTZ
1341	1.15976e-10	0.25936	0.308	0.143	3	Cenph	0.165	PTZ
1343	1.48638e-10	0.296816	0.726	0.514	3	Actl6a	0.212	PTZ
1344	1.60398e-10	0.278179	0.211	0.074	3	Nlrx1	0.137	PTZ
1345	2.26041e-10	0.275138	0.565	0.354	3	Zcchc18	0.211	PTZ
1348	3.19204e-10	0.312449	0.344	0.169	3	Tk1	0.175	PTZ
1350	4.26064e-10	0.268423	0.371	0.191	3	Nup43	0.18	PTZ
1351	4.37875e-10	0.269372	0.291	0.134	3	Zbed3	0.157	PTZ
1353	5.2095e-10	0.259523	0.652	0.443	3	Alyref	0.209	PTZ
1354	5.22615e-10	0.300309	0.331	0.167	3	Rpa1	0.164	PTZ
1355	5.42139e-10	0.268411	0.763	0.56	3	Lsm2	0.203	PTZ
1356	7.56212e-10	0.259677	0.548	0.348	3	Tdp2	0.2	PTZ
1360	1.90222e-09	0.251404	0.538	0.358	3	Prpf31	0.18	PTZ
1362	2.05419e-09	0.267932	0.468	0.283	3	Tbrg1	0.185	PTZ
1363	2.21984e-09	0.29151	0.816	0.643	3	Ncl	0.173	PTZ
1369	1.28688e-08	0.267107	0.565	0.372	3	Drg1	0.193	PTZ
1370	1.43892e-08	0.322395	0.334	0.18	3	Prim1	0.154	PTZ
1371	1.50122e-08	0.370589	0.207	0.091	3	Cdt1	0.116	PTZ
1373	2.30785e-08	0.27361	0.595	0.404	3	Sfxn1	0.191	PTZ
1375	3.19553e-08	0.26028	0.197	0.081	3	Pkmyt1	0.116	PTZ
1381	4.21019e-08	0.280111	0.247	0.113	3	Dnmt1	0.134	PTZ
1382	4.38512e-08	0.269198	0.605	0.418	3	Hnrnpd	0.187	PTZ
1385	7.59392e-08	0.299762	0.355	0.193	3	Fbxo5	0.162	PTZ
1388	1.44038e-07	0.2553	0.224	0.108	3	Rcl1	0.116	PTZ
1393	3.41764e-07	0.303787	0.288	0.193	3	Fdx1	0.095	PTZ
1402	1.87264e-06	0.258854	0.187	0.08	3	Ccne1	0.107	PTZ

## Sheet: Table 1c_GABAergic
gene	TF	description	p_val	avg_logFC	pct.1	pct.2	pct.diff	cluster	cellType
Klhl35	nonTF	kelch-like 35	0	1.54883	0.745	0.087	0.658	3	GABA.pre
Tfap2b	Transcription_Factors	transcription factor AP-2 beta	6.82384e-271	1.46179	0.812	0.179	0.633	3	GABA.pre
Nhlh2	Transcription_Factors	nescient helix loop helix 2	8.84114e-270	1.48784	0.985	0.41	0.575	3	GABA.pre
Igfbpl1	nonTF	insulin-like growth factor binding protein-like 1	5.38462e-267	1.48314	1	0.601	0.399	3	GABA.pre
Igsf8	nonTF	immunoglobulin superfamily, member 8	4.18098e-256	1.47172	0.698	0.134	0.564	3	GABA.pre
Tubb3	nonTF	tubulin, beta 3 class III	3.50672e-247	0.735623	1	0.989	0.011	3	GABA.pre
Crabp2	nonTF	cellular retinoic acid binding protein II	9.26447e-197	1.4592	0.774	0.243	0.531	3	GABA.pre
Ntrk1	nonTF	neurotrophic tyrosine kinase, receptor, type 1	1.6681e-160	0.957805	0.261	0.019	0.242	3	GABA.pre
Nhlh1	Transcription_Factors	nescient helix loop helix 1	9.45012e-158	1.01773	0.472	0.086	0.386	3	GABA.pre
Robo3	nonTF	roundabout guidance receptor 3	3.84248e-157	1.02127	0.492	0.098	0.394	3	GABA.pre
Mfap4	nonTF	microfibrillar-associated protein 4	4.66468e-150	1.01382	0.424	0.072	0.352	3	GABA.pre
Lhx5	Transcription_Factors	LIM homeobox protein 5	6.42346e-136	1.00825	0.834	0.396	0.438	3	GABA.pre
Csrp1	nonTF	cysteine and glycine-rich protein 1	3.45209e-130	0.799347	0.221	0.017	0.204	3	GABA.pre
Rnd2	nonTF	Rho family GTPase 2	6.10637e-130	0.980294	0.511	0.127	0.384	3	GABA.pre
Olig3	Transcription_Factors	oligodendrocyte transcription factor 3	6.99981e-126	0.710629	0.234	0.021	0.213	3	GABA.pre
Tuba1a	nonTF	tubulin, alpha 1A	1.00363e-120	0.308585	1	1	0	3	GABA.pre
Ier5	nonTF	immediate early response 5	1.32721e-111	0.964182	0.75	0.328	0.422	3	GABA.pre
Lgals7	nonTF	lectin, galactose binding, soluble 7	7.00039e-105	1.02188	0.413	0.102	0.311	3	GABA.pre
Uncx	Transcription_Factors	UNC homeobox	7.94869e-99	0.851676	0.53	0.167	0.363	3	GABA.pre
Elavl4	nonTF	ELAV (embryonic lethal, abnormal vision, Drosophila)-like 4 (Hu antigen D)	5.82478e-98	0.872041	0.725	0.321	0.404	3	GABA.pre
Mxra7	nonTF	matrix-remodelling associated 7	1.38941e-92	0.782712	0.389	0.097	0.292	3	GABA.pre
Rgmb	nonTF	repulsive guidance molecule family member B	8.2137e-92	0.939021	0.548	0.201	0.347	3	GABA.pre
Enox2	nonTF	ecto-NOX disulfide-thiol exchanger 2	4.6968e-88	0.62293	0.17	0.016	0.154	3	GABA.pre
Nkain4	nonTF	Na+/K+ transporting ATPase interacting 4	2.71121e-79	0.827946	0.547	0.21	0.337	3	GABA.pre
Hnrnpa2b1	nonTF	heterogeneous nuclear ribonucleoprotein A2/B1	1.76678e-78	0.44659	1	0.95	0.05	3	GABA.pre
1700025G04Rik	nonTF	RIKEN cDNA 1700025G04 gene	9.8162e-78	0.81195	0.441	0.144	0.297	3	GABA.pre
Dynll1	nonTF	dynein light chain LC8-type 1	1.655e-76	0.473332	0.986	0.921	0.065	3	GABA.pre
Fam43a	nonTF	family with sequence similarity 43, member A	1.61409e-75	0.657744	0.204	0.031	0.173	3	GABA.pre
Slc25a5	nonTF	solute carrier family 25 (mitochondrial carrier, adenine nucleotide translocator), member 5	4.73762e-75	0.57812	0.951	0.788	0.163	3	GABA.pre
Tcf4	Transcription_Factors	transcription factor 4	5.92583e-75	0.691525	0.565	0.219	0.346	3	GABA.pre
Cnn3	nonTF	calponin 3, acidic	6.77576e-74	0.628478	0.908	0.673	0.235	3	GABA.pre
Cdkn1c	nonTF	cyclin-dependent kinase inhibitor 1C (P57)	9.80734e-71	0.561065	0.917	0.711	0.206	3	GABA.pre
Scrt1	Transcription_Factors	scratch family zinc finger 1	6.04432e-69	0.694572	0.499	0.191	0.308	3	GABA.pre
Ddah2	nonTF	dimethylarginine dimethylaminohydrolase 2	2.3386e-68	0.654232	0.861	0.608	0.253	3	GABA.pre
Tppp3	nonTF	tubulin polymerization-promoting protein family member 3	6.44613e-68	0.840941	0.385	0.122	0.263	3	GABA.pre
6330403K07Rik	nonTF	RIKEN cDNA 6330403K07 gene	6.68223e-68	0.557719	0.959	0.813	0.146	3	GABA.pre
Clic1	nonTF	chloride intracellular channel 1	2.16826e-65	0.738005	0.452	0.166	0.286	3	GABA.pre
Sox11	Transcription_Factors	SRY (sex determining region Y)-box 11	4.72178e-65	0.552599	0.951	0.804	0.147	3	GABA.pre
Gadd45g	nonTF	growth arrest and DNA-damage-inducible 45 gamma	1.59376e-61	0.255417	0.616	0.274	0.342	3	GABA.pre
Scx	Transcription_Factors	scleraxis	7.35856e-60	0.41964	0.11	0.01	0.1	3	GABA.pre
Cited2	Transcription_Cofactors	Cbp/p300-interacting transactivator, with Glu/Asp-rich carboxy-terminal domain, 2	8.24126e-59	0.574535	0.888	0.684	0.204	3	GABA.pre
Ddr1	nonTF	discoidin domain receptor family, member 1	2.25198e-57	0.653837	0.351	0.114	0.237	3	GABA.pre
Ptma	nonTF	prothymosin alpha	8.56652e-57	0.259923	1	0.997	0.003	3	GABA.pre
Pantr1	nonTF	POU domain, class 3, transcription factor 3 adjacent noncoding transcript 1	1.58268e-56	0.650975	0.647	0.336	0.311	3	GABA.pre
Cblb	nonTF	Casitas B-lineage lymphoma b	1.07129e-54	0.599378	0.231	0.055	0.176	3	GABA.pre
Psma7	nonTF	proteasome (prosome, macropain) subunit, alpha type 7	2.45335e-53	0.440291	0.981	0.869	0.112	3	GABA.pre
Stmn2	nonTF	stathmin-like 2	5.201e-52	0.364518	0.993	0.945	0.048	3	GABA.pre
Gm27199	nonTF	predicted gene 27199	6.44936e-51	0.685423	0.548	0.273	0.275	3	GABA.pre
Ptprg	nonTF	protein tyrosine phosphatase, receptor type, G	8.33765e-51	0.537304	0.205	0.047	0.158	3	GABA.pre
Adgrg1	nonTF	adhesion G protein-coupled receptor G1	1.3491e-47	0.565995	0.363	0.135	0.228	3	GABA.pre
Fabp5	nonTF	fatty acid binding protein 5, epidermal	8.20815e-47	0.557971	0.757	0.524	0.233	3	GABA.pre
Tagln3	nonTF	transgelin 3	9.46362e-47	0.410773	0.952	0.857	0.095	3	GABA.pre
Ier2	nonTF	immediate early response 2	3.76944e-46	0.641633	0.438	0.193	0.245	3	GABA.pre
Cdk2ap1	nonTF	CDK2 (cyclin-dependent kinase 2)-associated protein 1	1.59361e-44	0.505824	0.294	0.098	0.196	3	GABA.pre
Fscn1	nonTF	fascin actin-bundling protein 1	2.42007e-43	0.431076	0.935	0.796	0.139	3	GABA.pre
Ptn	nonTF	pleiotrophin	1.23191e-41	0.362983	0.935	0.806	0.129	3	GABA.pre
Sst	nonTF	somatostatin	2.80778e-41	0.616603	0.121	0.02	0.101	3	GABA.pre
Neurod6	Transcription_Factors	neurogenic differentiation 6	9.09787e-41	0.461939	0.307	0.107	0.2	3	GABA.pre
Zic1	Transcription_Factors	zinc finger protein of the cerebellum 1	2.53963e-40	0.530045	0.66	0.386	0.274	3	GABA.pre
H1f0	nonTF	H1 histone family, member 0	3.72118e-40	0.560263	0.674	0.441	0.233	3	GABA.pre
1700086L19Rik	nonTF	RIKEN cDNA 1700086L19 gene	6.7889e-40	0.593736	0.217	0.063	0.154	3	GABA.pre
Vim	nonTF	vimentin	1.12377e-39	0.485623	0.564	0.3	0.264	3	GABA.pre
Vat1	nonTF	vesicle amine transport 1	1.18768e-39	0.618145	0.458	0.228	0.23	3	GABA.pre
Pou3f4	Transcription_Factors	POU domain, class 3, transcription factor 4	1.31501e-38	0.503666	0.161	0.038	0.123	3	GABA.pre
Cdk4	nonTF	cyclin-dependent kinase 4	1.49651e-38	0.387206	0.925	0.797	0.128	3	GABA.pre
Celf4	nonTF	CUGBP, Elav-like family member 4	3.46695e-38	0.566625	0.589	0.351	0.238	3	GABA.pre
Calm2	nonTF	calmodulin 2	1.29499e-37	0.252291	1	0.998	0.002	3	GABA.pre
Gm2694	nonTF	predicted gene 2694	1.78287e-37	0.653319	0.34	0.14	0.2	3	GABA.pre
Tfap2a	Transcription_Factors	transcription factor AP-2, alpha	2.27224e-37	0.46243	0.497	0.249	0.248	3	GABA.pre
Cd63	nonTF	CD63 antigen	4.69044e-37	0.601956	0.443	0.22	0.223	3	GABA.pre
Rnd3	nonTF	Rho family GTPase 3	1.07167e-36	0.480473	0.834	0.628	0.206	3	GABA.pre
Neurod2	Transcription_Factors	neurogenic differentiation 2	7.25863e-34	0.469364	0.38	0.169	0.211	3	GABA.pre
Rgs3	nonTF	regulator of G-protein signaling 3	1.18542e-33	0.496174	0.272	0.102	0.17	3	GABA.pre
Spsb4	nonTF	splA/ryanodine receptor domain and SOCS box containing 4	2.2073e-33	0.520218	0.331	0.141	0.19	3	GABA.pre
Hdac2	Chromatin_Remodeling_Factors	histone deacetylase 2	8.35922e-32	0.40923	0.868	0.733	0.135	3	GABA.pre
Msantd2	nonTF	Myb/SANT-like DNA-binding domain containing 2	2.909e-31	0.439029	0.246	0.09	0.156	3	GABA.pre
Msmo1	nonTF	methylsterol monoxygenase 1	6.29186e-31	0.585226	0.467	0.256	0.211	3	GABA.pre
E130114P18Rik	nonTF	RIKEN cDNA E130114P18 gene	3.36291e-30	0.460283	0.246	0.091	0.155	3	GABA.pre
Bcas1	nonTF	breast carcinoma amplified sequence 1	2.11479e-29	0.411793	0.154	0.043	0.111	3	GABA.pre
Memo1	nonTF	mediator of cell motility 1	2.57807e-29	0.402071	0.226	0.081	0.145	3	GABA.pre
Thbs3	nonTF	thrombospondin 3	4.39357e-29	0.380165	0.156	0.045	0.111	3	GABA.pre
Ecel1	nonTF	endothelin converting enzyme-like 1	1.87297e-28	0.28496	0.102	0.021	0.081	3	GABA.pre
Cntn2	nonTF	contactin 2	2.01253e-28	0.450288	0.226	0.084	0.142	3	GABA.pre
Atp1b1	nonTF	ATPase, Na+/K+ transporting, beta 1 polypeptide	2.13577e-27	0.479283	0.584	0.374	0.21	3	GABA.pre
Pid1	nonTF	phosphotyrosine interaction domain containing 1	3.02161e-27	0.469495	0.739	0.575	0.164	3	GABA.pre
Cd1d1	nonTF	CD1d1 antigen	1.73814e-26	0.452867	0.285	0.126	0.159	3	GABA.pre
Maged2	nonTF	melanoma antigen, family D, 2	5.31241e-26	0.50803	0.55	0.355	0.195	3	GABA.pre
Smarca5	Chromatin_Remodeling_Factors	SWI/SNF related, matrix associated, actin dependent regulator of chromatin, subfamily a, member 5	4.27899e-25	0.475825	0.312	0.15	0.162	3	GABA.pre
Prr13	nonTF	proline rich 13	6.20028e-25	0.480427	0.543	0.347	0.196	3	GABA.pre
Tiparp	nonTF	TCDD-inducible poly(ADP-ribose) polymerase	8.69031e-25	0.443058	0.144	0.044	0.1	3	GABA.pre
Qsox1	nonTF	quiescin Q6 sulfhydryl oxidase 1	1.2493e-24	0.343047	0.173	0.058	0.115	3	GABA.pre
Nfib	Transcription_Factors	nuclear factor I/B	3.5138e-24	0.441113	0.316	0.151	0.165	3	GABA.pre
Gad1	nonTF	glutamate decarboxylase 1	8.87473e-24	0.454786	0.226	0.093	0.133	3	GABA.pre
Trp53i11	nonTF	transformation related protein 53 inducible protein 11	1.7478e-23	0.358637	0.66	0.461	0.199	3	GABA.pre
Sap30	Chromatin_Remodeling_Factors	sin3 associated polypeptide	1.72278e-22	0.411932	0.538	0.346	0.192	3	GABA.pre
Atp6v0e	nonTF	ATPase, H+ transporting, lysosomal V0 subunit E	3.61668e-22	0.459581	0.414	0.245	0.169	3	GABA.pre
Hsd11b2	nonTF	hydroxysteroid 11-beta dehydrogenase 2	4.34978e-22	0.319022	0.105	0.027	0.078	3	GABA.pre
Arhgap21	nonTF	Rho GTPase activating protein 21	5.70047e-22	0.399498	0.233	0.1	0.133	3	GABA.pre
Nfix	Transcription_Factors	nuclear factor I/X	2.14256e-21	0.325051	0.11	0.031	0.079	3	GABA.pre
Tacc2	nonTF	transforming, acidic coiled-coil containing protein 2	2.31396e-21	0.406077	0.333	0.173	0.16	3	GABA.pre
Kctd15	nonTF	potassium channel tetramerisation domain containing 15	3.18383e-21	0.432066	0.216	0.092	0.124	3	GABA.pre
Pde1c	nonTF	phosphodiesterase 1C	6.64015e-21	0.382448	0.163	0.06	0.103	3	GABA.pre
AI854517	no		6.72009e-21	0.475305	0.282	0.14	0.142	3	GABA.pre
Tmem176b	nonTF	transmembrane protein 176B	6.94936e-21	0.373278	0.205	0.085	0.12	3	GABA.pre
Hmgn1	nonTF	high mobility group nucleosomal binding domain 1	8.62186e-21	0.255159	0.959	0.877	0.082	3	GABA.pre
Acat2	nonTF	acetyl-Coenzyme A acetyltransferase 2	9.83149e-21	0.351502	0.784	0.656	0.128	3	GABA.pre
Fdft1	nonTF	farnesyl diphosphate farnesyl transferase 1	1.27359e-20	0.406075	0.494	0.32	0.174	3	GABA.pre
Ppp2r2b	nonTF	protein phosphatase 2, regulatory subunit B, beta	3.61684e-20	0.355865	0.671	0.471	0.2	3	GABA.pre
Rcor2	Transcription_Factors	REST corepressor 2	8.56382e-20	0.376681	0.387	0.222	0.165	3	GABA.pre
Pdia3	nonTF	protein disulfide isomerase associated 3	1.42801e-19	0.378938	0.567	0.396	0.171	3	GABA.pre
Cacnb3	nonTF	calcium channel, voltage-dependent, beta 3 subunit	2.11832e-19	0.403482	0.272	0.135	0.137	3	GABA.pre
Myo1b	nonTF	myosin IB	5.15867e-19	0.330871	0.122	0.039	0.083	3	GABA.pre
Spa17	nonTF	sperm autoantigenic protein 17	6.75588e-19	0.330578	0.124	0.041	0.083	3	GABA.pre
Insm1	Transcription_Factors	insulinoma-associated 1	9.24486e-19	0.320745	0.144	0.052	0.092	3	GABA.pre
Btbd17	nonTF	BTB (POZ) domain containing 17	1.64343e-18	0.291187	0.144	0.052	0.092	3	GABA.pre
Eci2	nonTF	enoyl-Coenzyme A delta isomerase 2	6.31838e-18	0.432835	0.299	0.16	0.139	3	GABA.pre
Fam110a	nonTF	family with sequence similarity 110, member A	6.48236e-18	0.386946	0.39	0.232	0.158	3	GABA.pre
Sdf2l1	nonTF	stromal cell-derived factor 2-like 1	7.15418e-18	0.399833	0.243	0.119	0.124	3	GABA.pre
Atp1a1	nonTF	ATPase, Na+/K+ transporting, alpha 1 polypeptide	7.71315e-18	0.331471	0.182	0.077	0.105	3	GABA.pre
Prmt8	nonTF	protein arginine N-methyltransferase 8	1.70086e-17	0.373547	0.273	0.142	0.131	3	GABA.pre
Irx2	Transcription_Factors	Iroquois related homeobox 2 (Drosophila)	2.39226e-17	0.389206	0.224	0.106	0.118	3	GABA.pre
Nt5dc2	nonTF	5'-nucleotidase domain containing 2	2.96419e-17	0.36778	0.462	0.301	0.161	3	GABA.pre
Dnaja1	nonTF	DnaJ heat shock protein family (Hsp40) member A1	3.05931e-17	0.259435	0.908	0.821	0.087	3	GABA.pre
Ebf2	Transcription_Factors	early B cell factor 2	3.13273e-17	0.306183	0.555	0.375	0.18	3	GABA.pre
Ano10	nonTF	anoctamin 10	4.88284e-17	0.286775	0.109	0.035	0.074	3	GABA.pre
Tox3	Transcription_Factors	TOX high mobility group box family member 3	6.40602e-17	0.316531	0.149	0.058	0.091	3	GABA.pre
Chd7	Transcription_Cofactors	chromodomain helicase DNA binding protein 7	1.46729e-16	0.331179	0.238	0.118	0.12	3	GABA.pre
Wsb1	nonTF	WD repeat and SOCS box-containing 1	3.90136e-16	0.342749	0.46	0.31	0.15	3	GABA.pre
Bcl7a	nonTF	B cell CLL/lymphoma 7A	1.51383e-15	0.332908	0.39	0.238	0.152	3	GABA.pre
Tcf12	Transcription_Factors	transcription factor 12	3.79857e-15	0.362061	0.253	0.132	0.121	3	GABA.pre
Hmgcs1	nonTF	3-hydroxy-3-methylglutaryl-Coenzyme A synthase 1	4.29251e-15	0.397864	0.438	0.298	0.14	3	GABA.pre
Elavl3	nonTF	ELAV (embryonic lethal, abnormal vision, Drosophila)-like 3 (Hu antigen C)	7.87397e-15	0.280243	0.82	0.725	0.095	3	GABA.pre
Glul	nonTF	glutamate-ammonia ligase (glutamine synthetase)	3.32059e-14	0.324376	0.375	0.238	0.137	3	GABA.pre
Zic4	Transcription_Factors	zinc finger protein of the cerebellum 4	3.47009e-14	0.340997	0.217	0.111	0.106	3	GABA.pre
Zbtb20	Transcription_Factors	zinc finger and BTB domain containing 20	6.16249e-14	0.403398	0.302	0.179	0.123	3	GABA.pre
Capns1	nonTF	calpain, small subunit 1	6.25671e-14	0.334748	0.559	0.421	0.138	3	GABA.pre
Tpgs2	nonTF	tubulin polyglutamylase complex subunit 2	6.35192e-14	0.355075	0.382	0.246	0.136	3	GABA.pre
Bbc3	nonTF	BCL2 binding component 3	6.7468e-14	0.328472	0.182	0.087	0.095	3	GABA.pre
Rsu1	nonTF	Ras suppressor protein 1	7.98182e-14	0.302291	0.168	0.077	0.091	3	GABA.pre
Mmp14	nonTF	matrix metallopeptidase 14 (membrane-inserted)	9.28027e-14	0.252474	0.104	0.037	0.067	3	GABA.pre
Ywhaq	nonTF	tyrosine 3-monooxygenase/tryptophan 5-monooxygenase activation protein theta	1.13045e-13	0.263669	0.817	0.704	0.113	3	GABA.pre
Lzts1	Transcription_Cofactors	leucine zipper, putative tumor suppressor 1	2.75018e-13	0.279688	0.11	0.042	0.068	3	GABA.pre
Rufy3	nonTF	RUN and FYVE domain containing 3	3.26048e-13	0.313168	0.604	0.463	0.141	3	GABA.pre
Ift43	nonTF	intraflagellar transport 43	3.70052e-13	0.349905	0.263	0.151	0.112	3	GABA.pre
Hnrnph3	nonTF	heterogeneous nuclear ribonucleoprotein H3	5.39682e-13	0.282387	0.615	0.468	0.147	3	GABA.pre
Cnr1	nonTF	cannabinoid receptor 1 (brain)	5.99885e-13	0.3394	0.143	0.063	0.08	3	GABA.pre
Skor1	Transcription_Cofactors	SKI family transcriptional corepressor 1	1.16304e-12	0.269901	0.258	0.145	0.113	3	GABA.pre
Fus	nonTF	fused in sarcoma	1.50665e-12	0.251506	0.628	0.491	0.137	3	GABA.pre
Epb41l4a	nonTF	erythrocyte membrane protein band 4.1 like 4a	1.66601e-12	0.257967	0.144	0.065	0.079	3	GABA.pre
Cyp51	nonTF	cytochrome P450, family 51	2.92998e-12	0.306694	0.284	0.169	0.115	3	GABA.pre
Kcnn1	nonTF	potassium intermediate/small conductance calcium-activated channel, subfamily N, member 1	3.84013e-12	0.268356	0.146	0.067	0.079	3	GABA.pre
Stip1	nonTF	stress-induced phosphoprotein 1	3.98011e-12	0.283466	0.474	0.336	0.138	3	GABA.pre
Tmeff1	nonTF	transmembrane protein with EGF-like and two follistatin-like domains 1	4.21918e-12	0.306084	0.452	0.318	0.134	3	GABA.pre
Manf	nonTF	mesencephalic astrocyte-derived neurotrophic factor	4.63145e-12	0.318362	0.56	0.436	0.124	3	GABA.pre
Snn	nonTF	stannin	5.83885e-12	0.326275	0.482	0.349	0.133	3	GABA.pre
Mospd1	nonTF	motile sperm domain containing 1	7.97153e-12	0.346785	0.272	0.163	0.109	3	GABA.pre
Sobp	nonTF	sine oculis-binding protein homolog (Drosophila)	8.38292e-12	0.308977	0.258	0.151	0.107	3	GABA.pre
Sdcbp	nonTF	syndecan binding protein	1.22967e-11	0.292052	0.596	0.469	0.127	3	GABA.pre
Gadd45a	nonTF	growth arrest and DNA-damage-inducible 45 alpha	1.24398e-11	0.301748	0.131	0.058	0.073	3	GABA.pre
Calr	Transcription_Cofactors	calreticulin	1.6206e-11	0.291728	0.598	0.472	0.126	3	GABA.pre
Pxylp1	nonTF	2-phosphoxylose phosphatase 1	2.27177e-11	0.293747	0.387	0.264	0.123	3	GABA.pre
Srrm3	nonTF	serine/arginine repetitive matrix 3	2.33643e-11	0.284211	0.175	0.089	0.086	3	GABA.pre
Ube2r2	nonTF	ubiquitin-conjugating enzyme E2R 2	2.53045e-11	0.305954	0.38	0.256	0.124	3	GABA.pre
Nradd	nonTF	neurotrophin receptor associated death domain	3.3439e-11	0.278581	0.166	0.083	0.083	3	GABA.pre
Mrps11	nonTF	mitochondrial ribosomal protein S11	3.416e-11	0.326199	0.489	0.359	0.13	3	GABA.pre
Anp32a	nonTF	acidic (leucine-rich) nuclear phosphoprotein 32 family, member A	3.56616e-11	0.291054	0.601	0.477	0.124	3	GABA.pre
Hspa5	nonTF	heat shock protein 5	3.74518e-11	0.301478	0.703	0.588	0.115	3	GABA.pre
Unc119	nonTF	unc-119 lipid binding chaperone	4.0869e-11	0.322426	0.368	0.249	0.119	3	GABA.pre
Tob1	Transcription_Cofactors	transducer of ErbB-2.1	4.2178e-11	0.346574	0.323	0.209	0.114	3	GABA.pre
Limd2	nonTF	LIM domain containing 2	5.84441e-11	0.259653	0.406	0.277	0.129	3	GABA.pre
Aes	nonTF	amino-terminal enhancer of split	6.93319e-11	0.308788	0.311	0.2	0.111	3	GABA.pre
Idh1	nonTF	isocitrate dehydrogenase 1 (NADP+), soluble	8.75432e-11	0.264562	0.659	0.539	0.12	3	GABA.pre
Ap3s1	nonTF	adaptor-related protein complex 3, sigma 1 subunit	1.03661e-10	0.272929	0.365	0.245	0.12	3	GABA.pre
Nono	Transcription_Cofactors	non-POU-domain-containing, octamer binding protein	1.07916e-10	0.263876	0.516	0.391	0.125	3	GABA.pre
Ctbp2	Transcription_Cofactors	C-terminal binding protein 2	1.56479e-10	0.272376	0.153	0.077	0.076	3	GABA.pre
Anks1b	nonTF	ankyrin repeat and sterile alpha motif domain containing 1B	1.70001e-10	0.266996	0.127	0.059	0.068	3	GABA.pre
Pdia6	nonTF	protein disulfide isomerase associated 6	1.73961e-10	0.279668	0.647	0.519	0.128	3	GABA.pre
Cdo1	nonTF	cysteine dioxygenase 1, cytosolic	1.90478e-10	0.340533	0.357	0.243	0.114	3	GABA.pre
Afap1	nonTF	actin filament associated protein 1	2.112e-10	0.28927	0.275	0.171	0.104	3	GABA.pre
Klf7	Transcription_Factors	Kruppel-like factor 7 (ubiquitous)	2.17865e-10	0.307694	0.433	0.315	0.118	3	GABA.pre
Sqle	nonTF	squalene epoxidase	2.20378e-10	0.279153	0.368	0.249	0.119	3	GABA.pre
Actr5	nonTF	ARP5 actin-related protein 5	3.07431e-10	0.251885	0.119	0.054	0.065	3	GABA.pre
Apc	nonTF	adenomatosis polyposis coli	4.21024e-10	0.318796	0.211	0.121	0.09	3	GABA.pre
Idh2	nonTF	isocitrate dehydrogenase 2 (NADP+), mitochondrial	6.39857e-10	0.293822	0.331	0.22	0.111	3	GABA.pre
Scrt2	Transcription_Factors	scratch family zinc finger 2	7.43133e-10	0.254884	0.178	0.097	0.081	3	GABA.pre
Dazap2	nonTF	DAZ associated protein 2	7.72297e-10	0.268095	0.423	0.305	0.118	3	GABA.pre
Miat	nonTF	myocardial infarction associated transcript (non-protein coding)	7.78382e-10	0.258449	0.199	0.112	0.087	3	GABA.pre
Gtf2b	nonTF	general transcription factor IIB	1.44704e-09	0.365015	0.265	0.169	0.096	3	GABA.pre
Traf4	nonTF	TNF receptor associated factor 4	2.00328e-09	0.25265	0.535	0.418	0.117	3	GABA.pre
Mgst3	nonTF	microsomal glutathione S-transferase 3	2.68385e-09	0.287485	0.552	0.434	0.118	3	GABA.pre
Elp3	nonTF	elongator acetyltransferase complex subunit 3	4.06795e-09	0.251864	0.195	0.112	0.083	3	GABA.pre
Nsdhl	nonTF	NAD(P) dependent steroid dehydrogenase-like	7.44605e-09	0.313786	0.233	0.143	0.09	3	GABA.pre
Socs2	nonTF	suppressor of cytokine signaling 2	3.04685e-08	0.283106	0.396	0.296	0.1	3	GABA.pre
Hsp90b1	nonTF	heat shock protein 90, beta (Grp94), member 1	3.48585e-08	0.279457	0.428	0.325	0.103	3	GABA.pre
Tmem41a	nonTF	transmembrane protein 41a	4.16875e-08	0.379329	0.144	0.079	0.065	3	GABA.pre
Racgap1	nonTF	Rac GTPase-activating protein 1	4.25583e-07	0.257553	0.134	0.075	0.059	3	GABA.pre
Lamp5	nonTF	lysosomal-associated membrane protein family, member 5	0	2.21414	0.697	0.011	0.686	4	GABA.IN
Pax2	Transcription_Factors	paired box 2	0	1.17131	0.386	0.008	0.378	4	GABA.IN
Neurod6	Transcription_Factors	neurogenic differentiation 6	5.47169e-269	1.95963	0.794	0.094	0.7	4	GABA.IN
Neurod1	Transcription_Factors	neurogenic differentiation 1	1.01992e-231	1.90592	0.644	0.067	0.577	4	GABA.IN
Crtac1	nonTF	cartilage acidic protein 1	8.54677e-207	0.963293	0.285	0.008	0.277	4	GABA.IN
Pnoc	nonTF	prepronociceptin	3.22735e-142	1.34414	0.382	0.034	0.348	4	GABA.IN
Neurod2	Transcription_Factors	neurogenic differentiation 2	6.015e-122	1.48778	0.7	0.166	0.534	4	GABA.IN
Lbx1	Transcription_Factors	ladybird homeobox homolog 1 (Drosophila)	7.23133e-119	0.798804	0.228	0.012	0.216	4	GABA.IN
Cdk12	nonTF	cyclin-dependent kinase 12	2.79996e-98	1.31731	0.412	0.064	0.348	4	GABA.IN
Camk2n1	nonTF	calcium/calmodulin-dependent protein kinase II inhibitor 1	2.57856e-84	1.17055	0.517	0.118	0.399	4	GABA.IN
Slc30a3	nonTF	solute carrier family 30 (zinc transporter), member 3	1.47114e-78	0.866878	0.296	0.039	0.257	4	GABA.IN
Racgap1	nonTF	Rac GTPase-activating protein 1	3.62547e-69	0.888523	0.363	0.067	0.296	4	GABA.IN
Bhlhe22	Transcription_Factors	basic helix-loop-helix family, member e22	1.14485e-59	0.629745	0.199	0.022	0.177	4	GABA.IN
Zfp804a	nonTF	zinc finger protein 804A	4.25199e-58	0.815735	0.217	0.028	0.189	4	GABA.IN
Asic1	nonTF	acid-sensing (proton-gated) ion channel 1	1.4828e-56	0.775045	0.322	0.063	0.259	4	GABA.IN
Celf4	nonTF	CUGBP, Elav-like family member 4	1.19974e-54	0.842307	0.794	0.355	0.439	4	GABA.IN
Igfbpl1	nonTF	insulin-like growth factor binding protein-like 1	3.2546e-52	0.742084	0.981	0.626	0.355	4	GABA.IN
Asic4	nonTF	acid-sensing (proton-gated) ion channel family member 4	6.7137e-52	0.561919	0.176	0.02	0.156	4	GABA.IN
Cartpt	nonTF	CART prepropeptide	3.5617e-51	0.748038	0.105	0.006	0.099	4	GABA.IN
Prdm8	Transcription_Factors	PR domain containing 8	4.94883e-46	0.43563	0.109	0.008	0.101	4	GABA.IN
Tfap2b	Transcription_Factors	transcription factor AP-2 beta	7.52647e-44	0.671635	0.618	0.227	0.391	4	GABA.IN
Nfib	Transcription_Factors	nuclear factor I/B	7.68383e-42	0.836318	0.464	0.154	0.31	4	GABA.IN
Tmem178	nonTF	transmembrane protein 178	1.43448e-38	0.689965	0.236	0.049	0.187	4	GABA.IN
Nhlh2	Transcription_Factors	nescient helix loop helix 2	4.38161e-36	0.734778	0.794	0.455	0.339	4	GABA.IN
Sp9	Transcription_Factors	trans-acting transcription factor 9	3.96254e-35	0.714955	0.146	0.021	0.125	4	GABA.IN
Nhlh1	Transcription_Factors	nescient helix loop helix 1	8.22093e-35	0.64616	0.375	0.114	0.261	4	GABA.IN
Glra2	nonTF	glycine receptor, alpha 2 subunit	2.44217e-34	0.688366	0.255	0.061	0.194	4	GABA.IN
Gadd45g	nonTF	growth arrest and DNA-damage-inducible 45 gamma	3.25857e-30	0.467462	0.629	0.295	0.334	4	GABA.IN
Pbx3	Transcription_Factors	pre B cell leukemia homeobox 3	1.15732e-28	0.664966	0.378	0.135	0.243	4	GABA.IN
1700086L19Rik	nonTF	RIKEN cDNA 1700086L19 gene	3.85402e-28	0.575077	0.258	0.071	0.187	4	GABA.IN
Id2	Transcription_Factors	inhibitor of DNA binding 2	1.40021e-27	0.757687	0.446	0.185	0.261	4	GABA.IN
Robo3	nonTF	roundabout guidance receptor 3	7.40925e-27	0.619403	0.36	0.129	0.231	4	GABA.IN
Gad1	nonTF	glutamate decarboxylase 1	1.19065e-26	0.702187	0.3	0.097	0.203	4	GABA.IN
Ppp1r14a	nonTF	protein phosphatase 1, regulatory (inhibitor) subunit 14A	7.01291e-25	0.37851	0.101	0.014	0.087	4	GABA.IN
Stac3	nonTF	SH3 and cysteine rich domain 3	1.151e-24	0.730125	0.157	0.034	0.123	4	GABA.IN
Bcl11b	Transcription_Factors	B cell leukemia/lymphoma 11B	3.19154e-23	0.570659	0.266	0.086	0.18	4	GABA.IN
Meg3	nonTF	maternally expressed 3	3.35633e-23	0.548361	0.873	0.651	0.222	4	GABA.IN
Slc32a1	nonTF	solute carrier family 32 (GABA vesicular transporter), member 1	1.03123e-22	0.589788	0.547	0.288	0.259	4	GABA.IN
Rcan2	nonTF	regulator of calcineurin 2	2.95785e-22	0.578327	0.285	0.1	0.185	4	GABA.IN
Spsb4	nonTF	splA/ryanodine receptor domain and SOCS box containing 4	8.83658e-22	0.48768	0.375	0.15	0.225	4	GABA.IN
Cdkn1a	nonTF	cyclin-dependent kinase inhibitor 1A (P21)	1.39204e-21	0.521947	0.142	0.031	0.111	4	GABA.IN
Lgals7	nonTF	lectin, galactose binding, soluble 7	1.60908e-21	0.691691	0.326	0.126	0.2	4	GABA.IN
Ier5	nonTF	immediate early response 5	2.83501e-21	0.617737	0.622	0.36	0.262	4	GABA.IN
1700025G04Rik	nonTF	RIKEN cDNA 1700025G04 gene	3.89831e-21	0.452063	0.393	0.164	0.229	4	GABA.IN
Necab3	nonTF	N-terminal EF-hand calcium binding protein 3	1.11447e-20	0.353424	0.12	0.023	0.097	4	GABA.IN
Rbfox1	nonTF	RNA binding protein, fox-1 homolog (C. elegans) 1	2.42998e-20	0.410409	0.139	0.031	0.108	4	GABA.IN
Tcf4	Transcription_Factors	transcription factor 4	4.47536e-20	0.588792	0.487	0.244	0.243	4	GABA.IN
Rbfox3	nonTF	RNA binding protein, fox-1 homolog (C. elegans) 3	1.28489e-17	0.391207	0.202	0.063	0.139	4	GABA.IN
Slc29a1	nonTF	solute carrier family 29 (nucleoside transporters), member 1	1.60009e-16	0.42776	0.12	0.029	0.091	4	GABA.IN
Mab21l1	nonTF	mab-21-like 1 (C. elegans)	3.72429e-16	0.47699	0.502	0.276	0.226	4	GABA.IN
Rnd3	nonTF	Rho family GTPase 3	4.1887e-16	0.53534	0.79	0.643	0.147	4	GABA.IN
Gucy1b3	nonTF	guanylate cyclase 1, soluble, beta 3	5.92838e-16	0.367743	0.116	0.028	0.088	4	GABA.IN
Ntrk1	nonTF	neurotrophic tyrosine kinase, receptor, type 1	1.18477e-15	0.286399	0.146	0.04	0.106	4	GABA.IN
Cygb	nonTF	cytoglobin	4.27303e-15	0.436459	0.142	0.041	0.101	4	GABA.IN
Clvs1	nonTF	clavesin 1	1.7837e-14	0.364742	0.127	0.035	0.092	4	GABA.IN
Gm17750	nonTF	predicted gene, 17750	8.62841e-14	0.599678	0.494	0.301	0.193	4	GABA.IN
Tyro3	nonTF	TYRO3 protein tyrosine kinase 3	8.85734e-14	0.369159	0.142	0.043	0.099	4	GABA.IN
Sertad4	nonTF	SERTA domain containing 4	1.14189e-13	0.375924	0.127	0.036	0.091	4	GABA.IN
Klhl13	nonTF	kelch-like 13	2.24673e-13	0.336004	0.131	0.038	0.093	4	GABA.IN
Cited2	Transcription_Cofactors	Cbp/p300-interacting transactivator, with Glu/Asp-rich carboxy-terminal domain, 2	3.12009e-13	0.41898	0.828	0.699	0.129	4	GABA.IN
Abat	nonTF	4-aminobutyrate aminotransferase	6.82627e-13	0.306158	0.146	0.046	0.1	4	GABA.IN
Ube2e3	nonTF	ubiquitin-conjugating enzyme E2E 3	8.71278e-13	0.379315	0.813	0.679	0.134	4	GABA.IN
Elavl4	nonTF	ELAV (embryonic lethal, abnormal vision, Drosophila)-like 4 (Hu antigen D)	3.03828e-12	0.469178	0.547	0.355	0.192	4	GABA.IN
Gm27199	nonTF	predicted gene 27199	3.03908e-12	0.470128	0.487	0.293	0.194	4	GABA.IN
Pid1	nonTF	phosphotyrosine interaction domain containing 1	7.23231e-12	0.347429	0.753	0.584	0.169	4	GABA.IN
Trim62	nonTF	tripartite motif-containing 62	1.39364e-11	0.324247	0.161	0.058	0.103	4	GABA.IN
Nkain4	nonTF	Na+/K+ transporting ATPase interacting 4	1.44918e-11	0.457999	0.419	0.237	0.182	4	GABA.IN
Pdlim7	nonTF	PDZ and LIM domain 7	2.00133e-11	0.474898	0.438	0.264	0.174	4	GABA.IN
Ptprf	nonTF	protein tyrosine phosphatase, receptor type, F	4.35227e-11	0.318118	0.184	0.072	0.112	4	GABA.IN
Hsd11b2	nonTF	hydroxysteroid 11-beta dehydrogenase 2	4.46089e-11	0.273482	0.109	0.032	0.077	4	GABA.IN
Mpv17l2	nonTF	MPV17 mitochondrial membrane protein-like 2	6.54588e-11	0.435128	0.191	0.079	0.112	4	GABA.IN
Dner	nonTF	delta/notch-like EGF repeat containing	8.05023e-11	0.418993	0.607	0.429	0.178	4	GABA.IN
AI854517	no		1.94355e-10	0.327767	0.296	0.148	0.148	4	GABA.IN
Nrxn3	nonTF	neurexin III	3.30131e-10	0.507083	0.397	0.237	0.16	4	GABA.IN
Cxxc5	nonTF	CXXC finger 5	3.41612e-10	0.391062	0.333	0.182	0.151	4	GABA.IN
Klhl35	nonTF	kelch-like 35	4.08748e-10	0.441485	0.292	0.15	0.142	4	GABA.IN
Satb1	Transcription_Factors	special AT-rich sequence binding protein 1	1.00517e-09	0.320964	0.116	0.039	0.077	4	GABA.IN
Rgmb	nonTF	repulsive guidance molecule family member B	1.2212e-09	0.357837	0.393	0.23	0.163	4	GABA.IN
Fam49b	nonTF	family with sequence similarity 49, member B	1.51711e-09	0.403022	0.371	0.218	0.153	4	GABA.IN
Cdkn1c	nonTF	cyclin-dependent kinase inhibitor 1C (P57)	1.68337e-09	0.338343	0.805	0.729	0.076	4	GABA.IN
Tox3	Transcription_Factors	TOX high mobility group box family member 3	1.87192e-09	0.323896	0.157	0.063	0.094	4	GABA.IN
Srrm3	nonTF	serine/arginine repetitive matrix 3	2.47303e-09	0.3618	0.202	0.093	0.109	4	GABA.IN
Apbb2	nonTF	amyloid beta (A4) precursor protein-binding, family B, member 2	3.46306e-09	0.446602	0.326	0.19	0.136	4	GABA.IN
Gad2	nonTF	glutamic acid decarboxylase 2	3.47595e-09	0.403159	0.551	0.39	0.161	4	GABA.IN
Mvd	nonTF	mevalonate (diphospho) decarboxylase	3.56184e-09	0.297831	0.255	0.128	0.127	4	GABA.IN
Msmo1	nonTF	methylsterol monoxygenase 1	5.99403e-09	0.382305	0.427	0.271	0.156	4	GABA.IN
Klf7	Transcription_Factors	Kruppel-like factor 7 (ubiquitous)	7.51381e-09	0.397046	0.479	0.32	0.159	4	GABA.IN
Slc25a5	nonTF	solute carrier family 25 (mitochondrial carrier, adenine nucleotide translocator), member 5	9.32129e-09	0.310114	0.88	0.801	0.079	4	GABA.IN
Ap1s2	nonTF	adaptor-related protein complex 1, sigma 2 subunit	2.71693e-08	0.309928	0.277	0.15	0.127	4	GABA.IN
Plcb1	nonTF	phospholipase C, beta 1	4.39741e-08	0.28712	0.146	0.061	0.085	4	GABA.IN
Bcl7a	nonTF	B cell CLL/lymphoma 7A	1.17506e-07	0.348998	0.386	0.248	0.138	4	GABA.IN
Pxylp1	nonTF	2-phosphoxylose phosphatase 1	2.08529e-07	0.364125	0.416	0.27	0.146	4	GABA.IN
Gpm6b	nonTF	glycoprotein m6b	3.42928e-07	0.272908	0.663	0.511	0.152	4	GABA.IN
Nt5dc2	nonTF	5'-nucleotidase domain containing 2	3.61497e-07	0.349204	0.446	0.311	0.135	4	GABA.IN
Frmd4b	nonTF	FERM domain containing 4B	3.65838e-07	0.271255	0.127	0.054	0.073	4	GABA.IN
Ier2	nonTF	immediate early response 2	3.84808e-07	0.30033	0.341	0.213	0.128	4	GABA.IN
Prkcb	nonTF	protein kinase C, beta	5.53008e-07	0.255451	0.105	0.041	0.064	4	GABA.IN
Pcbp3	nonTF	poly(rC) binding protein 3	8.62421e-07	0.256612	0.127	0.055	0.072	4	GABA.IN
Nav1	nonTF	neuron navigator 1	8.64773e-07	0.332048	0.315	0.194	0.121	4	GABA.IN
Mxra7	nonTF	matrix-remodelling associated 7	9.05713e-07	0.359109	0.225	0.123	0.102	4	GABA.IN
Rab6b	nonTF	RAB6B, member RAS oncogene family	1.3092e-06	0.267259	0.225	0.123	0.102	4	GABA.IN
Phlda1	nonTF	pleckstrin homology like domain, family A, member 1	1.56058e-06	0.253151	0.109	0.045	0.064	4	GABA.IN
Lhx5	Transcription_Factors	LIM homeobox protein 5	1.7235e-06	0.262521	0.599	0.435	0.164	4	GABA.IN
Nbea	nonTF	neurobeachin	4.87017e-06	0.269289	0.285	0.175	0.11	4	GABA.IN
Skor1	Transcription_Cofactors	SKI family transcriptional corepressor 1	5.82972e-06	0.346833	0.255	0.152	0.103	4	GABA.IN
Clic1	nonTF	chloride intracellular channel 1	1.34002e-05	0.393068	0.292	0.192	0.1	4	GABA.IN
Nxph4	nonTF	neurexophilin 4	1.64186e-05	0.290127	0.622	0.539	0.083	4	GABA.IN
Pak7	nonTF	p21 protein (Cdc42/Rac)-activated kinase 7	2.31141e-05	0.287875	0.24	0.148	0.092	4	GABA.IN
Atp6v0e	nonTF	ATPase, H+ transporting, lysosomal V0 subunit E	3.74689e-05	0.268954	0.367	0.258	0.109	4	GABA.IN
Slmo2	no		3.78981e-05	0.278346	0.404	0.287	0.117	4	GABA.IN
Pja1	nonTF	praja ring finger ubiquitin ligase 1	4.4825e-05	0.290234	0.532	0.412	0.12	4	GABA.IN
Tmem158	nonTF	transmembrane protein 158	5.23533e-05	0.272436	0.21	0.127	0.083	4	GABA.IN
Fam110a	nonTF	family with sequence similarity 110, member A	5.40346e-05	0.273989	0.352	0.244	0.108	4	GABA.IN
Adprh	nonTF	ADP-ribosylarginine hydrolase	7.69329e-05	0.252074	0.431	0.323	0.108	4	GABA.IN
Dpysl2	nonTF	dihydropyrimidinase-like 2	0.000127992	0.316433	0.247	0.165	0.082	4	GABA.IN
Dnpep	nonTF	aspartyl aminopeptidase	0.000133176	0.256323	0.382	0.279	0.103	4	GABA.IN
Pgap1	nonTF	post-GPI attachment to proteins 1	0.000294812	0.265874	0.127	0.07	0.057	4	GABA.IN
Fjx1	nonTF	four jointed box 1 (Drosophila)	0.000402644	0.273348	0.266	0.179	0.087	4	GABA.IN
Snx11	nonTF	sorting nexin 11	0.000428709	0.28083	0.199	0.125	0.074	4	GABA.IN
Acly	nonTF	ATP citrate lyase	0.000622132	0.256011	0.213	0.14	0.073	4	GABA.IN
Smarca5	Chromatin_Remodeling_Factors	SWI/SNF related, matrix associated, actin dependent regulator of chromatin, subfamily a, member 5	0.00072658	0.256643	0.24	0.163	0.077	4	GABA.IN
Amfr	nonTF	autocrine motility factor receptor	0.000741013	0.269286	0.243	0.165	0.078	4	GABA.IN
Xbp1	Transcription_Factors	X-box binding protein 1	0.00104915	0.279314	0.382	0.298	0.084	4	GABA.IN
Pmm1	nonTF	phosphomannomutase 1	0.00114248	0.280183	0.206	0.138	0.068	4	GABA.IN
Nfyb	Transcription_Factors	nuclear transcription factor-Y beta	0.00875659	0.338839	0.217	0.159	0.058	4	GABA.IN
Foxp1	Transcription_Factors	forkhead box P1	0	1.72088	0.639	0.121	0.518	8	PC4.Foxp1
Fgf3	nonTF	fibroblast growth factor 3	2.93926e-225	1.37096	0.766	0.288	0.478	8	PC4.Foxp1
Vstm2a	nonTF	V-set and transmembrane domain containing 2A	2.52316e-176	1.04688	0.382	0.062	0.32	8	PC4.Foxp1
Lypd1	nonTF	Ly6/Plaur domain containing 1	7.79657e-159	1.01996	0.338	0.052	0.286	8	PC4.Foxp1
Vstm2b	nonTF	V-set and transmembrane domain containing 2B	1.56953e-154	1.09197	0.34	0.055	0.285	8	PC4.Foxp1
Lhx1os	nonTF	LIM homeobox 1, opposite strand	1.22357e-137	0.857784	0.887	0.638	0.249	8	PC4.Foxp1
Fgf15	nonTF	fibroblast growth factor 15	2.25159e-136	1.02983	0.635	0.246	0.389	8	PC4.Foxp1
Tmsb10	nonTF	thymosin, beta 10	2.17101e-131	0.323136	1	1	0	8	PC4.Foxp1
Nefl	nonTF	neurofilament, light polypeptide	1.71452e-130	0.855644	0.868	0.569	0.299	8	PC4.Foxp1
Dab1	nonTF	disabled 1	5.58708e-121	0.958364	0.44	0.13	0.31	8	PC4.Foxp1
Cntnap4	nonTF	contactin associated protein-like 4	1.0252e-119	0.75788	0.209	0.022	0.187	8	PC4.Foxp1
Foxp2	Transcription_Factors	forkhead box P2	8.17837e-116	0.841241	0.772	0.438	0.334	8	PC4.Foxp1
Nrp2	nonTF	neuropilin 2	1.69374e-107	0.798654	0.257	0.044	0.213	8	PC4.Foxp1
Ntm	nonTF	neurotrimin	6.97692e-106	1.01537	0.44	0.146	0.294	8	PC4.Foxp1
Rgs6	nonTF	regulator of G-protein signaling 6	8.81457e-103	0.551098	0.133	0.006	0.127	8	PC4.Foxp1
Hpca	nonTF	hippocalcin	3.6681e-98	0.50794	0.135	0.008	0.127	8	PC4.Foxp1
Tmeff2	nonTF	transmembrane protein with EGF-like and two follistatin-like domains 2	6.70335e-97	0.840369	0.549	0.24	0.309	8	PC4.Foxp1
Kcnip1	nonTF	Kv channel-interacting protein 1	2.55047e-96	0.706222	0.213	0.032	0.181	8	PC4.Foxp1
Gm26793	nonTF	predicted gene, 26793	1.93426e-93	0.859241	0.276	0.061	0.215	8	PC4.Foxp1
Epha4	nonTF	Eph receptor A4	1.70719e-90	0.795964	0.245	0.048	0.197	8	PC4.Foxp1
Zfhx4	Transcription_Factors	zinc finger homeodomain 4	2.06183e-90	0.591563	0.163	0.018	0.145	8	PC4.Foxp1
Pcdh11x	nonTF	protocadherin 11 X-linked	8.45596e-90	0.863924	0.235	0.045	0.19	8	PC4.Foxp1
Lrp1b	nonTF	low density lipoprotein-related protein 1B (deleted in tumors)	1.73853e-81	0.588054	0.143	0.015	0.128	8	PC4.Foxp1
Rbp1	nonTF	retinol binding protein 1, cellular	3.30252e-77	0.890342	0.219	0.046	0.173	8	PC4.Foxp1
Fblim1	nonTF	filamin binding LIM protein 1	9.92921e-77	0.557199	0.157	0.021	0.136	8	PC4.Foxp1
Meg3	nonTF	maternally expressed 3	1.60537e-74	0.616238	0.856	0.624	0.232	8	PC4.Foxp1
Ly6h	nonTF	lymphocyte antigen 6 complex, locus H	5.63244e-63	0.484854	0.853	0.666	0.187	8	PC4.Foxp1
Gap43	nonTF	growth associated protein 43	4.12069e-60	0.410668	0.97	0.871	0.099	8	PC4.Foxp1
1110015O18Rik	nonTF	RIKEN cDNA 1110015O18 gene	1.30701e-59	0.482314	0.136	0.021	0.115	8	PC4.Foxp1
Epha5	nonTF	Eph receptor A5	1.20757e-56	0.688907	0.25	0.078	0.172	8	PC4.Foxp1
Slc1a6	nonTF	solute carrier family 1 (high affinity aspartate/glutamate transporter), member 6	1.21601e-55	0.561718	0.19	0.047	0.143	8	PC4.Foxp1
Gpc3	nonTF	glypican 3	2.64045e-55	0.458556	0.127	0.02	0.107	8	PC4.Foxp1
Krt73	nonTF	keratin 73	3.47483e-55	0.469676	0.11	0.014	0.096	8	PC4.Foxp1
Sox4	Transcription_Factors	SRY (sex determining region Y)-box 4	5.28641e-55	0.378377	0.972	0.927	0.045	8	PC4.Foxp1
Rora	Transcription_Factors	RAR-related orphan receptor alpha	8.86582e-55	0.613587	0.455	0.218	0.237	8	PC4.Foxp1
Cttnbp2	nonTF	cortactin binding protein 2	2.04301e-54	0.683522	0.332	0.136	0.196	8	PC4.Foxp1
Wnt7b	nonTF	wingless-type MMTV integration site family, member 7B	2.25935e-51	0.544801	0.185	0.047	0.138	8	PC4.Foxp1
Nefm	nonTF	neurofilament, medium polypeptide	2.33259e-51	0.60788	0.639	0.419	0.22	8	PC4.Foxp1
Arhgdig	nonTF	Rho GDP dissociation inhibitor (GDI) gamma	2.44798e-50	0.428358	0.125	0.021	0.104	8	PC4.Foxp1
Celf2	nonTF	CUGBP, Elav-like family member 2	1.19994e-48	0.546652	0.702	0.513	0.189	8	PC4.Foxp1
Slit2	nonTF	slit homolog 2 (Drosophila)	1.22381e-47	0.663696	0.306	0.125	0.181	8	PC4.Foxp1
Nsg1	nonTF	neuron specific gene family member 1	3.64168e-46	0.364131	0.957	0.876	0.081	8	PC4.Foxp1
Arxes2	nonTF	adipocyte-related X-chromosome expressed sequence 2	5.01327e-45	0.584772	0.391	0.189	0.202	8	PC4.Foxp1
Tfap2a	Transcription_Factors	transcription factor AP-2, alpha	2.2199e-44	0.593196	0.449	0.241	0.208	8	PC4.Foxp1
Gm1673	nonTF	predicted gene 1673	1.21073e-43	0.328628	0.983	0.932	0.051	8	PC4.Foxp1
Syt16	nonTF	synaptotagmin XVI	2.74696e-43	0.533951	0.283	0.113	0.17	8	PC4.Foxp1
Dpy19l1	nonTF	dpy-19-like 1 (C. elegans)	3.6925e-43	0.490801	0.158	0.041	0.117	8	PC4.Foxp1
Nrsn1	nonTF	neurensin 1	5.6894e-42	0.601447	0.274	0.11	0.164	8	PC4.Foxp1
Epha7	nonTF	Eph receptor A7	2.72443e-41	0.567269	0.248	0.095	0.153	8	PC4.Foxp1
C1qtnf4	nonTF	C1q and tumor necrosis factor related protein 4	8.31381e-41	0.537959	0.288	0.122	0.166	8	PC4.Foxp1
Syt4	nonTF	synaptotagmin IV	1.08687e-38	0.63531	0.173	0.052	0.121	8	PC4.Foxp1
Plk2	nonTF	polo like kinase 2	3.52968e-38	0.510236	0.196	0.066	0.13	8	PC4.Foxp1
Itpk1	nonTF	inositol 1,3,4-triphosphate 5/6 kinase	1.19975e-37	0.434303	0.154	0.043	0.111	8	PC4.Foxp1
Snrpn	nonTF	small nuclear ribonucleoprotein N	4.69017e-37	0.357159	0.86	0.736	0.124	8	PC4.Foxp1
Runx1t1	nonTF	runt-related transcription factor 1; translocated to, 1 (cyclin D-related)	1.57957e-36	0.475785	0.535	0.342	0.193	8	PC4.Foxp1
Bcl11a	Transcription_Factors	B cell CLL/lymphoma 11A (zinc finger protein)	7.62432e-36	0.503175	0.653	0.483	0.17	8	PC4.Foxp1
Rac3	nonTF	RAS-related C3 botulinum substrate 3	1.15652e-34	0.392856	0.649	0.47	0.179	8	PC4.Foxp1
Cntn5	nonTF	contactin 5	5.56041e-34	0.338837	0.105	0.023	0.082	8	PC4.Foxp1
Cadm1	nonTF	cell adhesion molecule 1	6.89104e-34	0.507341	0.681	0.52	0.161	8	PC4.Foxp1
Ina	nonTF	internexin neuronal intermediate filament protein, alpha	1.49717e-33	0.297845	0.941	0.845	0.096	8	PC4.Foxp1
Id2	Transcription_Factors	inhibitor of DNA binding 2	1.75805e-33	0.744193	0.331	0.171	0.16	8	PC4.Foxp1
Cd200	nonTF	CD200 antigen	7.05861e-33	0.46723	0.491	0.31	0.181	8	PC4.Foxp1
Cirbp	nonTF	cold inducible RNA binding protein	1.15797e-32	0.294127	0.95	0.907	0.043	8	PC4.Foxp1
Evl	nonTF	Ena-vasodilator stimulated phosphoprotein	4.22422e-32	0.359329	0.815	0.697	0.118	8	PC4.Foxp1
Cpe	nonTF	carboxypeptidase E	5.83147e-32	0.404308	0.755	0.615	0.14	8	PC4.Foxp1
Mllt11	nonTF	myeloid/lymphoid or mixed-lineage leukemia; translocated to, 11	1.1959e-31	0.268157	0.977	0.921	0.056	8	PC4.Foxp1
Plxdc2	nonTF	plexin domain containing 2	1.93152e-30	0.376584	0.11	0.028	0.082	8	PC4.Foxp1
Rell2	nonTF	RELT-like 2	5.13187e-30	0.397433	0.164	0.057	0.107	8	PC4.Foxp1
Lhx1	Transcription_Factors	LIM homeobox protein 1	1.00077e-29	0.479797	0.444	0.279	0.165	8	PC4.Foxp1
Serp2	nonTF	stress-associated endoplasmic reticulum protein family member 2	1.11276e-29	0.410611	0.406	0.234	0.172	8	PC4.Foxp1
Nell2	nonTF	NEL-like 2	1.50002e-29	0.391977	0.197	0.078	0.119	8	PC4.Foxp1
Lrrtm1	nonTF	leucine rich repeat transmembrane neuronal 1	4.96576e-29	0.452712	0.153	0.052	0.101	8	PC4.Foxp1
Fam131c	nonTF	family with sequence similarity 131, member C	1.18036e-28	0.30407	0.101	0.025	0.076	8	PC4.Foxp1
Cspg5	nonTF	chondroitin sulfate proteoglycan 5	1.59514e-28	0.469529	0.373	0.217	0.156	8	PC4.Foxp1
Map1b	nonTF	microtubule-associated protein 1B	1.01222e-27	0.266007	0.95	0.877	0.073	8	PC4.Foxp1
Stmn4	nonTF	stathmin-like 4	3.52636e-27	0.359263	0.743	0.595	0.148	8	PC4.Foxp1
Ppp2r2b	nonTF	protein phosphatase 2, regulatory subunit B, beta	4.4802e-27	0.320776	0.649	0.462	0.187	8	PC4.Foxp1
Arl6ip5	nonTF	ADP-ribosylation factor-like 6 interacting protein 5	2.56795e-26	0.379293	0.564	0.408	0.156	8	PC4.Foxp1
Trpc4	nonTF	transient receptor potential cation channel, subfamily C, member 4	7.61931e-26	0.307054	0.113	0.033	0.08	8	PC4.Foxp1
Chl1	nonTF	cell adhesion molecule L1-like	8.04244e-26	0.518049	0.186	0.078	0.108	8	PC4.Foxp1
Dtx1	Transcription_Cofactors	deltex 1, E3 ubiquitin ligase	8.23551e-26	0.434644	0.205	0.091	0.114	8	PC4.Foxp1
Fam57b	nonTF	family with sequence similarity 57, member B	1.06134e-25	0.371218	0.625	0.461	0.164	8	PC4.Foxp1
Prkar1b	nonTF	protein kinase, cAMP dependent regulatory, type I beta	2.29507e-25	0.418544	0.171	0.068	0.103	8	PC4.Foxp1
Arxes1	nonTF	adipocyte-related X-chromosome expressed sequence 1	7.4748e-25	0.466253	0.28	0.147	0.133	8	PC4.Foxp1
Mapt	nonTF	microtubule-associated protein tau	1.62905e-24	0.352568	0.676	0.533	0.143	8	PC4.Foxp1
Mif	nonTF	macrophage migration inhibitory factor (glycosylation-inhibiting factor)	4.12799e-24	0.256478	0.855	0.788	0.067	8	PC4.Foxp1
Uncx	Transcription_Factors	UNC homeobox	4.97925e-24	0.38564	0.322	0.183	0.139	8	PC4.Foxp1
Snhg11	nonTF	small nucleolar RNA host gene 11	1.04593e-23	0.368196	0.132	0.046	0.086	8	PC4.Foxp1
Raph1	nonTF	Ras association (RalGDS/AF-6) and pleckstrin homology domains 1	1.93837e-23	0.369829	0.212	0.099	0.113	8	PC4.Foxp1
Caly	nonTF	calcyon neuron-specific vesicular protein	2.17329e-23	0.450955	0.256	0.131	0.125	8	PC4.Foxp1
Pcdh8	nonTF	protocadherin 8	4.52572e-23	0.428583	0.208	0.097	0.111	8	PC4.Foxp1
Ndufv3	nonTF	NADH dehydrogenase (ubiquinone) flavoprotein 3	8.14562e-23	0.358179	0.666	0.541	0.125	8	PC4.Foxp1
Nenf	nonTF	neuron derived neurotrophic factor	9.31225e-23	0.413165	0.497	0.349	0.148	8	PC4.Foxp1
Mab21l1	nonTF	mab-21-like 1 (C. elegans)	1.93302e-22	0.484661	0.403	0.265	0.138	8	PC4.Foxp1
Zfp428	nonTF	zinc finger protein 428	3.62819e-22	0.29809	0.802	0.712	0.09	8	PC4.Foxp1
Lrrn3	nonTF	leucine rich repeat protein 3, neuronal	5.5046e-22	0.48767	0.277	0.154	0.123	8	PC4.Foxp1
Tpd52l1	nonTF	tumor protein D52-like 1	5.72639e-22	0.335055	0.11	0.036	0.074	8	PC4.Foxp1
Fxyd6	nonTF	FXYD domain-containing ion transport regulator 6	5.83761e-22	0.304367	0.474	0.316	0.158	8	PC4.Foxp1
Tmem158	nonTF	transmembrane protein 158	8.14145e-22	0.393258	0.225	0.112	0.113	8	PC4.Foxp1
Uchl1	nonTF	ubiquitin carboxy-terminal hydrolase L1	4.45432e-21	0.269175	0.81	0.711	0.099	8	PC4.Foxp1
Chd3os	nonTF	chromodomain helicase DNA binding protein 3, opposite strand	1.91263e-20	0.429579	0.463	0.327	0.136	8	PC4.Foxp1
Aplp1	nonTF	amyloid beta (A4) precursor-like protein 1	2.1328e-20	0.273298	0.858	0.772	0.086	8	PC4.Foxp1
Fam84a	nonTF	family with sequence similarity 84, member A	5.37238e-20	0.353079	0.162	0.07	0.092	8	PC4.Foxp1
Syt5	nonTF	synaptotagmin V	9.46915e-20	0.387414	0.31	0.186	0.124	8	PC4.Foxp1
Mmd	nonTF	monocyte to macrophage differentiation-associated	1.12283e-19	0.325916	0.673	0.557	0.116	8	PC4.Foxp1
Bex1	nonTF	brain expressed X-linked 1	8.4113e-19	0.405105	0.43	0.298	0.132	8	PC4.Foxp1
Susd4	nonTF	sushi domain containing 4	9.38884e-19	0.299341	0.134	0.054	0.08	8	PC4.Foxp1
Syngr3	nonTF	synaptogyrin 3	1.0201e-18	0.42197	0.262	0.151	0.111	8	PC4.Foxp1
Arhgap20	nonTF	Rho GTPase activating protein 20	1.20239e-18	0.332504	0.101	0.034	0.067	8	PC4.Foxp1
Vopp1	nonTF	vesicular, overexpressed in cancer, prosurvival protein 1	2.54227e-18	0.384627	0.327	0.207	0.12	8	PC4.Foxp1
Fstl5	nonTF	follistatin-like 5	2.75954e-18	0.443361	0.228	0.125	0.103	8	PC4.Foxp1
Cadm2	nonTF	cell adhesion molecule 2	5.01436e-18	0.31941	0.117	0.045	0.072	8	PC4.Foxp1
Adgrl3	nonTF	adhesion G protein-coupled receptor L3	5.99978e-18	0.361304	0.183	0.089	0.094	8	PC4.Foxp1
Nsg2	nonTF	neuron specific gene family member 2	2.21139e-17	0.330938	0.604	0.495	0.109	8	PC4.Foxp1
Pianp	nonTF	PILR alpha associated neural protein	2.95965e-17	0.316871	0.165	0.078	0.087	8	PC4.Foxp1
Svbp	nonTF	small vasohibin binding protein	3.12794e-17	0.315951	0.701	0.597	0.104	8	PC4.Foxp1
Sh3bp5	nonTF	SH3-domain binding protein 5 (BTK-associated)	4.67257e-17	0.369048	0.384	0.259	0.125	8	PC4.Foxp1
Cd47	nonTF	CD47 antigen (Rh-related antigen, integrin-associated signal transducer)	7.19145e-17	0.296649	0.474	0.339	0.135	8	PC4.Foxp1
Ncam1	nonTF	neural cell adhesion molecule 1	3.10301e-16	0.304885	0.598	0.479	0.119	8	PC4.Foxp1
Thra	Transcription_Factors	thyroid hormone receptor alpha	3.36211e-16	0.261343	0.698	0.601	0.097	8	PC4.Foxp1
Cplx1	nonTF	complexin 1	5.67749e-16	0.31258	0.205	0.11	0.095	8	PC4.Foxp1
Npas3	nonTF	neuronal PAS domain protein 3	6.8063e-16	0.284465	0.213	0.115	0.098	8	PC4.Foxp1
Kctd1	Transcription_Cofactors	potassium channel tetramerisation domain containing 1	2.46352e-15	0.313538	0.33	0.217	0.113	8	PC4.Foxp1
Dad1	nonTF	defender against cell death 1	4.16867e-15	0.270923	0.699	0.609	0.09	8	PC4.Foxp1
Adgrl2	nonTF	adhesion G protein-coupled receptor L2	4.78782e-15	0.289699	0.114	0.048	0.066	8	PC4.Foxp1
Dact1	nonTF	dishevelled-binding antagonist of beta-catenin 1	5.44723e-15	0.268535	0.128	0.057	0.071	8	PC4.Foxp1
Reep1	nonTF	receptor accessory protein 1	7.24336e-15	0.337681	0.324	0.218	0.106	8	PC4.Foxp1
Rab3a	nonTF	RAB3A, member RAS oncogene family	1.40014e-14	0.264855	0.732	0.648	0.084	8	PC4.Foxp1
Ifngr2	nonTF	interferon gamma receptor 2	1.48984e-14	0.397451	0.296	0.19	0.106	8	PC4.Foxp1
1500009L16Rik	nonTF	RIKEN cDNA 1500009L16 gene	2.27364e-14	0.370812	0.214	0.123	0.091	8	PC4.Foxp1
Sdhaf4	nonTF	succinate dehydrogenase complex assembly factor 4	3.73476e-14	0.356086	0.436	0.334	0.102	8	PC4.Foxp1
Galnt9	nonTF	polypeptide N-acetylgalactosaminyltransferase 9	4.86929e-14	0.26258	0.105	0.044	0.061	8	PC4.Foxp1
Ccl27a	nonTF	chemokine (C-C motif) ligand 27A	5.09618e-14	0.267178	0.47	0.358	0.112	8	PC4.Foxp1
Zcchc12	nonTF	zinc finger, CCHC domain containing 12	5.93929e-14	0.355201	0.316	0.209	0.107	8	PC4.Foxp1
Pnck	nonTF	pregnancy upregulated non-ubiquitously expressed CaM kinase	8.68475e-14	0.38003	0.208	0.122	0.086	8	PC4.Foxp1
Krt1	nonTF	keratin 1	1.69982e-13	0.282453	0.111	0.049	0.062	8	PC4.Foxp1
Eef1a2	nonTF	eukaryotic translation elongation factor 1 alpha 2	3.94944e-13	0.265698	0.152	0.078	0.074	8	PC4.Foxp1
Gpr162	nonTF	G protein-coupled receptor 162	4.29722e-13	0.2945	0.176	0.097	0.079	8	PC4.Foxp1
Ctnna2	nonTF	catenin (cadherin associated protein), alpha 2	9.64749e-13	0.349725	0.316	0.219	0.097	8	PC4.Foxp1
Ndrg4	nonTF	N-myc downstream regulated gene 4	1.31406e-12	0.302844	0.214	0.127	0.087	8	PC4.Foxp1
Spint2	nonTF	serine protease inhibitor, Kunitz type 2	1.35831e-12	0.307291	0.115	0.053	0.062	8	PC4.Foxp1
Rnf152	nonTF	ring finger protein 152	1.42473e-12	0.270219	0.125	0.06	0.065	8	PC4.Foxp1
Dnm1	nonTF	dynamin 1	1.56537e-12	0.252397	0.118	0.056	0.062	8	PC4.Foxp1
Kif5c	nonTF	kinesin family member 5C	3.00967e-12	0.339659	0.513	0.426	0.087	8	PC4.Foxp1
Sbk1	nonTF	SH3-binding kinase 1	3.71709e-12	0.255061	0.522	0.427	0.095	8	PC4.Foxp1
Ppil1	nonTF	peptidylprolyl isomerase (cyclophilin)-like 1	8.07701e-12	0.314661	0.276	0.188	0.088	8	PC4.Foxp1
Bend6	nonTF	BEN domain containing 6	1.22944e-11	0.258732	0.101	0.046	0.055	8	PC4.Foxp1
Cdh2	nonTF	cadherin 2	1.46517e-11	0.315856	0.244	0.16	0.084	8	PC4.Foxp1
Ccdc107	nonTF	coiled-coil domain containing 107	1.83561e-11	0.357823	0.206	0.128	0.078	8	PC4.Foxp1
Dtnbp1	nonTF	dystrobrevin binding protein 1	3.23599e-11	0.305357	0.385	0.292	0.093	8	PC4.Foxp1
L1cam	nonTF	L1 cell adhesion molecule	4.30888e-11	0.269471	0.171	0.098	0.073	8	PC4.Foxp1
Rgs10	nonTF	regulator of G-protein signalling 10	6.93679e-11	0.274331	0.157	0.088	0.069	8	PC4.Foxp1
Sfxn3	nonTF	sideroflexin 3	7.32154e-11	0.284968	0.252	0.17	0.082	8	PC4.Foxp1
Fam69b	nonTF	family with sequence similarity 69, member B	1.94416e-10	0.361159	0.352	0.27	0.082	8	PC4.Foxp1
Ctnnd2	nonTF	catenin (cadherin associated protein), delta 2	3.67503e-10	0.298141	0.189	0.117	0.072	8	PC4.Foxp1
Slain1	nonTF	SLAIN motif family, member 1	8.00063e-10	0.279505	0.243	0.164	0.079	8	PC4.Foxp1
Tmem132a	nonTF	transmembrane protein 132A	9.68703e-10	0.29638	0.251	0.175	0.076	8	PC4.Foxp1
PISD	no		1.33723e-09	0.296204	0.25	0.173	0.077	8	PC4.Foxp1
Klhl5	nonTF	kelch-like 5	2.92451e-09	0.312026	0.249	0.173	0.076	8	PC4.Foxp1
Atp1a3	nonTF	ATPase, Na+/K+ transporting, alpha 3 polypeptide	3.0346e-09	0.260958	0.3	0.221	0.079	8	PC4.Foxp1
Enpp5	nonTF	ectonucleotide pyrophosphatase/phosphodiesterase 5	5.03674e-09	0.299305	0.158	0.096	0.062	8	PC4.Foxp1
Smarcc2	Transcription_Factors	SWI/SNF related, matrix associated, actin dependent regulator of chromatin, subfamily c, member 2	5.58076e-09	0.269896	0.31	0.23	0.08	8	PC4.Foxp1
Dync1h1	nonTF	dynein cytoplasmic 1 heavy chain 1	6.47338e-09	0.254974	0.313	0.232	0.081	8	PC4.Foxp1
Gsto1	nonTF	glutathione S-transferase omega 1	8.26329e-09	0.283004	0.282	0.205	0.077	8	PC4.Foxp1
Nrxn2	nonTF	neurexin II	1.28503e-08	0.255575	0.371	0.288	0.083	8	PC4.Foxp1
Atp2b1	nonTF	ATPase, Ca++ transporting, plasma membrane 1	1.78166e-08	0.303641	0.435	0.355	0.08	8	PC4.Foxp1
Hddc3	nonTF	HD domain containing 3	2.28822e-08	0.263383	0.24	0.168	0.072	8	PC4.Foxp1
Fnbp1l	nonTF	formin binding protein 1-like	2.64336e-08	0.255147	0.31	0.232	0.078	8	PC4.Foxp1
Igfbp2	nonTF	insulin-like growth factor binding protein 2	6.34239e-08	0.252478	0.443	0.368	0.075	8	PC4.Foxp1
Fam117b	nonTF	family with sequence similarity 117, member B	6.52924e-08	0.282313	0.117	0.068	0.049	8	PC4.Foxp1
Ptprd	nonTF	protein tyrosine phosphatase, receptor type, D	1.13353e-07	0.268766	0.163	0.105	0.058	8	PC4.Foxp1
Khdrbs3	nonTF	KH domain containing, RNA binding, signal transduction associated 3	2.30539e-07	0.266775	0.131	0.079	0.052	8	PC4.Foxp1
Tspan7	nonTF	tetraspanin 7	2.36436e-07	0.296534	0.22	0.157	0.063	8	PC4.Foxp1
Tceal5	nonTF	transcription elongation factor A (SII)-like 5	1.2948e-06	0.251537	0.134	0.086	0.048	8	PC4.Foxp1
Macrod2	nonTF	MACRO domain containing 2	1.37571e-06	0.262445	0.23	0.17	0.06	8	PC4.Foxp1
Pbx1	Transcription_Factors	pre B cell leukemia homeobox 1	1.51538e-06	0.294109	0.307	0.247	0.06	8	PC4.Foxp1
Fam110b	nonTF	family with sequence similarity 110, member B	4.34419e-06	0.260717	0.226	0.17	0.056	8	PC4.Foxp1
Gde1	nonTF	glycerophosphodiester phosphodiesterase 1	1.83694e-05	0.251675	0.359	0.302	0.057	8	PC4.Foxp1
Cdh9	nonTF	cadherin 9	6.92831e-188	0.94284	0.297	0.019	0.278	9	PC5.Cck
Cck	nonTF	cholecystokinin	1.80555e-150	1.06518	0.269	0.021	0.248	9	PC5.Cck
Calb1	nonTF	calbindin 1	2.76336e-139	1.18661	0.338	0.044	0.294	9	PC5.Cck
Cd47	nonTF	CD47 antigen (Rh-related antigen, integrin-associated signal transducer)	1.62629e-134	1.08857	0.798	0.317	0.481	9	PC5.Cck
Snca	nonTF	synuclein, alpha	2.18715e-116	1.21302	0.542	0.154	0.388	9	PC5.Cck
Car8	nonTF	carbonic anhydrase 8	1.51322e-113	0.74217	0.185	0.012	0.173	9	PC5.Cck
Islr2	nonTF	immunoglobulin superfamily containing leucine-rich repeat 2	1.22208e-86	0.814746	0.79	0.394	0.396	9	PC5.Cck
Brinp3	nonTF	bone morphogenetic protein/retinoic acid inducible neural specific 3	3.3362e-85	0.846776	0.379	0.09	0.289	9	PC5.Cck
Tmsb10	nonTF	thymosin, beta 10	7.88393e-85	0.317037	1	1	0	9	PC5.Cck
Tle1	Transcription_Cofactors	transducin-like enhancer of split 1	1.65844e-81	0.81846	0.8	0.427	0.373	9	PC5.Cck
Sphk1	nonTF	sphingosine kinase 1	1.56091e-80	0.615853	0.163	0.015	0.148	9	PC5.Cck
Cntnap5a	nonTF	contactin associated protein-like 5A	1.04086e-60	0.641898	0.208	0.038	0.17	9	PC5.Cck
Rora	Transcription_Factors	RAR-related orphan receptor alpha	2.16273e-59	0.717818	0.546	0.227	0.319	9	PC5.Cck
Pcp4	nonTF	Purkinje cell protein 4	7.97015e-55	0.699066	0.603	0.299	0.304	9	PC5.Cck
Chmp2b	nonTF	charged multivesicular body protein 2B	1.32049e-54	0.772305	0.762	0.475	0.287	9	PC5.Cck
Medag	nonTF	mesenteric estrogen dependent adipogenesis	7.10582e-47	0.632467	0.212	0.05	0.162	9	PC5.Cck
Fgf3	nonTF	fibroblast growth factor 3	2.18489e-45	0.545378	0.652	0.337	0.315	9	PC5.Cck
Lhx1os	nonTF	LIM homeobox 1, opposite strand	1.09512e-42	0.528228	0.872	0.659	0.213	9	PC5.Cck
Sema3a	nonTF	sema domain, immunoglobulin domain (Ig), short basic domain, secreted, (semaphorin) 3A	3.06424e-42	0.381946	0.13	0.021	0.109	9	PC5.Cck
Mgat4c	nonTF	MGAT4 family, member C	2.12672e-41	0.544488	0.194	0.046	0.148	9	PC5.Cck
Ift57	nonTF	intraflagellar transport 57	4.91432e-41	0.688674	0.367	0.145	0.222	9	PC5.Cck
Fgf15	nonTF	fibroblast growth factor 15	4.55212e-39	0.645007	0.56	0.285	0.275	9	PC5.Cck
Nefl	nonTF	neurofilament, light polypeptide	1.57006e-38	0.490692	0.847	0.595	0.252	9	PC5.Cck
Ppp1r1a	nonTF	protein phosphatase 1, regulatory (inhibitor) subunit 1A	2.13666e-36	0.575694	0.625	0.373	0.252	9	PC5.Cck
Nrxn1	nonTF	neurexin I	1.70474e-31	0.563689	0.548	0.308	0.24	9	PC5.Cck
Vsnl1	nonTF	visinin-like 1	5.96521e-31	0.401136	0.116	0.023	0.093	9	PC5.Cck
Map1b	nonTF	microtubule-associated protein 1B	8.0228e-30	0.333207	0.963	0.881	0.082	9	PC5.Cck
Cdh10	nonTF	cadherin 10	5.94727e-29	0.367484	0.112	0.023	0.089	9	PC5.Cck
Elmo1	nonTF	engulfment and cell motility 1	6.59585e-29	0.51509	0.542	0.314	0.228	9	PC5.Cck
Pcdh8	nonTF	protocadherin 8	1.25724e-26	0.47223	0.257	0.101	0.156	9	PC5.Cck
Ly6h	nonTF	lymphocyte antigen 6 complex, locus H	2.9757e-25	0.328363	0.88	0.678	0.202	9	PC5.Cck
Rac3	nonTF	RAS-related C3 botulinum substrate 3	3.48383e-25	0.450659	0.695	0.479	0.216	9	PC5.Cck
Lsamp	nonTF	limbic system-associated membrane protein	6.84363e-25	0.475502	0.216	0.079	0.137	9	PC5.Cck
Cpe	nonTF	carboxypeptidase E	2.24368e-24	0.462012	0.782	0.624	0.158	9	PC5.Cck
Fstl5	nonTF	follistatin-like 5	1.58573e-23	0.479676	0.285	0.127	0.158	9	PC5.Cck
Podxl2	nonTF	podocalyxin-like 2	1.8005e-23	0.299542	0.969	0.867	0.102	9	PC5.Cck
Ndufa4	nonTF	NADH dehydrogenase (ubiquinone) 1 alpha subcomplex, 4	1.98668e-23	0.275951	0.972	0.928	0.044	9	PC5.Cck
Cnih2	nonTF	cornichon family AMPA receptor auxiliary protein 2	8.40448e-23	0.277374	0.953	0.805	0.148	9	PC5.Cck
Camk1	nonTF	calcium/calmodulin-dependent protein kinase I	5.87183e-22	0.380491	0.212	0.082	0.13	9	PC5.Cck
Cirbp	nonTF	cold inducible RNA binding protein	9.36024e-22	0.273166	0.971	0.908	0.063	9	PC5.Cck
Spock1	nonTF	sparc/osteonectin, cwcv and kazal-like domains proteoglycan 1	3.97058e-20	0.410886	0.214	0.087	0.127	9	PC5.Cck
Foxp2	Transcription_Factors	forkhead box P2	1.35454e-19	0.397264	0.646	0.477	0.169	9	PC5.Cck
Nxph4	nonTF	neurexophilin 4	6.78827e-19	0.333288	0.723	0.525	0.198	9	PC5.Cck
Nell2	nonTF	NEL-like 2	1.29619e-18	0.34281	0.208	0.086	0.122	9	PC5.Cck
Khdrbs2	nonTF	KH domain containing, RNA binding, signal transduction associated 2	1.19881e-16	0.334946	0.527	0.343	0.184	9	PC5.Cck
Ptpre	nonTF	protein tyrosine phosphatase, receptor type, E	1.93054e-16	0.333882	0.126	0.043	0.083	9	PC5.Cck
Ebf2	Transcription_Factors	early B cell factor 2	5.79663e-16	0.378089	0.548	0.378	0.17	9	PC5.Cck
Acot7	nonTF	acyl-CoA thioesterase 7	6.45378e-16	0.361281	0.393	0.235	0.158	9	PC5.Cck
Vstm2l	nonTF	V-set and transmembrane domain containing 2-like	9.10494e-16	0.382451	0.259	0.129	0.13	9	PC5.Cck
Nefm	nonTF	neurofilament, medium polypeptide	1.80035e-15	0.338488	0.623	0.438	0.185	9	PC5.Cck
Evl	nonTF	Ena-vasodilator stimulated phosphoprotein	2.56188e-15	0.278951	0.843	0.704	0.139	9	PC5.Cck
Snrpn	nonTF	small nuclear ribonucleoprotein N	5.36202e-15	0.253575	0.874	0.745	0.129	9	PC5.Cck
Cystm1	nonTF	cysteine-rich transmembrane module containing 1	5.52294e-15	0.300543	0.163	0.067	0.096	9	PC5.Cck
Rnf182	nonTF	ring finger protein 182	7.0949e-15	0.446384	0.289	0.157	0.132	9	PC5.Cck
Zcchc12	nonTF	zinc finger, CCHC domain containing 12	8.95815e-15	0.433092	0.36	0.213	0.147	9	PC5.Cck
Vav3	nonTF	vav 3 oncogene	1.014e-14	0.259947	0.108	0.036	0.072	9	PC5.Cck
Npas3	nonTF	neuronal PAS domain protein 3	1.18047e-14	0.407384	0.24	0.12	0.12	9	PC5.Cck
Rgs4	nonTF	regulator of G-protein signaling 4	1.35166e-14	0.373185	0.134	0.05	0.084	9	PC5.Cck
Pea15a	nonTF	phosphoprotein enriched in astrocytes 15A	1.51994e-14	0.304239	0.519	0.349	0.17	9	PC5.Cck
Pvrl3	no		5.82032e-14	0.366789	0.244	0.126	0.118	9	PC5.Cck
Cd200	nonTF	CD200 antigen	7.00054e-14	0.394495	0.477	0.325	0.152	9	PC5.Cck
Prkar1b	nonTF	protein kinase, cAMP dependent regulatory, type I beta	1.00816e-13	0.315221	0.171	0.076	0.095	9	PC5.Cck
Fabp3	nonTF	fatty acid binding protein 3, muscle and heart	1.54739e-13	0.299828	0.244	0.126	0.118	9	PC5.Cck
Ebf1	Transcription_Factors	early B cell factor 1	1.70226e-13	0.311755	0.847	0.727	0.12	9	PC5.Cck
C1qtnf4	nonTF	C1q and tumor necrosis factor related protein 4	1.87746e-13	0.273759	0.263	0.137	0.126	9	PC5.Cck
Ntm	nonTF	neurotrimin	4.879e-13	0.312728	0.316	0.181	0.135	9	PC5.Cck
Arl4a	nonTF	ADP-ribosylation factor-like 4A	6.04735e-13	0.360049	0.297	0.17	0.127	9	PC5.Cck
Cspg5	nonTF	chondroitin sulfate proteoglycan 5	5.0099e-12	0.313531	0.365	0.23	0.135	9	PC5.Cck
Syt16	nonTF	synaptotagmin XVI	9.07459e-12	0.322869	0.238	0.131	0.107	9	PC5.Cck
Rbms1	nonTF	RNA binding motif, single stranded interacting protein 1	1.55554e-11	0.314824	0.417	0.276	0.141	9	PC5.Cck
Isoc1	nonTF	isochorismatase domain containing 1	1.70142e-11	0.307781	0.155	0.071	0.084	9	PC5.Cck
Gjd2	nonTF	gap junction protein, delta 2	2.00496e-11	0.261555	0.139	0.061	0.078	9	PC5.Cck
Tenm2	nonTF	teneurin transmembrane protein 2	5.90553e-11	0.267578	0.475	0.329	0.146	9	PC5.Cck
Mapt	nonTF	microtubule-associated protein tau	7.66358e-11	0.258861	0.688	0.543	0.145	9	PC5.Cck
2010107G23Rik	no		9.01419e-11	0.352112	0.354	0.233	0.121	9	PC5.Cck
Cbarp	nonTF	calcium channel, voltage-dependent, beta subunit associated regulatory protein	9.17337e-11	0.275594	0.34	0.214	0.126	9	PC5.Cck
Eef1a2	nonTF	eukaryotic translation elongation factor 1 alpha 2	3.33389e-10	0.257385	0.165	0.082	0.083	9	PC5.Cck
Kctd1	Transcription_Cofactors	potassium channel tetramerisation domain containing 1	6.00936e-10	0.382822	0.34	0.225	0.115	9	PC5.Cck
Bex1	nonTF	brain expressed X-linked 1	1.00001e-09	0.283692	0.432	0.308	0.124	9	PC5.Cck
Sgk1	nonTF	serum/glucocorticoid regulated kinase 1	1.4256e-09	0.267275	0.173	0.09	0.083	9	PC5.Cck
Syngr3	nonTF	synaptogyrin 3	1.52277e-09	0.319614	0.263	0.159	0.104	9	PC5.Cck
Ntrk3	nonTF	neurotrophic tyrosine kinase, receptor, type 3	1.571e-09	0.29941	0.167	0.087	0.08	9	PC5.Cck
Lhx1	Transcription_Factors	LIM homeobox protein 1	2.15884e-09	0.280333	0.422	0.294	0.128	9	PC5.Cck
Dusp26	nonTF	dual specificity phosphatase 26 (putative)	2.72879e-09	0.273648	0.542	0.418	0.124	9	PC5.Cck
Nipsnap3b	nonTF	nipsnap homolog 3B	2.75559e-09	0.317465	0.389	0.274	0.115	9	PC5.Cck
Ebf3	Transcription_Factors	early B cell factor 3	2.87935e-09	0.252618	0.617	0.501	0.116	9	PC5.Cck
Dnm3	nonTF	dynamin 3	4.92965e-08	0.284331	0.193	0.112	0.081	9	PC5.Cck
Sbk1	nonTF	SH3-binding kinase 1	5.38884e-08	0.258815	0.554	0.431	0.123	9	PC5.Cck
Arid1b	Transcription_Factors	AT rich interactive domain 1B (SWI-like)	6.59531e-08	0.270575	0.112	0.053	0.059	9	PC5.Cck
Dab1	nonTF	disabled 1	9.64077e-08	0.269377	0.267	0.172	0.095	9	PC5.Cck
Gnaq	nonTF	guanine nucleotide binding protein, alpha q polypeptide	2.10893e-07	0.264667	0.25	0.16	0.09	9	PC5.Cck
B230219D22Rik	nonTF	RIKEN cDNA B230219D22 gene	4.06133e-07	0.260459	0.261	0.171	0.09	9	PC5.Cck
Serp2	nonTF	stress-associated endoplasmic reticulum protein family member 2	5.55968e-07	0.299042	0.344	0.254	0.09	9	PC5.Cck
Cplx1	nonTF	complexin 1	1.47593e-06	0.250265	0.193	0.119	0.074	9	PC5.Cck
Cacng4	nonTF	calcium channel, voltage-dependent, gamma subunit 4	2.7089e-06	0.269384	0.299	0.211	0.088	9	PC5.Cck
Gabrg2	nonTF	gamma-aminobutyric acid (GABA) A receptor, subunit gamma 2	6.52184e-06	0.279609	0.181	0.115	0.066	9	PC5.Cck
Ccl27a	nonTF	chemokine (C-C motif) ligand 27A	8.20964e-06	0.255525	0.464	0.367	0.097	9	PC5.Cck
Etv1	Transcription_Factors	ets variant 1	0	1.45938	0.6	0.079	0.521	5	PC1.Etv1
Nnat	nonTF	neuronatin	0	1.03287	1	0.987	0.013	5	PC1.Etv1
Nr2f1	Transcription_Factors	nuclear receptor subfamily 2, group F, member 1	7.0816e-256	1.31068	0.746	0.236	0.51	5	PC1.Etv1
Id4	Transcription_Factors	inhibitor of DNA binding 4	1.41284e-173	1.01569	0.644	0.221	0.423	5	PC1.Etv1
Olfm1	nonTF	olfactomedin 1	3.04897e-135	0.901958	0.776	0.413	0.363	5	PC1.Etv1
Plpp4	nonTF	phospholipid phosphatase 4	8.43221e-102	0.683679	0.202	0.026	0.176	5	PC1.Etv1
Chgb	nonTF	chromogranin B	5.28765e-88	0.8568	0.551	0.259	0.292	5	PC1.Etv1
Gbx2	Transcription_Factors	gastrulation brain homeobox 2	3.0228e-87	0.697465	0.234	0.046	0.188	5	PC1.Etv1
Jun	Transcription_Factors	jun proto-oncogene	4.10227e-73	0.764222	0.4	0.155	0.245	5	PC1.Etv1
Dok5	nonTF	docking protein 5	3.72475e-69	0.623292	0.315	0.101	0.214	5	PC1.Etv1
Khdrbs2	nonTF	KH domain containing, RNA binding, signal transduction associated 2	7.80689e-61	0.621009	0.577	0.316	0.261	5	PC1.Etv1
Rbms1	nonTF	RNA binding motif, single stranded interacting protein 1	1.01662e-59	0.679034	0.49	0.248	0.242	5	PC1.Etv1
Nr2f2	Transcription_Factors	nuclear receptor subfamily 2, group F, member 2	3.16855e-55	0.555674	0.205	0.054	0.151	5	PC1.Etv1
Kctd1	Transcription_Cofactors	potassium channel tetramerisation domain containing 1	1.15513e-52	0.599543	0.419	0.198	0.221	5	PC1.Etv1
A830082K12Rik	nonTF	RIKEN cDNA A830082K12 gene	4.27427e-47	0.591501	0.257	0.094	0.163	5	PC1.Etv1
Stmn4	nonTF	stathmin-like 4	1.84781e-45	0.427657	0.791	0.584	0.207	5	PC1.Etv1
Zic1	Transcription_Factors	zinc finger protein of the cerebellum 1	1.39415e-43	0.508522	0.599	0.378	0.221	5	PC1.Etv1
Aldoa	nonTF	aldolase A, fructose-bisphosphate	4.07189e-43	0.405009	0.849	0.709	0.14	5	PC1.Etv1
B3glct	nonTF	beta-3-glucosyltransferase	3.52324e-40	0.438313	0.188	0.06	0.128	5	PC1.Etv1
Syndig1l	nonTF	synapse differentiation inducing 1 like	5.86842e-38	0.453582	0.213	0.076	0.137	5	PC1.Etv1
Lhfp	nonTF	lipoma HMGIC fusion partner	1.66519e-35	0.526412	0.259	0.11	0.149	5	PC1.Etv1
Mif	nonTF	macrophage migration inhibitory factor (glycosylation-inhibiting factor)	4.46504e-35	0.325137	0.903	0.777	0.126	5	PC1.Etv1
Blcap	nonTF	bladder cancer associated protein	5.01975e-34	0.456362	0.652	0.492	0.16	5	PC1.Etv1
Dnm3	nonTF	dynamin 3	5.92098e-34	0.512758	0.233	0.096	0.137	5	PC1.Etv1
Gm8773	nonTF	predicted gene 8773	7.56928e-31	0.358353	0.112	0.029	0.083	5	PC1.Etv1
Robo2	nonTF	roundabout guidance receptor 2	2.68411e-27	0.349554	0.157	0.056	0.101	5	PC1.Etv1
Rab3a	nonTF	RAB3A, member RAS oncogene family	1.59082e-25	0.298468	0.786	0.636	0.15	5	PC1.Etv1
Tle1	Transcription_Cofactors	transducin-like enhancer of split 1	8.17511e-24	0.349361	0.595	0.434	0.161	5	PC1.Etv1
Vstm2l	nonTF	V-set and transmembrane domain containing 2-like	2.97967e-23	0.366348	0.241	0.121	0.12	5	PC1.Etv1
Ncald	nonTF	neurocalcin delta	3.13587e-23	0.430678	0.162	0.067	0.095	5	PC1.Etv1
Irf2bpl	nonTF	interferon regulatory factor 2 binding protein-like	8.46403e-22	0.391015	0.389	0.25	0.139	5	PC1.Etv1
Ssbp4	nonTF	single stranded DNA binding protein 4	1.48308e-21	0.402174	0.438	0.3	0.138	5	PC1.Etv1
Ndfip1	nonTF	Nedd4 family interacting protein 1	2.06188e-21	0.355269	0.274	0.149	0.125	5	PC1.Etv1
Cadm1	nonTF	cell adhesion molecule 1	1.53724e-20	0.28737	0.667	0.522	0.145	5	PC1.Etv1
Csrp2	nonTF	cysteine and glycine-rich protein 2	1.1899e-19	0.371327	0.381	0.246	0.135	5	PC1.Etv1
Nxn	nonTF	nucleoredoxin	1.62087e-19	0.304821	0.177	0.083	0.094	5	PC1.Etv1
Nrxn1	nonTF	neurexin I	5.15286e-19	0.344416	0.447	0.306	0.141	5	PC1.Etv1
Brinp3	nonTF	bone morphogenetic protein/retinoic acid inducible neural specific 3	6.7494e-19	0.338674	0.201	0.099	0.102	5	PC1.Etv1
Pde1b	nonTF	phosphodiesterase 1B, Ca2+-calmodulin dependent	2.62124e-18	0.324648	0.163	0.075	0.088	5	PC1.Etv1
Hs3st1	nonTF	heparan sulfate (glucosamine) 3-O-sulfotransferase 1	5.62787e-18	0.3142	0.11	0.041	0.069	5	PC1.Etv1
Khdrbs3	nonTF	KH domain containing, RNA binding, signal transduction associated 3	9.79641e-17	0.324806	0.157	0.074	0.083	5	PC1.Etv1
Cacfd1	nonTF	calcium channel flower domain containing 1	1.9654e-16	0.332008	0.241	0.14	0.101	5	PC1.Etv1
Ifitm2	nonTF	interferon induced transmembrane protein 2	2.94379e-16	0.338744	0.479	0.354	0.125	5	PC1.Etv1
Sybu	nonTF	syntabulin (syntaxin-interacting)	9.78464e-16	0.31455	0.238	0.136	0.102	5	PC1.Etv1
Lbh	nonTF	limb-bud and heart	1.31661e-15	0.29504	0.371	0.249	0.122	5	PC1.Etv1
Pcp4l1	nonTF	Purkinje cell protein 4-like 1	1.84298e-15	0.295678	0.166	0.082	0.084	5	PC1.Etv1
Dpp6	nonTF	dipeptidylpeptidase 6	2.47523e-15	0.270496	0.159	0.079	0.08	5	PC1.Etv1
Cnrip1	nonTF	cannabinoid receptor interacting protein 1	5.19656e-15	0.296564	0.315	0.202	0.113	5	PC1.Etv1
Rnf182	nonTF	ring finger protein 182	6.58917e-15	0.3288	0.253	0.152	0.101	5	PC1.Etv1
Chn1	nonTF	chimerin 1	1.54361e-13	0.309222	0.26	0.163	0.097	5	PC1.Etv1
Syt1	nonTF	synaptotagmin I	2.21617e-13	0.329483	0.153	0.079	0.074	5	PC1.Etv1
Fut8	nonTF	fucosyltransferase 8	8.12839e-13	0.251356	0.103	0.045	0.058	5	PC1.Etv1
Cntnap2	nonTF	contactin associated protein-like 2	1.53677e-11	0.333799	0.186	0.109	0.077	5	PC1.Etv1
Hap1	nonTF	huntingtin-associated protein 1	2.22082e-11	0.261686	0.136	0.071	0.065	5	PC1.Etv1
Mgat4c	nonTF	MGAT4 family, member C	2.41205e-11	0.28026	0.107	0.051	0.056	5	PC1.Etv1
Msi2	nonTF	musashi RNA-binding protein 2	2.86323e-11	0.30596	0.235	0.151	0.084	5	PC1.Etv1
Bok	nonTF	BCL2-related ovarian killer	2.59511e-10	0.31322	0.296	0.21	0.086	5	PC1.Etv1
Mab21l2	nonTF	mab-21-like 2 (C. elegans)	5.64534e-10	0.268434	0.203	0.129	0.074	5	PC1.Etv1
Nap1l5	nonTF	nucleosome assembly protein 1-like 5	2.2896e-09	0.269716	0.394	0.308	0.086	5	PC1.Etv1
Ppp1r1a	nonTF	protein phosphatase 1, regulatory (inhibitor) subunit 1A	2.26039e-08	0.253103	0.466	0.382	0.084	5	PC1.Etv1
Sgk1	nonTF	serum/glucocorticoid regulated kinase 1	1.00891e-06	0.291663	0.14	0.089	0.051	5	PC1.Etv1
Nrgn	nonTF	neurogranin	5.26758e-301	1.78213	0.817	0.21	0.607	7	PC3.En1
Acat2	nonTF	acetyl-Coenzyme A acetyltransferase 2	1.17252e-69	0.62696	0.863	0.642	0.221	7	PC3.En1
Nhlh2	Transcription_Factors	nescient helix loop helix 2	3.92613e-62	0.519664	0.766	0.429	0.337	7	PC3.En1
Pid1	nonTF	phosphotyrosine interaction domain containing 1	1.34779e-48	0.478889	0.814	0.561	0.253	7	PC3.En1
Gad2	nonTF	glutamic acid decarboxylase 2	3.58585e-47	0.560838	0.628	0.365	0.263	7	PC3.En1
Hnrnpa2b1	nonTF	heterogeneous nuclear ribonucleoprotein A2/B1	9.51932e-44	0.311835	0.988	0.95	0.038	7	PC3.En1
Fdft1	nonTF	farnesyl diphosphate farnesyl transferase 1	2.80144e-37	0.537654	0.539	0.31	0.229	7	PC3.En1
Calm1	nonTF	calmodulin 1	8.74851e-34	0.302792	0.983	0.94	0.043	7	PC3.En1
Sms	nonTF	spermine synthase	5.96403e-32	0.461653	0.388	0.199	0.189	7	PC3.En1
Fdps	nonTF	farnesyl diphosphate synthetase	3.33202e-31	0.452834	0.464	0.262	0.202	7	PC3.En1
Ppp2r2b	nonTF	protein phosphatase 2, regulatory subunit B, beta	1.69471e-30	0.42203	0.689	0.465	0.224	7	PC3.En1
Hmgcs1	nonTF	3-hydroxy-3-methylglutaryl-Coenzyme A synthase 1	4.60527e-30	0.475471	0.49	0.288	0.202	7	PC3.En1
Msmo1	nonTF	methylsterol monoxygenase 1	6.83333e-29	0.472199	0.452	0.254	0.198	7	PC3.En1
Robo3	nonTF	roundabout guidance receptor 3	8.5458e-29	0.400451	0.281	0.12	0.161	7	PC3.En1
Gstm7	nonTF	glutathione S-transferase, mu 7	9.00573e-28	0.445937	0.531	0.325	0.206	7	PC3.En1
Thsd7a	nonTF	thrombospondin, type I, domain containing 7A	1.71775e-27	0.496076	0.326	0.16	0.166	7	PC3.En1
Crabp2	nonTF	cellular retinoic acid binding protein II	1.29972e-26	0.356965	0.477	0.275	0.202	7	PC3.En1
Spock3	nonTF	sparc/osteonectin, cwcv and kazal-like domains proteoglycan 3	1.41065e-26	0.501243	0.397	0.223	0.174	7	PC3.En1
Sqle	nonTF	squalene epoxidase	5.2913e-26	0.490628	0.413	0.24	0.173	7	PC3.En1
Podxl2	nonTF	podocalyxin-like 2	4.40599e-25	0.258928	0.964	0.864	0.1	7	PC3.En1
Olfm1	nonTF	olfactomedin 1	5.85835e-25	0.373653	0.647	0.45	0.197	7	PC3.En1
Syndig1l	nonTF	synapse differentiation inducing 1 like	2.37857e-24	0.375638	0.208	0.084	0.124	7	PC3.En1
Gm17750	nonTF	predicted gene, 17750	3.53252e-24	0.421887	0.464	0.288	0.176	7	PC3.En1
Sybu	nonTF	syntabulin (syntaxin-interacting)	1.11981e-23	0.395512	0.282	0.135	0.147	7	PC3.En1
Rnd3	nonTF	Rho family GTPase 3	1.35501e-22	0.316693	0.797	0.629	0.168	7	PC3.En1
Prkcb	nonTF	protein kinase C, beta	2.65825e-21	0.299165	0.113	0.034	0.079	7	PC3.En1
Zeb2	Transcription_Factors	zinc finger E-box binding homeobox 2	3.33981e-21	0.404943	0.295	0.153	0.142	7	PC3.En1
Rgmb	nonTF	repulsive guidance molecule family member B	1.46597e-20	0.419202	0.375	0.219	0.156	7	PC3.En1
Mab21l2	nonTF	mab-21-like 2 (C. elegans)	2.22374e-20	0.415922	0.253	0.125	0.128	7	PC3.En1
Celf4	nonTF	CUGBP, Elav-like family member 4	6.55904e-20	0.347017	0.536	0.354	0.182	7	PC3.En1
Mrps11	nonTF	mitochondrial ribosomal protein S11	2.87098e-19	0.365227	0.513	0.353	0.16	7	PC3.En1
Fez1	nonTF	fasciculation and elongation protein zeta 1 (zygin I)	1.43546e-18	0.270229	0.84	0.712	0.128	7	PC3.En1
Nsdhl	nonTF	NAD(P) dependent steroid dehydrogenase-like	1.58938e-18	0.36763	0.263	0.137	0.126	7	PC3.En1
Bzw2	nonTF	basic leucine zipper and W2 domains 2	2.01451e-18	0.304791	0.743	0.612	0.131	7	PC3.En1
Zic1	Transcription_Factors	zinc finger protein of the cerebellum 1	9.72687e-18	0.353836	0.558	0.395	0.163	7	PC3.En1
Wnt5a	nonTF	wingless-type MMTV integration site family, member 5A	2.10703e-17	0.301805	0.151	0.062	0.089	7	PC3.En1
Plcb1	nonTF	phospholipase C, beta 1	2.21951e-16	0.293181	0.137	0.055	0.082	7	PC3.En1
Bcl11a	Transcription_Factors	B cell CLL/lymphoma 11A (zinc finger protein)	4.03414e-16	0.269714	0.658	0.489	0.169	7	PC3.En1
Dner	nonTF	delta/notch-like EGF repeat containing	1.01678e-15	0.287968	0.574	0.418	0.156	7	PC3.En1
March1	nonTF	membrane-associated ring finger (C3HC4) 1	3.05856e-15	0.366533	0.289	0.168	0.121	7	PC3.En1
Nxph4	nonTF	neurexophilin 4	3.76425e-15	0.272298	0.68	0.524	0.156	7	PC3.En1
Idh1	nonTF	isocitrate dehydrogenase 1 (NADP+), soluble	4.48862e-14	0.324738	0.651	0.537	0.114	7	PC3.En1
Ebf2	Transcription_Factors	early B cell factor 2	1.57336e-13	0.273613	0.522	0.376	0.146	7	PC3.En1
Dhcr7	nonTF	7-dehydrocholesterol reductase	1.36941e-12	0.294429	0.227	0.128	0.099	7	PC3.En1
Pfdn4	nonTF	prefoldin 4	1.55995e-12	0.298656	0.638	0.516	0.122	7	PC3.En1
Tubb4a	nonTF	tubulin, beta 4A class IVA	7.05625e-12	0.250066	0.51	0.377	0.133	7	PC3.En1
Cyp51	nonTF	cytochrome P450, family 51	1.02528e-11	0.33505	0.27	0.168	0.102	7	PC3.En1
Elmo1	nonTF	engulfment and cell motility 1	5.83997e-11	0.253103	0.445	0.319	0.126	7	PC3.En1
Cntn2	nonTF	contactin 2	3.2721e-10	0.263073	0.166	0.09	0.076	7	PC3.En1
Lhfp	nonTF	lipoma HMGIC fusion partner	1.05726e-09	0.32203	0.206	0.125	0.081	7	PC3.En1
Chrna3	nonTF	cholinergic receptor, nicotinic, alpha polypeptide 3	2.60694e-08	0.294556	0.176	0.105	0.071	7	PC3.En1
En1	Transcription_Factors	engrailed 1	1.64359e-193	1.12429	0.542	0.133	0.409	6	PC2.Nrgn
Chmp2b	nonTF	charged multivesicular body protein 2B	5.42826e-170	0.962416	0.83	0.429	0.401	6	PC2.Nrgn
Ebf1	Transcription_Factors	early B cell factor 1	4.81167e-131	0.688922	0.934	0.695	0.239	6	PC2.Nrgn
Gap43	nonTF	growth associated protein 43	1.48392e-119	0.532313	0.984	0.866	0.118	6	PC2.Nrgn
Islr2	nonTF	immunoglobulin superfamily containing leucine-rich repeat 2	3.79397e-84	0.632201	0.694	0.372	0.322	6	PC2.Nrgn
Mpped2	nonTF	metallophosphoesterase domain containing 2	5.45456e-70	0.609077	0.586	0.299	0.287	6	PC2.Nrgn
Runx1t1	nonTF	runt-related transcription factor 1; translocated to, 1 (cyclin D-related)	1.06123e-62	0.590275	0.598	0.325	0.273	6	PC2.Nrgn
Bcl11b	Transcription_Factors	B cell leukemia/lymphoma 11B	4.40092e-50	0.557721	0.219	0.067	0.152	6	PC2.Nrgn
Pcdh10	nonTF	protocadherin 10	3.01031e-44	0.339041	0.161	0.042	0.119	6	PC2.Nrgn
Ptpre	nonTF	protein tyrosine phosphatase, receptor type, E	1.10332e-41	0.366783	0.135	0.032	0.103	6	PC2.Nrgn
Slc32a1	nonTF	solute carrier family 32 (GABA vesicular transporter), member 1	2.48743e-40	0.417633	0.479	0.261	0.218	6	PC2.Nrgn
Cnih2	nonTF	cornichon family AMPA receptor auxiliary protein 2	8.43666e-38	0.265062	0.951	0.789	0.162	6	PC2.Nrgn
Ebf3	Transcription_Factors	early B cell factor 3	8.74162e-38	0.435049	0.68	0.474	0.206	6	PC2.Nrgn
Gm17750	nonTF	predicted gene, 17750	4.02675e-37	0.50214	0.479	0.273	0.206	6	PC2.Nrgn
Unc5c	nonTF	unc-5 netrin receptor C	6.56033e-36	0.438516	0.244	0.099	0.145	6	PC2.Nrgn
Ttc28	nonTF	tetratricopeptide repeat domain 28	6.62556e-36	0.463298	0.326	0.157	0.169	6	PC2.Nrgn
Tspan13	nonTF	tetraspanin 13	4.15625e-34	0.265486	0.955	0.832	0.123	6	PC2.Nrgn
Ptchd1	nonTF	patched domain containing 1	6.37767e-33	0.299874	0.102	0.023	0.079	6	PC2.Nrgn
Pcp4	nonTF	Purkinje cell protein 4	1.08658e-29	0.917152	0.454	0.299	0.155	6	PC2.Nrgn
Chn2	nonTF	chimerin 2	1.94725e-29	0.326928	0.301	0.147	0.154	6	PC2.Nrgn
Cnpy1	nonTF	canopy FGF signaling regulator 1	3.82301e-27	0.34858	0.29	0.144	0.146	6	PC2.Nrgn
Bcl11a	Transcription_Factors	B cell CLL/lymphoma 11A (zinc finger protein)	2.10067e-26	0.282667	0.668	0.476	0.192	6	PC2.Nrgn
Ube2ql1	nonTF	ubiquitin-conjugating enzyme E2Q family-like 1	6.62832e-26	0.309233	0.169	0.065	0.104	6	PC2.Nrgn
Medag	nonTF	mesenteric estrogen dependent adipogenesis	5.75575e-25	0.259116	0.138	0.049	0.089	6	PC2.Nrgn
Dynll2	nonTF	dynein light chain LC8-type 2	6.0029e-25	0.308189	0.777	0.626	0.151	6	PC2.Nrgn
Dync1i1	nonTF	dynein cytoplasmic 1 intermediate chain 1	1.18876e-24	0.265762	0.116	0.037	0.079	6	PC2.Nrgn
Lmo4	nonTF	LIM domain only 4	1.568e-24	0.509038	0.296	0.158	0.138	6	PC2.Nrgn
Ankrd37	nonTF	ankyrin repeat domain 37	4.65599e-24	0.299916	0.207	0.093	0.114	6	PC2.Nrgn
Ebf2	Transcription_Factors	early B cell factor 2	5.81961e-24	0.342991	0.54	0.362	0.178	6	PC2.Nrgn
Csrp2	nonTF	cysteine and glycine-rich protein 2	8.35462e-23	0.350008	0.395	0.241	0.154	6	PC2.Nrgn
Pnoc	nonTF	prepronociceptin	9.56281e-23	0.356803	0.113	0.038	0.075	6	PC2.Nrgn
Nefm	nonTF	neurofilament, medium polypeptide	6.38097e-22	0.288129	0.6	0.423	0.177	6	PC2.Nrgn
Vcan	nonTF	versican	7.24914e-22	0.308907	0.138	0.054	0.084	6	PC2.Nrgn
Nbea	nonTF	neurobeachin	8.47926e-22	0.296962	0.29	0.156	0.134	6	PC2.Nrgn
Ppp2r2b	nonTF	protein phosphatase 2, regulatory subunit B, beta	2.17411e-21	0.27404	0.644	0.459	0.185	6	PC2.Nrgn
Gstm7	nonTF	glutathione S-transferase, mu 7	1.0607e-20	0.299655	0.481	0.322	0.159	6	PC2.Nrgn
Ntrk2	nonTF	neurotrophic tyrosine kinase, receptor, type 2	1.96167e-20	0.258783	0.126	0.048	0.078	6	PC2.Nrgn
Xpr1	nonTF	xenotropic and polytropic retrovirus receptor 1	2.02606e-20	0.37412	0.326	0.196	0.13	6	PC2.Nrgn
Fam20c	nonTF	family with sequence similarity 20, member C	1.21672e-19	0.312226	0.414	0.265	0.149	6	PC2.Nrgn
Mtss1	nonTF	metastasis suppressor 1	1.10925e-18	0.283239	0.192	0.094	0.098	6	PC2.Nrgn
Gad2	nonTF	glutamic acid decarboxylase 2	6.18373e-18	0.259346	0.529	0.369	0.16	6	PC2.Nrgn
Gnai2	nonTF	guanine nucleotide binding protein (G protein), alpha inhibiting 2	3.41068e-16	0.261659	0.291	0.174	0.117	6	PC2.Nrgn
Efnb3	nonTF	ephrin B3	6.51925e-10	0.25533	0.228	0.145	0.083	6	PC2.Nrgn
Ccnd2	nonTF	cyclin D2	0	2.1163	0.698	0.067	0.631	1	GABA.p2
Neurog1	Transcription_Factors	neurogenin 1	0	2.06047	0.501	0.011	0.49	1	GABA.p2
Lmo1	Transcription_Cofactors	LIM domain only 1	2.97499e-253	1.31056	0.407	0.021	0.386	1	GABA.p2
Pvalb	nonTF	parvalbumin	2.35978e-252	1.86568	0.618	0.067	0.551	1	GABA.p2
Neurog2	Transcription_Factors	neurogenin 2	3.5007e-243	1.8792	0.65	0.082	0.568	1	GABA.p2
Pax3	Transcription_Factors	paired box 3	2.84101e-205	1.35384	0.501	0.052	0.449	1	GABA.p2
Tfap2b	Transcription_Factors	transcription factor AP-2 beta	6.58684e-188	1.54877	0.849	0.205	0.644	1	GABA.p2
Cdkn1c	nonTF	cyclin-dependent kinase inhibitor 1C (P57)	6.05781e-177	2.01541	0.989	0.716	0.273	1	GABA.p2
Gadd45g	nonTF	growth arrest and DNA-damage-inducible 45 gamma	3.21098e-170	1.80388	0.869	0.273	0.596	1	GABA.p2
Nhlh1	Transcription_Factors	nescient helix loop helix 1	2.58857e-150	1.27834	0.561	0.098	0.463	1	GABA.p2
Kirrel2	nonTF	kin of IRRE like 2 (Drosophila)	1.80123e-145	1.28007	0.439	0.056	0.383	1	GABA.p2
Igsf8	nonTF	immunoglobulin superfamily, member 8	8.22826e-143	1.42773	0.681	0.161	0.52	1	GABA.p2
Btg2	nonTF	B cell translocation gene 2, anti-proliferative	5.01443e-137	1.31019	0.481	0.076	0.405	1	GABA.p2
Tcf4	Transcription_Factors	transcription factor 4	2.16584e-130	1.32893	0.744	0.223	0.521	1	GABA.p2
Tmsb4x	nonTF	thymosin, beta 4, X chromosome	1.41718e-113	0.615909	1	0.999	0.001	1	GABA.p2
Ptx3	nonTF	pentraxin related gene	9.98849e-113	1.37582	0.279	0.027	0.252	1	GABA.p2
Rcn1	nonTF	reticulocalbin 1	4.31703e-108	1.06901	0.39	0.062	0.328	1	GABA.p2
Mfap4	nonTF	microfibrillar-associated protein 4	1.16342e-98	1.14407	0.439	0.087	0.352	1	GABA.p2
Tead2	Transcription_Factors	TEA domain family member 2	9.00041e-96	1.06394	0.416	0.08	0.336	1	GABA.p2
Hes6	Transcription_Factors	hairy and enhancer of split 6	1.03726e-95	1.4663	0.766	0.34	0.426	1	GABA.p2
Klhl35	nonTF	kelch-like 35	5.26508e-92	1.10707	0.524	0.132	0.392	1	GABA.p2
Pdlim4	nonTF	PDZ and LIM domain 4	7.20389e-88	1.06082	0.305	0.046	0.259	1	GABA.p2
Cdk4	nonTF	cyclin-dependent kinase 4	1.33981e-87	0.758867	0.977	0.799	0.178	1	GABA.p2
Mdk	nonTF	midkine	4.36285e-83	1.10552	0.735	0.316	0.419	1	GABA.p2
Rgs3	nonTF	regulator of G-protein signaling 3	2.50843e-80	0.929692	0.425	0.1	0.325	1	GABA.p2
Ppib	nonTF	peptidylprolyl isomerase B	2.75939e-79	1.07521	0.846	0.501	0.345	1	GABA.p2
Prdm13	Transcription_Factors	PR domain containing 13	5.79016e-78	0.549786	0.145	0.009	0.136	1	GABA.p2
Cd63	nonTF	CD63 antigen	9.854e-74	1.01953	0.607	0.219	0.388	1	GABA.p2
Gpm6b	nonTF	glycoprotein m6b	2.82512e-73	0.91525	0.852	0.496	0.356	1	GABA.p2
Dpysl4	nonTF	dihydropyrimidinase-like 4	6.16419e-70	1.08277	0.698	0.326	0.372	1	GABA.p2
Fabp7	nonTF	fatty acid binding protein 7, brain	6.19216e-70	0.812832	0.869	0.555	0.314	1	GABA.p2
Ier2	nonTF	immediate early response 2	1.99515e-69	1.12442	0.556	0.196	0.36	1	GABA.p2
Fam110a	nonTF	family with sequence similarity 110, member A	1.65744e-65	1.03299	0.587	0.226	0.361	1	GABA.p2
Rps3	nonTF	ribosomal protein S3	2.06145e-65	0.541123	0.991	0.956	0.035	1	GABA.p2
Rps5	nonTF	ribosomal protein S5	2.11677e-64	0.510169	0.997	0.982	0.015	1	GABA.p2
Vim	nonTF	vimentin	1.22306e-63	0.971454	0.675	0.305	0.37	1	GABA.p2
Gamt	nonTF	guanidinoacetate methyltransferase	1.42737e-63	0.782461	0.211	0.029	0.182	1	GABA.p2
Rps14	nonTF	ribosomal protein S14	5.34451e-63	0.461877	0.997	0.986	0.011	1	GABA.p2
Rplp0	nonTF	ribosomal protein, large, P0	1.08605e-58	0.553441	0.98	0.915	0.065	1	GABA.p2
Nhlh2	Transcription_Factors	nescient helix loop helix 2	1.23724e-58	0.728401	0.846	0.446	0.4	1	GABA.p2
Tcf12	Transcription_Factors	transcription factor 12	2.54461e-58	0.883867	0.425	0.126	0.299	1	GABA.p2
Prdx1	nonTF	peroxiredoxin 1	6.18258e-58	0.934595	0.641	0.285	0.356	1	GABA.p2
Prdx6	nonTF	peroxiredoxin 6	3.70053e-55	0.914772	0.57	0.243	0.327	1	GABA.p2
Rnd2	nonTF	Rho family GTPase 2	6.43862e-55	0.872096	0.456	0.148	0.308	1	GABA.p2
Rpl32	nonTF	ribosomal protein L32	1.66966e-54	0.443374	0.997	0.976	0.021	1	GABA.p2
Vps37b	nonTF	vacuolar protein sorting 37B	8.03639e-54	0.886018	0.496	0.179	0.317	1	GABA.p2
Tcn2	nonTF	transcobalamin 2	1.5208e-52	0.509062	0.131	0.013	0.118	1	GABA.p2
Grb10	nonTF	growth factor receptor bound protein 10	3.53731e-51	0.631683	0.211	0.037	0.174	1	GABA.p2
Sox11	Transcription_Factors	SRY (sex determining region Y)-box 11	3.60227e-51	0.583241	0.952	0.811	0.141	1	GABA.p2
Tpbg	nonTF	trophoblast glycoprotein	6.14886e-51	0.9523	0.416	0.134	0.282	1	GABA.p2
Trp53i11	nonTF	transformation related protein 53 inducible protein 11	1.07342e-50	0.794224	0.761	0.463	0.298	1	GABA.p2
Nkd1	nonTF	naked cuticle 1 homolog (Drosophila)	1.43526e-47	0.830084	0.33	0.093	0.237	1	GABA.p2
Rps19	nonTF	ribosomal protein S19	5.93265e-47	0.374511	1	0.99	0.01	1	GABA.p2
Bcl7a	nonTF	B cell CLL/lymphoma 7A	1.41142e-46	0.842767	0.538	0.235	0.303	1	GABA.p2
Fxyd6	nonTF	FXYD domain-containing ion transport regulator 6	1.35522e-44	1.02366	0.618	0.323	0.295	1	GABA.p2
Igfbpl1	nonTF	insulin-like growth factor binding protein-like 1	8.24576e-44	0.655112	0.855	0.629	0.226	1	GABA.p2
Pax6	Transcription_Factors	paired box 6	1.25636e-41	0.754354	0.199	0.04	0.159	1	GABA.p2
Slc25a5	nonTF	solute carrier family 25 (mitochondrial carrier, adenine nucleotide translocator), member 5	6.43955e-41	0.516513	0.917	0.797	0.12	1	GABA.p2
Rps11	nonTF	ribosomal protein S11	9.79966e-41	0.459781	0.957	0.868	0.089	1	GABA.p2
Irx2	Transcription_Factors	Iroquois related homeobox 2 (Drosophila)	2.59155e-39	0.706605	0.33	0.104	0.226	1	GABA.p2
E130114P18Rik	nonTF	RIKEN cDNA E130114P18 gene	4.47181e-39	0.780412	0.311	0.094	0.217	1	GABA.p2
Rps9	nonTF	ribosomal protein S9	6.60807e-39	0.405972	0.991	0.97	0.021	1	GABA.p2
Tspan9	nonTF	tetraspanin 9	4.85515e-38	0.446816	0.111	0.013	0.098	1	GABA.p2
Neurod1	Transcription_Factors	neurogenic differentiation 1	5.55507e-38	0.647351	0.288	0.082	0.206	1	GABA.p2
Stat3	Transcription_Factors	signal transducer and activator of transcription 3	9.04831e-37	0.543466	0.179	0.036	0.143	1	GABA.p2
Rdh5	nonTF	retinol dehydrogenase 5	9.21445e-37	0.572138	0.117	0.015	0.102	1	GABA.p2
H2afv	nonTF	H2A histone family, member V	1.31442e-36	0.608484	0.897	0.733	0.164	1	GABA.p2
Smoc1	nonTF	SPARC related modular calcium binding 1	1.3033e-35	0.595768	0.199	0.045	0.154	1	GABA.p2
Tcf3	Transcription_Factors	transcription factor 3	1.41204e-35	0.737241	0.49	0.223	0.267	1	GABA.p2
Elavl4	nonTF	ELAV (embryonic lethal, abnormal vision, Drosophila)-like 4 (Hu antigen D)	4.59054e-35	0.72725	0.627	0.347	0.28	1	GABA.p2
Rpl4	nonTF	ribosomal protein L4	5.21868e-35	0.462413	0.954	0.9	0.054	1	GABA.p2
Nkain4	nonTF	Na+/K+ transporting ATPase interacting 4	1.05331e-34	0.744554	0.501	0.229	0.272	1	GABA.p2
Pgpep1	nonTF	pyroglutamyl-peptidase I	1.30374e-34	0.685814	0.276	0.083	0.193	1	GABA.p2
Tcf15	Transcription_Factors	transcription factor 15	2.05078e-34	0.476367	0.137	0.023	0.114	1	GABA.p2
Plk3	nonTF	polo like kinase 3	1.18329e-33	0.664491	0.33	0.115	0.215	1	GABA.p2
Prmt8	nonTF	protein arginine N-methyltransferase 8	5.47441e-33	0.743627	0.368	0.142	0.226	1	GABA.p2
Lbx1	Transcription_Factors	ladybird homeobox homolog 1 (Drosophila)	6.6731e-33	0.489791	0.114	0.016	0.098	1	GABA.p2
Rps15a	nonTF	ribosomal protein S15A	8.06204e-33	0.503134	0.929	0.812	0.117	1	GABA.p2
Cnn3	nonTF	calponin 3, acidic	8.71714e-33	0.55593	0.86	0.687	0.173	1	GABA.p2
Acads	nonTF	acyl-Coenzyme A dehydrogenase, short chain	2.44404e-32	0.481743	0.142	0.026	0.116	1	GABA.p2
Laptm4a	nonTF	lysosomal-associated protein transmembrane 4A	2.81696e-32	0.620414	0.692	0.439	0.253	1	GABA.p2
Spsb4	nonTF	splA/ryanodine receptor domain and SOCS box containing 4	2.90724e-32	0.757148	0.37	0.147	0.223	1	GABA.p2
Cald1	nonTF	caldesmon 1	3.51885e-32	0.692137	0.236	0.066	0.17	1	GABA.p2
Nfib	Transcription_Factors	nuclear factor I/B	6.51225e-32	0.678141	0.387	0.154	0.233	1	GABA.p2
Insm1	Transcription_Factors	insulinoma-associated 1	1.18351e-31	0.594265	0.205	0.052	0.153	1	GABA.p2
Sepp1	no		1.40619e-31	0.584922	0.154	0.031	0.123	1	GABA.p2
Meis1	Transcription_Factors	Meis homeobox 1	1.44694e-31	0.637883	0.254	0.076	0.178	1	GABA.p2
Irx3	Transcription_Factors	Iroquois related homeobox 3	1.46039e-31	0.454883	0.128	0.022	0.106	1	GABA.p2
Rpl8	nonTF	ribosomal protein L8	3.05815e-31	0.407338	0.977	0.904	0.073	1	GABA.p2
Tpm4	nonTF	tropomyosin 4	3.09317e-31	0.688405	0.339	0.129	0.21	1	GABA.p2
Rasl11b	nonTF	RAS-like, family 11, member B	1.02846e-30	0.498461	0.145	0.028	0.117	1	GABA.p2
Gbe1	nonTF	glucan (1,4-alpha-), branching enzyme 1	3.12663e-30	0.50266	0.154	0.032	0.122	1	GABA.p2
Mgst1	nonTF	microsomal glutathione S-transferase 1	2.85533e-29	0.671019	0.242	0.074	0.168	1	GABA.p2
AI854517	no		6.5817e-29	0.694301	0.353	0.142	0.211	1	GABA.p2
Ppic	nonTF	peptidylprolyl isomerase C	1.3606e-28	0.492189	0.171	0.041	0.13	1	GABA.p2
Afap1	nonTF	actin filament associated protein 1	1.40289e-28	0.637314	0.387	0.168	0.219	1	GABA.p2
Eef1a1	nonTF	eukaryotic translation elongation factor 1 alpha 1	1.99972e-28	0.349469	0.991	0.959	0.032	1	GABA.p2
Fscn1	nonTF	fascin actin-bundling protein 1	5.67363e-28	0.464176	0.877	0.807	0.07	1	GABA.p2
Lpar6	nonTF	lysophosphatidic acid receptor 6	1.10169e-26	0.582087	0.168	0.042	0.126	1	GABA.p2
Rpl37	nonTF	ribosomal protein L37	1.67098e-26	0.318344	0.983	0.954	0.029	1	GABA.p2
Irx5	Transcription_Factors	Iroquois related homeobox 5 (Drosophila)	1.98444e-26	0.522741	0.151	0.035	0.116	1	GABA.p2
Npm1	Transcription_Cofactors	nucleophosmin 1	3.01517e-26	0.430415	0.895	0.767	0.128	1	GABA.p2
Mycl	Transcription_Factors	v-myc avian myelocytomatosis viral oncogene lung carcinoma derived	4.84e-26	0.730414	0.405	0.196	0.209	1	GABA.p2
Ddr1	nonTF	discoidin domain receptor family, member 1	9.5144e-26	0.612481	0.316	0.127	0.189	1	GABA.p2
Serping1	nonTF	serine (or cysteine) peptidase inhibitor, clade G, member 1	1.50557e-25	0.531782	0.148	0.034	0.114	1	GABA.p2
Elavl1	nonTF	ELAV (embryonic lethal, abnormal vision)-like 1 (Hu antigen R)	1.8286e-25	0.607121	0.507	0.28	0.227	1	GABA.p2
Ldha	nonTF	lactate dehydrogenase A	7.23782e-25	0.649641	0.499	0.281	0.218	1	GABA.p2
Rpl23	nonTF	ribosomal protein L23	9.2118e-25	0.434607	0.889	0.819	0.07	1	GABA.p2
Ascl1	Transcription_Factors	achaete-scute family bHLH transcription factor 1	1.03068e-24	0.463527	0.182	0.049	0.133	1	GABA.p2
Rpl13a	nonTF	ribosomal protein L13A	1.43458e-24	0.30994	0.977	0.962	0.015	1	GABA.p2
Lzts2	nonTF	leucine zipper, putative tumor suppressor 2	4.10093e-24	0.543705	0.168	0.045	0.123	1	GABA.p2
Hmgn5	nonTF	high-mobility group nucleosome binding domain 5	4.76308e-24	0.438343	0.154	0.039	0.115	1	GABA.p2
Rpl37a	nonTF	ribosomal protein L37a	4.80435e-24	0.297238	0.991	0.966	0.025	1	GABA.p2
Trp53	Transcription_Factors	transformation related protein 53	1.05843e-23	0.605086	0.353	0.159	0.194	1	GABA.p2
Qsox1	nonTF	quiescin Q6 sulfhydryl oxidase 1	1.54284e-23	0.492131	0.199	0.062	0.137	1	GABA.p2
Nuak2	nonTF	NUAK family, SNF1-like kinase, 2	2.30301e-23	0.51224	0.188	0.056	0.132	1	GABA.p2
Cd1d1	nonTF	CD1d1 antigen	2.58834e-23	0.558532	0.316	0.131	0.185	1	GABA.p2
Rassf4	nonTF	Ras association (RalGDS/AF-6) domain family member 4	2.85074e-23	0.463709	0.123	0.026	0.097	1	GABA.p2
Rpl13	nonTF	ribosomal protein L13	4.84821e-23	0.343437	0.969	0.925	0.044	1	GABA.p2
Rcn2	nonTF	reticulocalbin 2	9.4696e-23	0.509974	0.769	0.578	0.191	1	GABA.p2
RP23-207N5.2	no		1.36021e-22	0.334858	0.103	0.019	0.084	1	GABA.p2
Msx3	Transcription_Factors	msh homeobox 3	1.45923e-22	0.660383	0.242	0.087	0.155	1	GABA.p2
Rps10	nonTF	ribosomal protein S10	1.49794e-22	0.438538	0.832	0.699	0.133	1	GABA.p2
Pantr1	nonTF	POU domain, class 3, transcription factor 3 adjacent noncoding transcript 1	2.03117e-22	0.649035	0.57	0.356	0.214	1	GABA.p2
Gng5	nonTF	guanine nucleotide binding protein (G protein), gamma 5	2.12083e-22	0.511274	0.333	0.15	0.183	1	GABA.p2
Neurod2	Transcription_Factors	neurogenic differentiation 2	4.72187e-22	0.509927	0.382	0.179	0.203	1	GABA.p2
Tox3	Transcription_Factors	TOX high mobility group box family member 3	5.55905e-22	0.451423	0.191	0.059	0.132	1	GABA.p2
Chd7	Transcription_Cofactors	chromodomain helicase DNA binding protein 7	9.73575e-22	0.55772	0.291	0.12	0.171	1	GABA.p2
Ctsz	nonTF	cathepsin Z	1.34594e-21	0.545618	0.262	0.103	0.159	1	GABA.p2
Zbtb18	Transcription_Factors	zinc finger and BTB domain containing 18	2.42064e-21	0.491525	0.128	0.031	0.097	1	GABA.p2
Hes5	Transcription_Factors	hairy and enhancer of split 5 (Drosophila)	7.07548e-21	0.738012	0.33	0.152	0.178	1	GABA.p2
Tmem123	nonTF	transmembrane protein 123	8.13143e-21	0.423758	0.131	0.032	0.099	1	GABA.p2
Idh2	nonTF	isocitrate dehydrogenase 2 (NADP+), mitochondrial	9.49024e-21	0.594387	0.413	0.22	0.193	1	GABA.p2
Cnbp	nonTF	cellular nucleic acid binding protein	1.42433e-20	0.46154	0.789	0.676	0.113	1	GABA.p2
Zeb1	Transcription_Factors	zinc finger E-box binding homeobox 1	3.03358e-20	0.413005	0.12	0.028	0.092	1	GABA.p2
Rnaset2a	nonTF	ribonuclease T2A	3.81797e-20	0.400778	0.16	0.046	0.114	1	GABA.p2
Msi1	nonTF	musashi RNA-binding protein 1	4.61751e-20	0.569034	0.43	0.238	0.192	1	GABA.p2
Eif3f	nonTF	eukaryotic translation initiation factor 3, subunit F	4.66425e-20	0.406218	0.869	0.784	0.085	1	GABA.p2
Ptf1a	Transcription_Factors	pancreas specific transcription factor, 1a	4.86049e-20	0.377819	0.182	0.056	0.126	1	GABA.p2
Gpx8	nonTF	glutathione peroxidase 8 (putative)	7.85834e-20	0.477975	0.157	0.046	0.111	1	GABA.p2
Nme4	nonTF	NME/NM23 nucleoside diphosphate kinase 4	8.72537e-20	0.512595	0.174	0.055	0.119	1	GABA.p2
Mrfap1	nonTF	Morf4 family associated protein 1	9.59004e-20	0.490206	0.692	0.526	0.166	1	GABA.p2
Rcn3	nonTF	reticulocalbin 3, EF-hand calcium binding domain	1.19253e-19	0.440352	0.131	0.034	0.097	1	GABA.p2
Lhx5	Transcription_Factors	LIM homeobox protein 5	1.33865e-19	0.619036	0.601	0.432	0.169	1	GABA.p2
Mfng	nonTF	MFNG O-fucosylpeptide 3-beta-N-acetylglucosaminyltransferase	1.52886e-19	0.406299	0.128	0.033	0.095	1	GABA.p2
Gsta4	nonTF	glutathione S-transferase, alpha 4	2.59249e-19	0.513315	0.194	0.066	0.128	1	GABA.p2
Gse1	nonTF	genetic suppressor element 1, coiled-coil protein	6.93614e-19	0.384934	0.128	0.034	0.094	1	GABA.p2
Naca	Transcription_Cofactors	nascent polypeptide-associated complex alpha polypeptide	1.14475e-18	0.3719	0.858	0.759	0.099	1	GABA.p2
Elavl3	nonTF	ELAV (embryonic lethal, abnormal vision, Drosophila)-like 3 (Hu antigen C)	1.21195e-18	0.431718	0.832	0.728	0.104	1	GABA.p2
Rps3a1	nonTF	ribosomal protein S3A1	1.31811e-18	0.469343	0.724	0.584	0.14	1	GABA.p2
Kcnq1ot1	nonTF	KCNQ1 overlapping transcript 1	7.25119e-18	0.597179	0.276	0.124	0.152	1	GABA.p2
Jam3	nonTF	junction adhesion molecule 3	7.33893e-18	0.601969	0.211	0.081	0.13	1	GABA.p2
Srsf11	nonTF	serine/arginine-rich splicing factor 11	7.48624e-18	0.431493	0.65	0.469	0.181	1	GABA.p2
Wdr61	nonTF	WD repeat domain 61	7.87985e-18	0.596088	0.402	0.221	0.181	1	GABA.p2
Ctage5	nonTF	melanoma inhibitory activity 2	9.31142e-18	0.373593	0.154	0.048	0.106	1	GABA.p2
Smarca5	Chromatin_Remodeling_Factors	SWI/SNF related, matrix associated, actin dependent regulator of chromatin, subfamily a, member 5	1.06219e-17	0.505488	0.322	0.157	0.165	1	GABA.p2
Asf1a	nonTF	anti-silencing function 1A histone chaperone	1.91683e-17	0.483619	0.433	0.246	0.187	1	GABA.p2
Gadd45gip1	nonTF	growth arrest and DNA-damage-inducible, gamma interacting protein 1	2.21906e-17	0.569432	0.419	0.246	0.173	1	GABA.p2
Serpinh1	nonTF	serine (or cysteine) peptidase inhibitor, clade H, member 1	2.49323e-17	0.520615	0.214	0.082	0.132	1	GABA.p2
Rcor2	Transcription_Factors	REST corepressor 2	2.66788e-17	0.521815	0.402	0.228	0.174	1	GABA.p2
Rbm38	nonTF	RNA binding motif protein 38	2.93128e-17	0.528934	0.185	0.067	0.118	1	GABA.p2
Id1	Transcription_Factors	inhibitor of DNA binding 1	4.42145e-17	0.381448	0.154	0.049	0.105	1	GABA.p2
2610001J05Rik	nonTF	RIKEN cDNA 2610001J05 gene	4.49989e-17	0.63671	0.268	0.122	0.146	1	GABA.p2
Irx1	Transcription_Factors	Iroquois related homeobox 1 (Drosophila)	6.3215e-17	0.377112	0.157	0.05	0.107	1	GABA.p2
Nudcd2	nonTF	NudC domain containing 2	6.36575e-17	0.572216	0.365	0.195	0.17	1	GABA.p2
4930578M01Rik	nonTF	RIKEN cDNA 4930578M01 gene	9.96713e-17	0.543968	0.199	0.078	0.121	1	GABA.p2
Tgif2	Transcription_Factors	TGFB-induced factor homeobox 2	1.22906e-16	0.347204	0.103	0.025	0.078	1	GABA.p2
Sap30	Chromatin_Remodeling_Factors	sin3 associated polypeptide	1.36252e-16	0.526113	0.53	0.356	0.174	1	GABA.p2
Hmgn3	nonTF	high mobility group nucleosomal binding domain 3	2.60998e-16	0.491262	0.399	0.226	0.173	1	GABA.p2
Pnrc2	Transcription_Cofactors	proline-rich nuclear receptor coactivator 2	2.69301e-16	0.491777	0.373	0.202	0.171	1	GABA.p2
Rpl14	nonTF	ribosomal protein L14	3.19503e-16	0.275707	0.963	0.952	0.011	1	GABA.p2
Gm10093	nonTF	predicted pseudogene 10093	4.91187e-16	0.386748	0.217	0.088	0.129	1	GABA.p2
Vangl2	nonTF	vang-like 2 (van gogh, Drosophila)	6.07394e-16	0.471757	0.194	0.075	0.119	1	GABA.p2
Igsf21	nonTF	immunoglobulin superfamily, member 21	6.67859e-16	0.362149	0.108	0.029	0.079	1	GABA.p2
Eif4e3	nonTF	eukaryotic translation initiation factor 4E member 3	6.90584e-16	0.405788	0.12	0.034	0.086	1	GABA.p2
Ypel3	nonTF	yippee-like 3 (Drosophila)	7.33784e-16	0.455249	0.681	0.54	0.141	1	GABA.p2
H1f0	nonTF	H1 histone family, member 0	7.53564e-16	0.519589	0.61	0.456	0.154	1	GABA.p2
Rps26	nonTF	ribosomal protein S26	9.89674e-16	0.293263	0.94	0.873	0.067	1	GABA.p2
Rpl39	nonTF	ribosomal protein L39	1.00207e-15	0.376821	0.821	0.72	0.101	1	GABA.p2
Ddit4	nonTF	DNA-damage-inducible transcript 4	1.15442e-15	0.474904	0.379	0.207	0.172	1	GABA.p2
Eef1g	nonTF	eukaryotic translation elongation factor 1 gamma	2.66781e-15	0.32157	0.849	0.813	0.036	1	GABA.p2
Josd2	nonTF	Josephin domain containing 2	3.06743e-15	0.428373	0.162	0.058	0.104	1	GABA.p2
Srrm4	nonTF	serine/arginine repetitive matrix 4	3.16334e-15	0.467434	0.236	0.104	0.132	1	GABA.p2
E2f1	Transcription_Factors	E2F transcription factor 1	4.60672e-15	0.414953	0.12	0.035	0.085	1	GABA.p2
Glrx3	nonTF	glutaredoxin 3	1.23989e-14	0.436729	0.655	0.537	0.118	1	GABA.p2
Rprm	nonTF	reprimo, TP53 dependent G2 arrest mediator candidate	1.27926e-14	0.563098	0.217	0.094	0.123	1	GABA.p2
Stx16	nonTF	syntaxin 16	1.29019e-14	0.447446	0.214	0.091	0.123	1	GABA.p2
Clic1	nonTF	chloride intracellular channel 1	1.43969e-14	0.492384	0.345	0.187	0.158	1	GABA.p2
F2r	nonTF	coagulation factor II (thrombin) receptor	1.78234e-14	0.522367	0.282	0.144	0.138	1	GABA.p2
Carhsp1	Transcription_Factors	calcium regulated heat stable protein 1	1.92255e-14	0.386092	0.744	0.612	0.132	1	GABA.p2
Mrps14	nonTF	mitochondrial ribosomal protein S14	2.38044e-14	0.433003	0.516	0.346	0.17	1	GABA.p2
Atp6v0e	nonTF	ATPase, H+ transporting, lysosomal V0 subunit E	2.57942e-14	0.548746	0.413	0.253	0.16	1	GABA.p2
Fbxl17	nonTF	F-box and leucine-rich repeat protein 17	3.586e-14	0.372732	0.125	0.04	0.085	1	GABA.p2
Vgll4	Transcription_Cofactors	vestigial like family member 4	4.14628e-14	0.42902	0.205	0.086	0.119	1	GABA.p2
Smox	nonTF	spermine oxidase	5.2879e-14	0.430237	0.151	0.054	0.097	1	GABA.p2
Hspe1	nonTF	heat shock protein 1 (chaperonin 10)	7.97441e-14	0.468915	0.635	0.496	0.139	1	GABA.p2
6330403K07Rik	nonTF	RIKEN cDNA 6330403K07 gene	8.22475e-14	0.309691	0.903	0.824	0.079	1	GABA.p2
Rpl26	nonTF	ribosomal protein L26	1.17583e-13	0.455851	0.738	0.654	0.084	1	GABA.p2
Hadh	nonTF	hydroxyacyl-Coenzyme A dehydrogenase	1.47705e-13	0.35778	0.111	0.034	0.077	1	GABA.p2
Esd	nonTF	esterase D/formylglutathione hydrolase	1.88476e-13	0.559958	0.402	0.245	0.157	1	GABA.p2
Rplp2	nonTF	ribosomal protein, large P2	1.99929e-13	0.331475	0.778	0.675	0.103	1	GABA.p2
Ddx5	Transcription_Cofactors	DEAD (Asp-Glu-Ala-Asp) box polypeptide 5	3.133e-13	0.282425	0.929	0.864	0.065	1	GABA.p2
Mcm2	nonTF	minichromosome maintenance complex component 2	3.1874e-13	0.358681	0.134	0.046	0.088	1	GABA.p2
Nradd	nonTF	neurotrophin receptor associated death domain	4.30998e-13	0.427385	0.197	0.085	0.112	1	GABA.p2
Hmgn1	nonTF	high mobility group nucleosomal binding domain 1	5.54379e-13	0.283466	0.923	0.883	0.04	1	GABA.p2
Rps15	nonTF	ribosomal protein S15	5.6134e-13	0.30233	0.872	0.8	0.072	1	GABA.p2
Miat	nonTF	myocardial infarction associated transcript (non-protein coding)	5.76313e-13	0.483212	0.236	0.113	0.123	1	GABA.p2
Nudt21	nonTF	nudix (nucleoside diphosphate linked moiety X)-type motif 21	6.00091e-13	0.375392	0.479	0.322	0.157	1	GABA.p2
Rbmxl1	nonTF	RNA binding motif protein, X-linked like-1	6.30336e-13	0.508105	0.479	0.327	0.152	1	GABA.p2
Zic3	Transcription_Factors	zinc finger protein of the cerebellum 3	1.04297e-12	0.447334	0.217	0.101	0.116	1	GABA.p2
Zbtb20	Transcription_Factors	zinc finger and BTB domain containing 20	1.26528e-12	0.499449	0.325	0.183	0.142	1	GABA.p2
Plin2	nonTF	perilipin 2	1.7794e-12	0.431885	0.179	0.077	0.102	1	GABA.p2
Ahsa2	nonTF	AHA1, activator of heat shock protein ATPase 2	2.00264e-12	0.479289	0.444	0.297	0.147	1	GABA.p2
Lsm8	nonTF	LSM8 homolog, U6 small nuclear RNA associated	2.24315e-12	0.390244	0.47	0.316	0.154	1	GABA.p2
Optc	nonTF	opticin	2.44554e-12	0.447122	0.105	0.033	0.072	1	GABA.p2
Srek1ip1	nonTF	splicing regulatory glutamine/lysine-rich protein 1interacting protein 1	3.71102e-12	0.507083	0.208	0.096	0.112	1	GABA.p2
Glrx2	nonTF	glutaredoxin 2 (thioltransferase)	4.78313e-12	0.435896	0.459	0.31	0.149	1	GABA.p2
Dram2	nonTF	DNA-damage regulated autophagy modulator 2	5.29019e-12	0.469019	0.234	0.116	0.118	1	GABA.p2
Rps20	nonTF	ribosomal protein S20	5.90149e-12	0.329015	0.687	0.569	0.118	1	GABA.p2
Tfap2a	Transcription_Factors	transcription factor AP-2, alpha	5.96903e-12	0.454077	0.419	0.266	0.153	1	GABA.p2
Rnmt	nonTF	RNA (guanine-7-) methyltransferase	6.05135e-12	0.432466	0.276	0.147	0.129	1	GABA.p2
Cited2	Transcription_Cofactors	Cbp/p300-interacting transactivator, with Glu/Asp-rich carboxy-terminal domain, 2	7.10174e-12	0.39053	0.786	0.7	0.086	1	GABA.p2
Rpl27a	nonTF	ribosomal protein L27A	7.11818e-12	0.405132	0.259	0.136	0.123	1	GABA.p2
Snx1	nonTF	sorting nexin 1	7.11946e-12	0.442499	0.225	0.11	0.115	1	GABA.p2
Shfm1	no		8.94325e-12	0.344355	0.829	0.752	0.077	1	GABA.p2
Aamp	nonTF	angio-associated migratory protein	9.44193e-12	0.451296	0.487	0.35	0.137	1	GABA.p2
Tmem33	nonTF	transmembrane protein 33	1.00404e-11	0.477059	0.276	0.151	0.125	1	GABA.p2
Dll3	nonTF	delta-like 3 (Drosophila)	1.79982e-11	0.471918	0.114	0.039	0.075	1	GABA.p2
Nfix	Transcription_Factors	nuclear factor I/X	2.35958e-11	0.25533	0.105	0.035	0.07	1	GABA.p2
Nap1l1	nonTF	nucleosome assembly protein 1-like 1	2.5625e-11	0.454512	0.402	0.267	0.135	1	GABA.p2
Clybl	nonTF	citrate lyase beta like	3.18105e-11	0.316362	0.103	0.033	0.07	1	GABA.p2
Ldhb	nonTF	lactate dehydrogenase B	3.53583e-11	0.29085	0.818	0.735	0.083	1	GABA.p2
Camk2n1	nonTF	calcium/calmodulin-dependent protein kinase II inhibitor 1	3.5701e-11	0.336336	0.251	0.13	0.121	1	GABA.p2
Hadhb	nonTF	hydroxyacyl-Coenzyme A dehydrogenase/3-ketoacyl-Coenzyme A thiolase/enoyl-Coenzyme A hydratase (trifunctional protein), beta subunit	3.97563e-11	0.41094	0.171	0.075	0.096	1	GABA.p2
Fos	Transcription_Factors	FBJ osteosarcoma oncogene	5.46727e-11	0.559237	0.14	0.056	0.084	1	GABA.p2
Rps27l	nonTF	ribosomal protein S27-like	5.66576e-11	0.479655	0.507	0.373	0.134	1	GABA.p2
Rps8	nonTF	ribosomal protein S8	6.3856e-11	0.268969	0.849	0.819	0.03	1	GABA.p2
Hnrnpm	nonTF	heterogeneous nuclear ribonucleoprotein M	6.62491e-11	0.338005	0.718	0.612	0.106	1	GABA.p2
Abracl	nonTF	ABRA C-terminal like	6.77938e-11	0.468799	0.459	0.321	0.138	1	GABA.p2
Bpgm	nonTF	2,3-bisphosphoglycerate mutase	7.63841e-11	0.430162	0.444	0.298	0.146	1	GABA.p2
Rgs16	nonTF	regulator of G-protein signaling 16	1.01912e-10	0.270547	0.114	0.04	0.074	1	GABA.p2
Apool	nonTF	apolipoprotein O-like	1.07491e-10	0.360064	0.123	0.046	0.077	1	GABA.p2
Ewsr1	Transcription_Cofactors	Ewing sarcoma breakpoint region 1	1.19148e-10	0.308239	0.795	0.726	0.069	1	GABA.p2
Ezh2	Chromatin_Remodeling_Factors	enhancer of zeste 2 polycomb repressive complex 2 subunit	1.34661e-10	0.358794	0.422	0.279	0.143	1	GABA.p2
Nrbp1	nonTF	nuclear receptor binding protein 1	1.44071e-10	0.430999	0.325	0.198	0.127	1	GABA.p2
Abat	nonTF	4-aminobutyrate aminotransferase	1.84388e-10	0.332022	0.123	0.046	0.077	1	GABA.p2
Etfa	nonTF	electron transferring flavoprotein, alpha polypeptide	2.50055e-10	0.452587	0.319	0.193	0.126	1	GABA.p2
Rpl22	nonTF	ribosomal protein L22	2.61584e-10	0.332802	0.672	0.559	0.113	1	GABA.p2
Acadvl	nonTF	acyl-Coenzyme A dehydrogenase, very long chain	3.19098e-10	0.433146	0.194	0.094	0.1	1	GABA.p2
Tppp3	nonTF	tubulin polymerization-promoting protein family member 3	3.20048e-10	0.472556	0.262	0.143	0.119	1	GABA.p2
Cadm3	nonTF	cell adhesion molecule 3	3.37577e-10	0.356053	0.236	0.124	0.112	1	GABA.p2
Cdk2ap1	nonTF	CDK2 (cyclin-dependent kinase 2)-associated protein 1	3.83459e-10	0.33335	0.219	0.112	0.107	1	GABA.p2
Gm10260	nonTF	predicted gene 10260	4.03794e-10	0.410318	0.396	0.277	0.119	1	GABA.p2
Kctd15	nonTF	potassium channel tetramerisation domain containing 15	4.94789e-10	0.438946	0.199	0.098	0.101	1	GABA.p2
Sfr1	nonTF	SWI5 dependent recombination repair 1	5.13369e-10	0.366961	0.598	0.492	0.106	1	GABA.p2
Mycn	Transcription_Factors	v-myc avian myelocytomatosis viral related oncogene, neuroblastoma derived	6.1654e-10	0.438688	0.396	0.266	0.13	1	GABA.p2
Zbed3	nonTF	zinc finger, BED type containing 3	6.55109e-10	0.338584	0.134	0.055	0.079	1	GABA.p2
Wbp5	no		7.90873e-10	0.345865	0.726	0.642	0.084	1	GABA.p2
Mmp14	nonTF	matrix metallopeptidase 14 (membrane-inserted)	8.62632e-10	0.358518	0.108	0.04	0.068	1	GABA.p2
Msantd3	nonTF	Myb/SANT-like DNA-binding domain containing 3	9.57894e-10	0.304279	0.197	0.097	0.1	1	GABA.p2
Ago1	nonTF	argonaute RISC catalytic subunit 1	1.59263e-09	0.440201	0.174	0.083	0.091	1	GABA.p2
Dhrs4	nonTF	dehydrogenase/reductase (SDR family) member 4	1.62354e-09	0.292096	0.123	0.049	0.074	1	GABA.p2
Myl12a	nonTF	myosin, light chain 12A, regulatory, non-sarcomeric	1.65762e-09	0.359834	0.47	0.336	0.134	1	GABA.p2
Pabpc1	nonTF	poly(A) binding protein, cytoplasmic 1	1.71425e-09	0.34039	0.581	0.469	0.112	1	GABA.p2
Pnrc1	Transcription_Cofactors	proline-rich nuclear receptor coactivator 1	1.85797e-09	0.439812	0.413	0.289	0.124	1	GABA.p2
Hbp1	Transcription_Factors	high mobility group box transcription factor 1	2.01071e-09	0.403067	0.185	0.091	0.094	1	GABA.p2
Hnrnpf	nonTF	heterogeneous nuclear ribonucleoprotein F	2.42832e-09	0.338953	0.51	0.384	0.126	1	GABA.p2
Serbp1	nonTF	serpine1 mRNA binding protein 1	2.46515e-09	0.276172	0.755	0.688	0.067	1	GABA.p2
Paics	nonTF	phosphoribosylaminoimidazole carboxylase, phosphoribosylaminoribosylaminoimidazole, succinocarboxamide synthetase	3.05664e-09	0.39965	0.311	0.195	0.116	1	GABA.p2
Fgfr1op2	nonTF	FGFR1 oncogene partner 2	3.32843e-09	0.355468	0.194	0.098	0.096	1	GABA.p2
Vta1	nonTF	vesicle (multivesicular body) trafficking 1	3.66051e-09	0.397847	0.464	0.336	0.128	1	GABA.p2
Nsmce4a	nonTF	NSE4 homolog A, SMC5-SMC6 complex component	3.96102e-09	0.428222	0.328	0.21	0.118	1	GABA.p2
Rsu1	nonTF	Ras suppressor protein 1	3.99098e-09	0.474688	0.168	0.081	0.087	1	GABA.p2
Cxxc5	nonTF	CXXC finger 5	4.78587e-09	0.369915	0.299	0.181	0.118	1	GABA.p2
G3bp1	nonTF	GTPase activating protein (SH3 domain) binding protein 1	4.92633e-09	0.338924	0.601	0.507	0.094	1	GABA.p2
Eny2	Transcription_Cofactors	enhancer of yellow 2 homolog (Drosophila)	5.72279e-09	0.402954	0.573	0.463	0.11	1	GABA.p2
Pcbp2	nonTF	poly(rC) binding protein 2	5.74274e-09	0.258214	0.818	0.76	0.058	1	GABA.p2
Tmed4	nonTF	transmembrane p24 trafficking protein 4	6.91601e-09	0.40947	0.39	0.269	0.121	1	GABA.p2
Timm21	nonTF	translocase of inner mitochondrial membrane 21	6.93974e-09	0.396997	0.194	0.1	0.094	1	GABA.p2
Eci2	nonTF	enoyl-Coenzyme A delta isomerase 2	6.97168e-09	0.352859	0.282	0.167	0.115	1	GABA.p2
H2afy	nonTF	H2A histone family, member Y	7.53061e-09	0.323297	0.721	0.658	0.063	1	GABA.p2
Rbm39	Transcription_Cofactors	RNA binding motif protein 39	7.56225e-09	0.342397	0.764	0.723	0.041	1	GABA.p2
Acvr2b	nonTF	activin receptor IIB	7.64691e-09	0.309407	0.134	0.059	0.075	1	GABA.p2
Zfp219	Transcription_Factors	zinc finger protein 219	7.74589e-09	0.293695	0.142	0.064	0.078	1	GABA.p2
Rnf219	nonTF	ring finger protein 219	8.9642e-09	0.308776	0.12	0.05	0.07	1	GABA.p2
Ube2e3	nonTF	ubiquitin-conjugating enzyme E2E 3	9.04263e-09	0.296611	0.758	0.68	0.078	1	GABA.p2
Bccip	nonTF	BRCA2 and CDKN1A interacting protein	9.79942e-09	0.419684	0.353	0.24	0.113	1	GABA.p2
Ptprf	nonTF	protein tyrosine phosphatase, receptor type, F	1.07204e-08	0.352896	0.154	0.072	0.082	1	GABA.p2
Ebna1bp2	nonTF	EBNA1 binding protein 2	1.11886e-08	0.42961	0.41	0.297	0.113	1	GABA.p2
Smim11	nonTF	small integral membrane protein 11	1.24735e-08	0.391288	0.293	0.179	0.114	1	GABA.p2
Ldb1	Transcription_Cofactors	LIM domain binding 1	1.30697e-08	0.413638	0.299	0.189	0.11	1	GABA.p2
Cib1	nonTF	calcium and integrin binding 1 (calmyrin)	1.38519e-08	0.432824	0.162	0.08	0.082	1	GABA.p2
Acin1	nonTF	apoptotic chromatin condensation inducer 1	1.49116e-08	0.401166	0.47	0.355	0.115	1	GABA.p2
2700060E02Rik	no		1.54751e-08	0.321264	0.641	0.557	0.084	1	GABA.p2
Zeb2os	nonTF	zinc finger E-box binding homeobox 2, opposite strand	1.60098e-08	0.251108	0.131	0.057	0.074	1	GABA.p2
Ssbp1	nonTF	single-stranded DNA binding protein 1	1.89486e-08	0.394445	0.33	0.217	0.113	1	GABA.p2
Rgma	nonTF	repulsive guidance molecule family member A	1.91919e-08	0.251259	0.105	0.041	0.064	1	GABA.p2
Pex7	nonTF	peroxisomal biogenesis factor 7	2.11466e-08	0.352066	0.105	0.042	0.063	1	GABA.p2
Dnajc24	nonTF	DnaJ heat shock protein family (Hsp40) member C24	2.27929e-08	0.286626	0.185	0.095	0.09	1	GABA.p2
Parl	nonTF	presenilin associated, rhomboid-like	2.34731e-08	0.363044	0.271	0.168	0.103	1	GABA.p2
Cers2	Transcription_Factors	ceramide synthase 2	2.35756e-08	0.278823	0.145	0.067	0.078	1	GABA.p2
Numa1	nonTF	nuclear mitotic apparatus protein 1	2.56676e-08	0.284585	0.125	0.055	0.07	1	GABA.p2
Ginm1	nonTF	glycoprotein integral membrane 1	2.5756e-08	0.425629	0.111	0.046	0.065	1	GABA.p2
Chmp5	nonTF	charged multivesicular body protein 5	2.74331e-08	0.374196	0.584	0.498	0.086	1	GABA.p2
Cox17	nonTF	cytochrome c oxidase assembly protein 17	2.95724e-08	0.34756	0.416	0.298	0.118	1	GABA.p2
Rps4x	nonTF	ribosomal protein S4, X-linked	3.07606e-08	0.284964	0.581	0.478	0.103	1	GABA.p2
Bub3	nonTF	BUB3 mitotic checkpoint protein	3.21605e-08	0.37548	0.504	0.399	0.105	1	GABA.p2
Pak3	nonTF	p21 protein (Cdc42/Rac)-activated kinase 3	3.27369e-08	0.41915	0.271	0.164	0.107	1	GABA.p2
Mrpl34	nonTF	mitochondrial ribosomal protein L34	3.32192e-08	0.346513	0.504	0.386	0.118	1	GABA.p2
Hibadh	nonTF	3-hydroxyisobutyrate dehydrogenase	3.40384e-08	0.396045	0.245	0.146	0.099	1	GABA.p2
Txnrd1	nonTF	thioredoxin reductase 1	4.02562e-08	0.409499	0.379	0.266	0.113	1	GABA.p2
Gnpda2	nonTF	glucosamine-6-phosphate deaminase 2	4.10411e-08	0.390632	0.125	0.055	0.07	1	GABA.p2
Ppp1r14b	nonTF	protein phosphatase 1, regulatory (inhibitor) subunit 14B	5.64085e-08	0.33065	0.305	0.198	0.107	1	GABA.p2
Lxn	nonTF	latexin	6.36567e-08	0.399792	0.174	0.091	0.083	1	GABA.p2
Eno1	Transcription_Cofactors	enolase 1, alpha non-neuron	6.40726e-08	0.297796	0.299	0.188	0.111	1	GABA.p2
Mettl5	nonTF	methyltransferase like 5	6.48058e-08	0.283281	0.105	0.043	0.062	1	GABA.p2
Ddx39b	nonTF	DEAD (Asp-Glu-Ala-Asp) box polypeptide 39B	6.52516e-08	0.328393	0.573	0.486	0.087	1	GABA.p2
Gtpbp4	nonTF	GTP binding protein 4	6.5331e-08	0.327139	0.205	0.113	0.092	1	GABA.p2
Actl6a	Transcription_Cofactors	actin-like 6A	7.00605e-08	0.433524	0.365	0.254	0.111	1	GABA.p2
Asah1	nonTF	N-acylsphingosine amidohydrolase 1	7.06622e-08	0.335622	0.128	0.058	0.07	1	GABA.p2
Msantd4	nonTF	Myb/SANT-like DNA-binding domain containing 4 with coiled-coils	8.64538e-08	0.393329	0.117	0.051	0.066	1	GABA.p2
Bcas1	nonTF	breast carcinoma amplified sequence 1	9.36057e-08	0.275096	0.117	0.051	0.066	1	GABA.p2
2310009B15Rik	nonTF	RIKEN cDNA 2310009B15 gene	9.61039e-08	0.349589	0.154	0.076	0.078	1	GABA.p2
Limd2	nonTF	LIM domain containing 2	9.65076e-08	0.348095	0.396	0.284	0.112	1	GABA.p2
Ccnl1	nonTF	cyclin L1	1.01499e-07	0.420453	0.313	0.208	0.105	1	GABA.p2
Nif3l1	nonTF	Ngg1 interacting factor 3-like 1 (S. pombe)	1.1977e-07	0.381166	0.197	0.109	0.088	1	GABA.p2
Cd81	nonTF	CD81 antigen	1.21188e-07	0.284543	0.595	0.469	0.126	1	GABA.p2
Zfp422	Transcription_Factors	zinc finger protein 422	1.25483e-07	0.354463	0.587	0.5	0.087	1	GABA.p2
Dcaf8	nonTF	DDB1 and CUL4 associated factor 8	1.39575e-07	0.31295	0.162	0.083	0.079	1	GABA.p2
Klhl7	nonTF	kelch-like 7	1.66564e-07	0.412257	0.336	0.231	0.105	1	GABA.p2
Pard6g	nonTF	par-6 family cell polarity regulator gamma	1.73116e-07	0.365742	0.228	0.133	0.095	1	GABA.p2
Rbbp7	Transcription_Cofactors	retinoblastoma binding protein 7, chromatin remodeling factor	1.78631e-07	0.367573	0.336	0.235	0.101	1	GABA.p2
Nup37	nonTF	nucleoporin 37	1.80658e-07	0.269168	0.125	0.057	0.068	1	GABA.p2
Cnih4	nonTF	cornichon family AMPA receptor auxiliary protein 4	2.03284e-07	0.347174	0.214	0.124	0.09	1	GABA.p2
Rdx	nonTF	radixin	2.03712e-07	0.411379	0.291	0.189	0.102	1	GABA.p2
Ly6e	nonTF	lymphocyte antigen 6 complex, locus E	2.18856e-07	0.423399	0.165	0.087	0.078	1	GABA.p2
Pcbp4	nonTF	poly(rC) binding protein 4	2.33397e-07	0.295979	0.595	0.507	0.088	1	GABA.p2
Dpf2	nonTF	D4, zinc and double PHD fingers family 2	2.49284e-07	0.347786	0.282	0.183	0.099	1	GABA.p2
Tacc2	nonTF	transforming, acidic coiled-coil containing protein 2	2.54536e-07	0.348219	0.288	0.184	0.104	1	GABA.p2
Hsd17b4	nonTF	hydroxysteroid (17-beta) dehydrogenase 4	2.55875e-07	0.409193	0.194	0.108	0.086	1	GABA.p2
Ghitm	nonTF	growth hormone inducible transmembrane protein	2.59564e-07	0.3359	0.382	0.278	0.104	1	GABA.p2
Bckdk	nonTF	branched chain ketoacid dehydrogenase kinase	3.08207e-07	0.276445	0.157	0.08	0.077	1	GABA.p2
Stip1	nonTF	stress-induced phosphoprotein 1	3.42475e-07	0.339496	0.45	0.344	0.106	1	GABA.p2
Ints8	nonTF	integrator complex subunit 8	3.44034e-07	0.260057	0.137	0.066	0.071	1	GABA.p2
Cbx1	nonTF	chromobox 1	4.29333e-07	0.32717	0.479	0.368	0.111	1	GABA.p2
Rpsa	nonTF	ribosomal protein SA	4.60069e-07	0.272934	0.487	0.4	0.087	1	GABA.p2
Mak16	nonTF	MAK16 homolog	4.81074e-07	0.29417	0.217	0.125	0.092	1	GABA.p2
Mat2b	nonTF	methionine adenosyltransferase II, beta	7.76304e-07	0.353711	0.308	0.21	0.098	1	GABA.p2
Pcbp1	nonTF	poly(rC) binding protein 1	8.1655e-07	0.250173	0.709	0.661	0.048	1	GABA.p2
Cd320	nonTF	CD320 antigen	8.49299e-07	0.348964	0.165	0.09	0.075	1	GABA.p2
Casp6	nonTF	caspase 6	8.65418e-07	0.267218	0.131	0.064	0.067	1	GABA.p2
Cct8	nonTF	chaperonin containing Tcp1, subunit 8 (theta)	9.83373e-07	0.316033	0.621	0.57	0.051	1	GABA.p2
Bnip2	nonTF	BCL2/adenovirus E1B interacting protein 2	1.00726e-06	0.307927	0.197	0.114	0.083	1	GABA.p2
Nono	Transcription_Cofactors	non-POU-domain-containing, octamer binding protein	1.07911e-06	0.294313	0.487	0.399	0.088	1	GABA.p2
Gstm5	nonTF	glutathione S-transferase, mu 5	1.1396e-06	0.346835	0.473	0.383	0.09	1	GABA.p2
Npc2	nonTF	NPC intracellular cholesterol transporter 2	1.28043e-06	0.254857	0.661	0.574	0.087	1	GABA.p2
Rrs1	nonTF	ribosome biogenesis regulator 1	1.39048e-06	0.3101	0.185	0.104	0.081	1	GABA.p2
Rpf1	nonTF	ribosome production factor 1 homolog	1.47612e-06	0.371101	0.265	0.171	0.094	1	GABA.p2
Mtfr1	nonTF	mitochondrial fission regulator 1	1.48731e-06	0.381069	0.179	0.103	0.076	1	GABA.p2
Psme2	nonTF	proteasome (prosome, macropain) activator subunit 2 (PA28 beta)	1.82522e-06	0.306489	0.296	0.202	0.094	1	GABA.p2
Hspd1	nonTF	heat shock protein 1 (chaperonin)	1.8381e-06	0.339058	0.476	0.377	0.099	1	GABA.p2
Hnrnpu	nonTF	heterogeneous nuclear ribonucleoprotein U	2.17584e-06	0.259445	0.655	0.569	0.086	1	GABA.p2
Parp1	nonTF	poly (ADP-ribose) polymerase family, member 1	2.23577e-06	0.342062	0.185	0.108	0.077	1	GABA.p2
Ncstn	nonTF	nicastrin	2.25146e-06	0.302999	0.16	0.087	0.073	1	GABA.p2
Ktn1	nonTF	kinectin 1	2.29779e-06	0.363555	0.251	0.165	0.086	1	GABA.p2
Wdr89	nonTF	WD repeat domain 89	2.40941e-06	0.266809	0.419	0.326	0.093	1	GABA.p2
Mrto4	nonTF	mRNA turnover 4, ribosome maturation factor	2.89387e-06	0.320484	0.259	0.172	0.087	1	GABA.p2
Zic4	Transcription_Factors	zinc finger protein of the cerebellum 4	2.90926e-06	0.333597	0.197	0.117	0.08	1	GABA.p2
Tmem165	nonTF	transmembrane protein 165	3.02002e-06	0.322617	0.251	0.162	0.089	1	GABA.p2
Top1	nonTF	topoisomerase (DNA) I	3.02952e-06	0.289849	0.578	0.498	0.08	1	GABA.p2
Neurod6	Transcription_Factors	neurogenic differentiation 6	3.13072e-06	0.336949	0.205	0.123	0.082	1	GABA.p2
Sar1b	nonTF	secretion associated Ras related GTPase 1B	3.25077e-06	0.310596	0.516	0.431	0.085	1	GABA.p2
Vrk3	nonTF	vaccinia related kinase 3	3.63682e-06	0.314763	0.125	0.063	0.062	1	GABA.p2
Ssb	nonTF	Sjogren syndrome antigen B	3.64804e-06	0.325583	0.604	0.532	0.072	1	GABA.p2
Tor2a	nonTF	torsin family 2, member A	3.71914e-06	0.298925	0.185	0.108	0.077	1	GABA.p2
Dars	nonTF	aspartyl-tRNA synthetase	3.7281e-06	0.364867	0.33	0.236	0.094	1	GABA.p2
Gltscr2	no		3.89825e-06	0.313527	0.416	0.33	0.086	1	GABA.p2
Adss	nonTF	adenylosuccinate synthetase, non muscle	4.08129e-06	0.288126	0.188	0.112	0.076	1	GABA.p2
Ier5	nonTF	immediate early response 5	4.89771e-06	0.314729	0.467	0.367	0.1	1	GABA.p2
Eif2s1	nonTF	eukaryotic translation initiation factor 2, subunit 1 alpha	5.03058e-06	0.384857	0.382	0.3	0.082	1	GABA.p2
Wscd1	nonTF	WSC domain containing 1	5.46158e-06	0.254585	0.103	0.048	0.055	1	GABA.p2
Prdx3	nonTF	peroxiredoxin 3	6.04036e-06	0.384095	0.217	0.137	0.08	1	GABA.p2
Eif2b3	nonTF	eukaryotic translation initiation factor 2B, subunit 3	6.58785e-06	0.313618	0.188	0.114	0.074	1	GABA.p2
Eif3e	nonTF	eukaryotic translation initiation factor 3, subunit E	6.64435e-06	0.273266	0.641	0.588	0.053	1	GABA.p2
Aida	nonTF	axin interactor, dorsalization associated	6.7909e-06	0.312297	0.174	0.102	0.072	1	GABA.p2
2810004N23Rik	nonTF	RIKEN cDNA 2810004N23 gene	6.85087e-06	0.288734	0.148	0.081	0.067	1	GABA.p2
Zfand6	nonTF	zinc finger, AN1-type domain 6	7.03272e-06	0.293198	0.558	0.469	0.089	1	GABA.p2
Srsf10	nonTF	serine/arginine-rich splicing factor 10	8.02759e-06	0.294491	0.45	0.363	0.087	1	GABA.p2
Phyh	nonTF	phytanoyl-CoA hydroxylase	8.51542e-06	0.331052	0.12	0.061	0.059	1	GABA.p2
Rps27rt	nonTF	ribosomal protein S27, retrogene	9.58268e-06	0.286846	0.473	0.386	0.087	1	GABA.p2
Polr2c	nonTF	polymerase (RNA) II (DNA directed) polypeptide C	9.70463e-06	0.326798	0.43	0.347	0.083	1	GABA.p2
Rps28	nonTF	ribosomal protein S28	1.02128e-05	0.271912	0.587	0.52	0.067	1	GABA.p2
Selm	no		1.05316e-05	0.269163	0.16	0.091	0.069	1	GABA.p2
Hnrnpc	nonTF	heterogeneous nuclear ribonucleoprotein C	1.09738e-05	0.253256	0.635	0.573	0.062	1	GABA.p2
Evi5	nonTF	ecotropic viral integration site 5	1.17176e-05	0.290076	0.14	0.076	0.064	1	GABA.p2
Ttc4	nonTF	tetratricopeptide repeat domain 4	1.41605e-05	0.250536	0.151	0.085	0.066	1	GABA.p2
Rnaseh2c	nonTF	ribonuclease H2, subunit C	1.44295e-05	0.291291	0.185	0.112	0.073	1	GABA.p2
Cnot8	nonTF	CCR4-NOT transcription complex, subunit 8	1.53411e-05	0.342416	0.194	0.121	0.073	1	GABA.p2
Hmgb2	Transcription_Factors	high mobility group box 2	1.56007e-05	0.326701	0.248	0.166	0.082	1	GABA.p2
Sars	nonTF	seryl-aminoacyl-tRNA synthetase	1.57396e-05	0.258969	0.456	0.366	0.09	1	GABA.p2
Apex1	Transcription_Cofactors	apurinic/apyrimidinic endonuclease 1	1.59623e-05	0.275559	0.538	0.456	0.082	1	GABA.p2
Cdc42se2	nonTF	CDC42 small effector 2	1.59648e-05	0.315631	0.313	0.229	0.084	1	GABA.p2
Polr2g	nonTF	polymerase (RNA) II (DNA directed) polypeptide G	1.69043e-05	0.316761	0.453	0.381	0.072	1	GABA.p2
Cdc26	nonTF	cell division cycle 26	1.71635e-05	0.290752	0.271	0.191	0.08	1	GABA.p2
Dazap2	nonTF	DAZ associated protein 2	1.77406e-05	0.274977	0.396	0.312	0.084	1	GABA.p2
Phf21b	nonTF	PHD finger protein 21B	1.78714e-05	0.26174	0.231	0.151	0.08	1	GABA.p2
Celsr2	nonTF	cadherin, EGF LAG seven-pass G-type receptor 2	1.79176e-05	0.317498	0.222	0.144	0.078	1	GABA.p2
Rsl1d1	nonTF	ribosomal L1 domain containing 1	1.79791e-05	0.253919	0.407	0.315	0.092	1	GABA.p2
Emg1	nonTF	EMG1 N1-specific pseudouridine methyltransferase	1.88705e-05	0.298365	0.407	0.318	0.089	1	GABA.p2
Dll1	nonTF	delta-like 1 (Drosophila)	2.15991e-05	0.301009	0.14	0.078	0.062	1	GABA.p2
Numbl	nonTF	numb-like	2.26155e-05	0.277388	0.162	0.096	0.066	1	GABA.p2
Hmg20b	Transcription_Factors	high mobility group 20B	2.31729e-05	0.337659	0.211	0.135	0.076	1	GABA.p2
March5	nonTF	membrane-associated ring finger (C3HC4) 5	2.34716e-05	0.300133	0.39	0.303	0.087	1	GABA.p2
Nit2	nonTF	nitrilase family, member 2	2.67408e-05	0.250668	0.154	0.088	0.066	1	GABA.p2
Adk	nonTF	adenosine kinase	2.67745e-05	0.25395	0.151	0.086	0.065	1	GABA.p2
Tmem59	nonTF	transmembrane protein 59	2.74585e-05	0.288389	0.635	0.589	0.046	1	GABA.p2
Lmo4	nonTF	LIM domain only 4	2.7689e-05	0.258111	0.262	0.178	0.084	1	GABA.p2
Eif3m	nonTF	eukaryotic translation initiation factor 3, subunit M	2.77021e-05	0.256519	0.402	0.318	0.084	1	GABA.p2
Lsg1	nonTF	large 60S subunit nuclear export GTPase 1	2.90903e-05	0.28829	0.125	0.068	0.057	1	GABA.p2
Cldnd1	nonTF	claudin domain containing 1	3.13079e-05	0.341597	0.413	0.332	0.081	1	GABA.p2
Adgrg1	nonTF	adhesion G protein-coupled receptor G1	3.24543e-05	0.29403	0.231	0.155	0.076	1	GABA.p2
Rbbp9	nonTF	retinoblastoma binding protein 9, serine hydrolase	3.5139e-05	0.254049	0.123	0.066	0.057	1	GABA.p2
Emc8	nonTF	ER membrane protein complex subunit 8	3.58862e-05	0.284376	0.262	0.184	0.078	1	GABA.p2
Ppp2r3d	nonTF	protein phosphatase 2 (formerly 2A), regulatory subunit B'', delta	3.67654e-05	0.259953	0.157	0.093	0.064	1	GABA.p2
Slc35a4	nonTF	solute carrier family 35, member A4	3.80769e-05	0.262476	0.162	0.098	0.064	1	GABA.p2
Ndufaf1	nonTF	NADH dehydrogenase (ubiquinone) 1 alpha subcomplex, assembly factor 1	3.82401e-05	0.31626	0.12	0.064	0.056	1	GABA.p2
Nop58	nonTF	NOP58 ribonucleoprotein	3.95096e-05	0.303598	0.254	0.175	0.079	1	GABA.p2
Dhx15	nonTF	DEAH (Asp-Glu-Ala-His) box polypeptide 15	4.40242e-05	0.304618	0.288	0.208	0.08	1	GABA.p2
Gar1	nonTF	GAR1 ribonucleoprotein	4.673e-05	0.335046	0.234	0.159	0.075	1	GABA.p2
Mcm7	nonTF	minichromosome maintenance complex component 7	4.98831e-05	0.25288	0.191	0.122	0.069	1	GABA.p2
Kif5b	nonTF	kinesin family member 5B	5.04828e-05	0.287392	0.476	0.397	0.079	1	GABA.p2
Ccar1	Transcription_Cofactors	cell division cycle and apoptosis regulator 1	5.63645e-05	0.297596	0.328	0.242	0.086	1	GABA.p2
Slain1	nonTF	SLAIN motif family, member 1	5.91032e-05	0.289558	0.248	0.172	0.076	1	GABA.p2
Scp2	nonTF	sterol carrier protein 2, liver	6.04374e-05	0.254912	0.422	0.346	0.076	1	GABA.p2
Pou3f2	Transcription_Factors	POU domain, class 3, transcription factor 2	6.48609e-05	0.271504	0.137	0.079	0.058	1	GABA.p2
Ptbp2	nonTF	polypyrimidine tract binding protein 2	7.51359e-05	0.275854	0.373	0.297	0.076	1	GABA.p2
Bckdha	nonTF	branched chain ketoacid dehydrogenase E1, alpha polypeptide	7.60296e-05	0.31697	0.134	0.076	0.058	1	GABA.p2
Luc7l	nonTF	Luc7-like	7.88786e-05	0.255597	0.199	0.129	0.07	1	GABA.p2
Oard1	nonTF	O-acyl-ADP-ribose deacylase 1	8.61769e-05	0.267246	0.217	0.147	0.07	1	GABA.p2
Zkscan3	Transcription_Factors	zinc finger with KRAB and SCAN domains 3	8.75639e-05	0.294271	0.157	0.096	0.061	1	GABA.p2
Ube2r2	nonTF	ubiquitin-conjugating enzyme E2R 2	9.14601e-05	0.31193	0.345	0.264	0.081	1	GABA.p2
Rcbtb2	nonTF	regulator of chromosome condensation (RCC1) and BTB (POZ) domain containing protein 2	0.000105134	0.336959	0.162	0.101	0.061	1	GABA.p2
Cotl1	nonTF	coactosin-like 1 (Dictyostelium)	0.000109444	0.280376	0.57	0.518	0.052	1	GABA.p2
Hprt	nonTF	hypoxanthine guanine phosphoribosyl transferase	0.000114994	0.301321	0.182	0.117	0.065	1	GABA.p2
Thumpd3	nonTF	THUMP domain containing 3	0.000116203	0.296589	0.134	0.079	0.055	1	GABA.p2
Pex19	nonTF	peroxisomal biogenesis factor 19	0.000126401	0.264803	0.356	0.275	0.081	1	GABA.p2
Sgce	nonTF	sarcoglycan, epsilon	0.000127264	0.265497	0.12	0.068	0.052	1	GABA.p2
Tmem261	no		0.000127597	0.334279	0.256	0.184	0.072	1	GABA.p2
Nsfl1c	nonTF	NSFL1 (p97) cofactor (p47)	0.000133016	0.25564	0.439	0.369	0.07	1	GABA.p2
Alg3	nonTF	asparagine-linked glycosylation 3 (alpha-1,3-mannosyltransferase)	0.00013325	0.279351	0.14	0.082	0.058	1	GABA.p2
Polr3k	nonTF	polymerase (RNA) III (DNA directed) polypeptide K	0.000134452	0.260345	0.519	0.438	0.081	1	GABA.p2
Ube2b	Chromatin_Remodeling_Factors	ubiquitin-conjugating enzyme E2B	0.00013679	0.260724	0.584	0.534	0.05	1	GABA.p2
Prss23	nonTF	protease, serine 23	0.0001532	0.310979	0.128	0.073	0.055	1	GABA.p2
Mfap2	nonTF	microfibrillar-associated protein 2	0.000154366	0.390248	0.256	0.187	0.069	1	GABA.p2
Nmral1	nonTF	NmrA-like family domain containing 1	0.000160633	0.302962	0.179	0.116	0.063	1	GABA.p2
1110059E24Rik	nonTF	RIKEN cDNA 1110059E24 gene	0.000164755	0.324792	0.231	0.159	0.072	1	GABA.p2
Bola3	nonTF	bolA-like 3 (E. coli)	0.000165522	0.301906	0.154	0.095	0.059	1	GABA.p2
Flot1	nonTF	flotillin 1	0.000169364	0.25998	0.131	0.078	0.053	1	GABA.p2
Cdc42ep4	nonTF	CDC42 effector protein (Rho GTPase binding) 4	0.000190887	0.271214	0.168	0.107	0.061	1	GABA.p2
Ypel1	nonTF	yippee-like 1 (Drosophila)	0.000202675	0.264979	0.254	0.182	0.072	1	GABA.p2
Tmeff1	nonTF	transmembrane protein with EGF-like and two follistatin-like domains 1	0.000204776	0.2949	0.396	0.328	0.068	1	GABA.p2
Fjx1	nonTF	four jointed box 1 (Drosophila)	0.000215334	0.384842	0.248	0.179	0.069	1	GABA.p2
Aprt	nonTF	adenine phosphoribosyl transferase	0.000218267	0.271491	0.219	0.152	0.067	1	GABA.p2
Polr2h	nonTF	polymerase (RNA) II (DNA directed) polypeptide H	0.000234143	0.275247	0.271	0.197	0.074	1	GABA.p2
U2af2	nonTF	U2 small nuclear ribonucleoprotein auxiliary factor (U2AF) 2	0.000236372	0.275341	0.342	0.274	0.068	1	GABA.p2
H2-Ke6	nonTF	H2-K region expressed gene 6	0.000246646	0.250586	0.214	0.146	0.068	1	GABA.p2
Elp4	nonTF	elongator acetyltransferase complex subunit 4	0.000275879	0.267542	0.151	0.096	0.055	1	GABA.p2
Ssbp3	Transcription_Cofactors	single-stranded DNA binding protein 3	0.00028758	0.308338	0.248	0.182	0.066	1	GABA.p2
Fbxl20	nonTF	F-box and leucine-rich repeat protein 20	0.000293275	0.265744	0.108	0.061	0.047	1	GABA.p2
Yipf4	nonTF	Yip1 domain family, member 4	0.000305105	0.289177	0.308	0.235	0.073	1	GABA.p2
Psph	nonTF	phosphoserine phosphatase	0.000324594	0.2923	0.145	0.09	0.055	1	GABA.p2
Snrpb2	nonTF	U2 small nuclear ribonucleoprotein B	0.000364467	0.278612	0.476	0.411	0.065	1	GABA.p2
Cstb	nonTF	cystatin B	0.000383604	0.251343	0.33	0.262	0.068	1	GABA.p2
Rpf2	nonTF	ribosome production factor 2 homolog	0.000406935	0.305907	0.259	0.193	0.066	1	GABA.p2
Ercc1	nonTF	excision repair cross-complementing rodent repair deficiency, complementation group 1	0.000473762	0.275558	0.162	0.106	0.056	1	GABA.p2
App	nonTF	amyloid beta (A4) precursor protein	0.000486454	0.261084	0.444	0.376	0.068	1	GABA.p2
Aplp2	nonTF	amyloid beta (A4) precursor-like protein 2	0.00048662	0.272517	0.208	0.146	0.062	1	GABA.p2
Brix1	nonTF	BRX1, biogenesis of ribosomes	0.0004889	0.283015	0.293	0.227	0.066	1	GABA.p2
Proser1	nonTF	proline and serine rich 1	0.000495697	0.287275	0.154	0.099	0.055	1	GABA.p2
Ebpl	nonTF	emopamil binding protein-like	0.000506521	0.323414	0.134	0.082	0.052	1	GABA.p2
Mrpl3	nonTF	mitochondrial ribosomal protein L3	0.000531892	0.330483	0.182	0.12	0.062	1	GABA.p2
Yif1a	nonTF	Yip1 interacting factor homolog A (S. cerevisiae)	0.000574343	0.271246	0.248	0.184	0.064	1	GABA.p2
Rasgef1b	nonTF	RasGEF domain family, member 1B	0.000579046	0.273234	0.191	0.132	0.059	1	GABA.p2
Epha3	nonTF	Eph receptor A3	0.000689305	0.288563	0.171	0.114	0.057	1	GABA.p2
Vdac2	nonTF	voltage-dependent anion channel 2	0.000751207	0.262206	0.513	0.469	0.044	1	GABA.p2
Mapk1	nonTF	mitogen-activated protein kinase 1	0.000760206	0.278839	0.242	0.178	0.064	1	GABA.p2
Emd	nonTF	emerin	0.000792931	0.262971	0.256	0.195	0.061	1	GABA.p2
Sh3glb1	nonTF	SH3-domain GRB2-like B1 (endophilin)	0.000943317	0.327142	0.311	0.247	0.064	1	GABA.p2
Chmp4b	nonTF	charged multivesicular body protein 4B	0.000971096	0.319374	0.231	0.174	0.057	1	GABA.p2
Bola2	nonTF	bolA-like 2 (E. coli)	0.00107321	0.251518	0.501	0.453	0.048	1	GABA.p2
Magoh	nonTF	mago homolog, exon junction complex core component	0.00114134	0.268679	0.342	0.278	0.064	1	GABA.p2
Abhd10	nonTF	abhydrolase domain containing 10	0.00119881	0.250265	0.165	0.113	0.052	1	GABA.p2
Gm3764	nonTF	predicted gene 3764	0.00122012	0.267169	0.316	0.254	0.062	1	GABA.p2
Alyref	nonTF	Aly/REF export factor	0.00123453	0.311374	0.265	0.208	0.057	1	GABA.p2
Smarcad1	Chromatin_Remodeling_Factors	SWI/SNF-related, matrix-associated actin-dependent regulator of chromatin, subfamily a, containing DEAD/H box 1	0.00158523	0.26818	0.123	0.078	0.045	1	GABA.p2
Chchd5	nonTF	coiled-coil-helix-coiled-coil-helix domain containing 5	0.00164227	0.302297	0.194	0.14	0.054	1	GABA.p2
Yaf2	Transcription_Cofactors	YY1 associated factor 2	0.00171431	0.270839	0.385	0.326	0.059	1	GABA.p2
Mthfd2l	nonTF	methylenetetrahydrofolate dehydrogenase (NADP+ dependent) 2-like	0.00228404	0.312588	0.265	0.209	0.056	1	GABA.p2
Ssr3	nonTF	signal sequence receptor, gamma	0.00252308	0.255768	0.285	0.227	0.058	1	GABA.p2
Nsrp1	nonTF	nuclear speckle regulatory protein 1	0.00260154	0.300438	0.197	0.144	0.053	1	GABA.p2
Pbrm1	Transcription_Factors	polybromo 1	0.00284817	0.34099	0.236	0.186	0.05	1	GABA.p2
Unc119	nonTF	unc-119 lipid binding chaperone	0.00289038	0.269936	0.313	0.258	0.055	1	GABA.p2
Mta2	Transcription_Factors	metastasis-associated gene family, member 2	0.00338486	0.280183	0.188	0.139	0.049	1	GABA.p2
Rsl24d1	nonTF	ribosomal L24 domain containing 1	0.00351385	0.254031	0.313	0.26	0.053	1	GABA.p2
Trim27	Transcription_Cofactors	tripartite motif-containing 27	0.00371511	0.258141	0.222	0.171	0.051	1	GABA.p2
Psmd10	nonTF	proteasome (prosome, macropain) 26S subunit, non-ATPase, 10	0.0037248	0.292901	0.245	0.19	0.055	1	GABA.p2
Bzw1	nonTF	basic leucine zipper and W2 domains 1	0.00413721	0.287163	0.433	0.386	0.047	1	GABA.p2
Vamp7	nonTF	vesicle-associated membrane protein 7	0.00444042	0.250527	0.225	0.171	0.054	1	GABA.p2
Zmym5	nonTF	zinc finger, MYM-type 5	0.00488429	0.263981	0.151	0.107	0.044	1	GABA.p2
Smim20	nonTF	small integral membrane protein 20	0.00492621	0.377505	0.157	0.11	0.047	1	GABA.p2
Mmadhc	nonTF	methylmalonic aciduria (cobalamin deficiency) cblD type, with homocystinuria	0.00513285	0.302235	0.262	0.213	0.049	1	GABA.p2
Cnppd1	nonTF	cyclin Pas1/PHO80 domain containing 1	0.00598769	0.262992	0.168	0.122	0.046	1	GABA.p2
Lman2	nonTF	lectin, mannose-binding 2	0.00735537	0.265654	0.171	0.128	0.043	1	GABA.p2
Etfb	nonTF	electron transferring flavoprotein, beta polypeptide	0.0078256	0.263288	0.316	0.277	0.039	1	GABA.p2
Prdx4	nonTF	peroxiredoxin 4	0.00805646	0.265434	0.222	0.176	0.046	1	GABA.p2
Ing4	Chromatin_Remodeling_Factors	inhibitor of growth family, member 4	0.00974778	0.259478	0.291	0.243	0.048	1	GABA.p2
Prss23	nonTF	protease, serine 23	0	2.4394	0.764	0.04	0.724	2	GABA.p2
Ptf1a	Transcription_Factors	pancreas specific transcription factor, 1a	0	2.36425	0.764	0.027	0.737	2	GABA.p2
Kirrel2	nonTF	kin of IRRE like 2 (Drosophila)	0	1.96595	0.771	0.044	0.727	2	GABA.p2
Ascl1	Transcription_Factors	achaete-scute family bHLH transcription factor 1	0	1.88631	0.689	0.024	0.665	2	GABA.p2
Ass1	nonTF	argininosuccinate synthetase 1	0	1.85609	0.504	0.006	0.498	2	GABA.p2
Hes5	Transcription_Factors	hairy and enhancer of split 5 (Drosophila)	1.37743e-284	2.60587	0.868	0.126	0.742	2	GABA.p2
Zfp36l1	nonTF	zinc finger protein 36, C3H type-like 1	9.20675e-255	1.82756	0.618	0.056	0.562	2	GABA.p2
Msx3	Transcription_Factors	msh homeobox 3	1.67368e-249	1.7323	0.657	0.067	0.59	2	GABA.p2
Cyp26b1	nonTF	cytochrome P450, family 26, subfamily b, polypeptide 1	4.36742e-234	1.55534	0.571	0.051	0.52	2	GABA.p2
Nbl1	nonTF	neuroblastoma, suppression of tumorigenicity 1	5.98324e-216	1.04458	0.321	0.011	0.31	2	GABA.p2
Id1	Transcription_Factors	inhibitor of DNA binding 1	8.90054e-214	1.46679	0.464	0.033	0.431	2	GABA.p2
Serpinh1	nonTF	serine (or cysteine) peptidase inhibitor, clade H, member 1	4.20994e-194	1.62751	0.568	0.065	0.503	2	GABA.p2
Mgst1	nonTF	microsomal glutathione S-transferase 1	3.24923e-186	1.58227	0.543	0.06	0.483	2	GABA.p2
Mfng	nonTF	MFNG O-fucosylpeptide 3-beta-N-acetylglucosaminyltransferase	8.98026e-183	1.10074	0.361	0.022	0.339	2	GABA.p2
Serpine2	nonTF	serine (or cysteine) peptidase inhibitor, clade E, member 2	5.34336e-180	2.16952	0.875	0.232	0.643	2	GABA.p2
Hes6	Transcription_Factors	hairy and enhancer of split 6	1.14558e-179	1.95386	0.968	0.335	0.633	2	GABA.p2
Sparc	nonTF	secreted acidic cysteine rich glycoprotein	8.36453e-176	1.5629	0.493	0.052	0.441	2	GABA.p2
Phgdh	nonTF	3-phosphoglycerate dehydrogenase	5.72444e-173	1.07594	0.375	0.026	0.349	2	GABA.p2
Fabp7	nonTF	fatty acid binding protein 7, brain	3.65191e-171	2.68356	0.989	0.552	0.437	2	GABA.p2
Vim	nonTF	vimentin	3.99673e-169	1.74867	0.932	0.296	0.636	2	GABA.p2
Ezr	nonTF	ezrin	1.55901e-167	1.17824	0.382	0.029	0.353	2	GABA.p2
Btg2	nonTF	B cell translocation gene 2, anti-proliferative	6.78427e-160	1.50683	0.564	0.077	0.487	2	GABA.p2
Pdpn	nonTF	podoplanin	7.35385e-156	1.18042	0.321	0.021	0.3	2	GABA.p2
Ptx3	nonTF	pentraxin related gene	6.54537e-154	1.32947	0.357	0.027	0.33	2	GABA.p2
Efhd2	nonTF	EF hand domain containing 2	1.5614e-150	1.51784	0.504	0.065	0.439	2	GABA.p2
Pvalb	nonTF	parvalbumin	4.60778e-148	1.85364	0.543	0.078	0.465	2	GABA.p2
Gsta4	nonTF	glutathione S-transferase, alpha 4	1.89983e-143	1.24518	0.454	0.054	0.4	2	GABA.p2
Nrarp	nonTF	Notch-regulated ankyrin repeat protein	9.33901e-138	1.28479	0.425	0.049	0.376	2	GABA.p2
Gas1	nonTF	growth arrest specific 1	1.03387e-134	1.1155	0.346	0.031	0.315	2	GABA.p2
Rassf4	nonTF	Ras association (RalGDS/AF-6) domain family member 4	4.32363e-123	0.909548	0.275	0.019	0.256	2	GABA.p2
Plpp3	nonTF	phospholipid phosphatase 3	6.42359e-118	1.06647	0.361	0.04	0.321	2	GABA.p2
Pmaip1	nonTF	phorbol-12-myristate-13-acetate-induced protein 1	3.38075e-115	0.715107	0.121	0.001	0.12	2	GABA.p2
E130114P18Rik	nonTF	RIKEN cDNA E130114P18 gene	1.96864e-112	1.18663	0.504	0.086	0.418	2	GABA.p2
Acss1	nonTF	acyl-CoA synthetase short-chain family member 1	6.96264e-109	0.768425	0.239	0.017	0.222	2	GABA.p2
Hes1	Transcription_Factors	hairy and enhancer of split 1 (Drosophila)	1.65603e-108	1.28596	0.375	0.049	0.326	2	GABA.p2
Pax3	Transcription_Factors	paired box 3	1.88404e-105	1.12308	0.421	0.062	0.359	2	GABA.p2
Gadd45g	nonTF	growth arrest and DNA-damage-inducible 45 gamma	1.54057e-104	1.96338	0.779	0.286	0.493	2	GABA.p2
Tgif2	Transcription_Factors	TGFB-induced factor homeobox 2	5.48984e-103	0.759281	0.243	0.019	0.224	2	GABA.p2
Ttyh1	nonTF	tweety family member 1	1.2118e-101	0.829469	0.261	0.023	0.238	2	GABA.p2
Smoc1	nonTF	SPARC related modular calcium binding 1	3.2135e-101	0.882728	0.336	0.04	0.296	2	GABA.p2
Tead2	Transcription_Factors	TEA domain family member 2	4.16179e-100	1.05059	0.468	0.082	0.386	2	GABA.p2
Rplp0	nonTF	ribosomal protein, large, P0	8.19719e-100	0.83992	0.996	0.915	0.081	2	GABA.p2
Sox9	Transcription_Factors	SRY (sex determining region Y)-box 9	8.23639e-98	1.09325	0.307	0.035	0.272	2	GABA.p2
Rps19	nonTF	ribosomal protein S19	5.36073e-97	0.688146	0.996	0.99	0.006	2	GABA.p2
Lfng	nonTF	LFNG O-fucosylpeptide 3-beta-N-acetylglucosaminyltransferase	3.97864e-96	0.643902	0.186	0.01	0.176	2	GABA.p2
Ckb	nonTF	creatine kinase, brain	2.26407e-94	1.11566	0.986	0.868	0.118	2	GABA.p2
Prdx1	nonTF	peroxiredoxin 1	7.558e-93	1.29399	0.764	0.283	0.481	2	GABA.p2
Gper1	nonTF	G protein-coupled estrogen receptor 1	3.13217e-91	0.551309	0.107	0.002	0.105	2	GABA.p2
Rcn1	nonTF	reticulocalbin 1	3.66469e-89	1.09306	0.396	0.066	0.33	2	GABA.p2
Sepp1	no		1.25556e-88	0.924069	0.261	0.027	0.234	2	GABA.p2
Gpx8	nonTF	glutathione peroxidase 8 (putative)	2.92737e-85	0.994074	0.304	0.04	0.264	2	GABA.p2
Pgpep1	nonTF	pyroglutamyl-peptidase I	6.63772e-84	1.11322	0.418	0.078	0.34	2	GABA.p2
Mfap2	nonTF	microfibrillar-associated protein 2	1.49239e-82	1.16861	0.6	0.169	0.431	2	GABA.p2
Pantr1	nonTF	POU domain, class 3, transcription factor 3 adjacent noncoding transcript 1	3.72361e-82	1.19609	0.807	0.346	0.461	2	GABA.p2
Rgma	nonTF	repulsive guidance molecule family member A	2.03526e-81	0.81632	0.275	0.033	0.242	2	GABA.p2
Tmem123	nonTF	transmembrane protein 123	7.81692e-81	0.898058	0.25	0.027	0.223	2	GABA.p2
Rpl32	nonTF	ribosomal protein L32	3.57423e-79	0.679714	1	0.976	0.024	2	GABA.p2
Qk	nonTF	quaking	2.07576e-78	0.840552	0.339	0.054	0.285	2	GABA.p2
Acot1	nonTF	acyl-CoA thioesterase 1	4.10195e-77	1.10402	0.325	0.051	0.274	2	GABA.p2
Dll1	nonTF	delta-like 1 (Drosophila)	1.75989e-76	1.10037	0.368	0.066	0.302	2	GABA.p2
Sox21	Transcription_Factors	SRY (sex determining region Y)-box 21	2.46222e-76	0.408479	0.121	0.005	0.116	2	GABA.p2
Pdgfc	nonTF	platelet-derived growth factor, C polypeptide	4.85367e-76	0.646324	0.186	0.015	0.171	2	GABA.p2
Notch1	nonTF	notch 1	1.73495e-74	0.644674	0.182	0.015	0.167	2	GABA.p2
Gpm6b	nonTF	glycoprotein m6b	2.61848e-73	1.04453	0.871	0.5	0.371	2	GABA.p2
Ptn	nonTF	pleiotrophin	3.24552e-73	1.1292	0.968	0.812	0.156	2	GABA.p2
Tgif1	Transcription_Factors	TGFB-induced factor homeobox 1	7.24593e-73	0.897983	0.257	0.033	0.224	2	GABA.p2
Irx1	Transcription_Factors	Iroquois related homeobox 1 (Drosophila)	1.84754e-72	0.860453	0.296	0.044	0.252	2	GABA.p2
Rps5	nonTF	ribosomal protein S5	2.08259e-71	0.59226	0.996	0.982	0.014	2	GABA.p2
Plk3	nonTF	polo like kinase 3	7.93189e-71	1.19753	0.457	0.111	0.346	2	GABA.p2
Prelp	nonTF	proline arginine-rich end leucine-rich repeat	1.56894e-70	0.465173	0.118	0.005	0.113	2	GABA.p2
Sparcl1	nonTF	SPARC-like 1	2.59085e-70	0.844399	0.261	0.035	0.226	2	GABA.p2
Mdk	nonTF	midkine	1.03296e-69	1.14406	0.746	0.321	0.425	2	GABA.p2
Nkd1	nonTF	naked cuticle 1 homolog (Drosophila)	5.61256e-69	1.04086	0.414	0.091	0.323	2	GABA.p2
Pon2	nonTF	paraoxonase 2	3.44519e-68	0.638078	0.164	0.013	0.151	2	GABA.p2
Cd9	nonTF	CD9 antigen	1.39781e-67	0.702838	0.225	0.027	0.198	2	GABA.p2
Rnaset2a	nonTF	ribonuclease T2A	4.51813e-67	0.681899	0.279	0.042	0.237	2	GABA.p2
Rps14	nonTF	ribosomal protein S14	1.01427e-66	0.561502	0.996	0.986	0.01	2	GABA.p2
Atoh8	Transcription_Factors	atonal bHLH transcription factor 8	1.07739e-66	0.504867	0.118	0.006	0.112	2	GABA.p2
Meis1	Transcription_Factors	Meis homeobox 1	1.52552e-65	0.920135	0.361	0.073	0.288	2	GABA.p2
Grb10	nonTF	growth factor receptor bound protein 10	1.24475e-63	0.79768	0.254	0.037	0.217	2	GABA.p2
Rhbdl3	nonTF	rhomboid, veinlet-like 3 (Drosophila)	1.33033e-63	0.59603	0.164	0.014	0.15	2	GABA.p2
Slc25a5	nonTF	solute carrier family 25 (mitochondrial carrier, adenine nucleotide translocator), member 5	3.18479e-63	0.787265	0.975	0.796	0.179	2	GABA.p2
Rpl13	nonTF	ribosomal protein L13	8.1443e-63	0.644458	0.982	0.925	0.057	2	GABA.p2
Bcl2l12	nonTF	BCL2-like 12 (proline rich)	1.71099e-62	0.732548	0.186	0.019	0.167	2	GABA.p2
Rpl13a	nonTF	ribosomal protein L13A	2.39095e-62	0.578759	0.993	0.962	0.031	2	GABA.p2
Gnai2	nonTF	guanine nucleotide binding protein (G protein), alpha inhibiting 2	2.59693e-62	1.0706	0.546	0.177	0.369	2	GABA.p2
Ndrg2	nonTF	N-myc downstream regulated gene 2	2.84023e-62	0.919726	0.3	0.054	0.246	2	GABA.p2
Timp4	nonTF	tissue inhibitor of metalloproteinase 4	3.73204e-62	0.548887	0.118	0.006	0.112	2	GABA.p2
Btbd17	nonTF	BTB (POZ) domain containing 17	4.17913e-62	0.800624	0.293	0.049	0.244	2	GABA.p2
Tmsb4x	nonTF	thymosin, beta 4, X chromosome	6.62947e-62	0.519014	1	0.999	0.001	2	GABA.p2
Dbi	nonTF	diazepam binding inhibitor	1.37094e-61	1.16267	0.732	0.348	0.384	2	GABA.p2
Tfdp2	Transcription_Factors	transcription factor Dp 2	5.47251e-60	0.75722	0.268	0.043	0.225	2	GABA.p2
Id3	Transcription_Factors	inhibitor of DNA binding 3	7.00786e-60	1.35947	0.446	0.126	0.32	2	GABA.p2
Slc27a1	nonTF	solute carrier family 27 (fatty acid transporter), member 1	1.34724e-59	0.694667	0.179	0.019	0.16	2	GABA.p2
Cnbp	nonTF	cellular nucleic acid binding protein	4.18638e-57	0.824568	0.918	0.671	0.247	2	GABA.p2
E2f1	Transcription_Factors	E2F transcription factor 1	1.45284e-56	0.687876	0.221	0.031	0.19	2	GABA.p2
Rps9	nonTF	ribosomal protein S9	4.93018e-56	0.545104	0.989	0.971	0.018	2	GABA.p2
Ednrb	nonTF	endothelin receptor type B	8.29983e-56	0.49731	0.129	0.01	0.119	2	GABA.p2
Rpl14	nonTF	ribosomal protein L14	1.55758e-55	0.602792	0.986	0.951	0.035	2	GABA.p2
Vcam1	nonTF	vascular cell adhesion molecule 1	4.73368e-55	0.520205	0.136	0.011	0.125	2	GABA.p2
Sox2	Transcription_Factors	SRY (sex determining region Y)-box 2	6.26998e-55	0.719433	0.193	0.024	0.169	2	GABA.p2
Neurog2	Transcription_Factors	neurogenin 2	1.4072e-54	1.2593	0.4	0.103	0.297	2	GABA.p2
Cnn3	nonTF	calponin 3, acidic	6.28183e-54	0.795589	0.904	0.687	0.217	2	GABA.p2
Gyg	nonTF	glycogenin	6.31439e-54	0.502929	0.15	0.014	0.136	2	GABA.p2
Irx2	Transcription_Factors	Iroquois related homeobox 2 (Drosophila)	2.9892e-53	0.84427	0.4	0.104	0.296	2	GABA.p2
Ldha	nonTF	lactate dehydrogenase A	3.00314e-53	1.06343	0.639	0.277	0.362	2	GABA.p2
Mcm2	nonTF	minichromosome maintenance complex component 2	3.97429e-53	0.760177	0.246	0.041	0.205	2	GABA.p2
Rps3	nonTF	ribosomal protein S3	2.66203e-52	0.519823	0.986	0.957	0.029	2	GABA.p2
Eef1a1	nonTF	eukaryotic translation elongation factor 1 alpha 1	6.91054e-52	0.528275	0.989	0.96	0.029	2	GABA.p2
Pla2g7	nonTF	phospholipase A2, group VII (platelet-activating factor acetylhydrolase, plasma)	1.47556e-51	0.662459	0.193	0.026	0.167	2	GABA.p2
Ppic	nonTF	peptidylprolyl isomerase C	1.72495e-51	0.85264	0.236	0.039	0.197	2	GABA.p2
Hadh	nonTF	hydroxyacyl-Coenzyme A dehydrogenase	4.24942e-51	0.600689	0.207	0.03	0.177	2	GABA.p2
Cyba	nonTF	cytochrome b-245, alpha polypeptide	9.07628e-51	0.463123	0.136	0.012	0.124	2	GABA.p2
Jam3	nonTF	junction adhesion molecule 3	4.99005e-50	0.769709	0.332	0.076	0.256	2	GABA.p2
Rpl4	nonTF	ribosomal protein L4	6.53621e-50	0.654756	0.964	0.9	0.064	2	GABA.p2
Pabpc1	nonTF	poly(A) binding protein, cytoplasmic 1	1.15075e-47	0.823657	0.779	0.46	0.319	2	GABA.p2
H2afv	nonTF	H2A histone family, member V	1.24713e-47	0.764135	0.918	0.734	0.184	2	GABA.p2
Galk1	nonTF	galactokinase 1	5.19169e-47	0.655679	0.25	0.047	0.203	2	GABA.p2
Fkbp9	nonTF	FK506 binding protein 9	1.05276e-46	0.487657	0.111	0.009	0.102	2	GABA.p2
Spry1	nonTF	sprouty homolog 1 (Drosophila)	7.04542e-46	0.622936	0.171	0.023	0.148	2	GABA.p2
Snap23	nonTF	synaptosomal-associated protein 23	4.28409e-45	0.568314	0.179	0.025	0.154	2	GABA.p2
Mdfi	Transcription_Cofactors	MyoD family inhibitor	5.17669e-44	0.494524	0.157	0.02	0.137	2	GABA.p2
Tcf12	Transcription_Factors	transcription factor 12	6.88949e-44	0.879468	0.418	0.131	0.287	2	GABA.p2
Slc1a3	nonTF	solute carrier family 1 (glial high affinity glutamate transporter), member 3	1.04924e-43	0.631728	0.204	0.034	0.17	2	GABA.p2
Tcf4	Transcription_Factors	transcription factor 4	1.48156e-43	0.810968	0.589	0.238	0.351	2	GABA.p2
Rpl37a	nonTF	ribosomal protein L37a	2.14661e-43	0.451721	0.989	0.967	0.022	2	GABA.p2
Suclg2	nonTF	succinate-Coenzyme A ligase, GDP-forming, beta subunit	2.34758e-43	0.341219	0.107	0.009	0.098	2	GABA.p2
Calb2	nonTF	calbindin 2	3.14691e-43	0.845116	0.246	0.049	0.197	2	GABA.p2
Irx5	Transcription_Factors	Iroquois related homeobox 5 (Drosophila)	3.26509e-43	0.540944	0.204	0.034	0.17	2	GABA.p2
Pea15a	nonTF	phosphoprotein enriched in astrocytes 15A	5.42064e-43	0.991031	0.654	0.349	0.305	2	GABA.p2
Fgfr1	nonTF	fibroblast growth factor receptor 1	1.60857e-42	0.701539	0.257	0.055	0.202	2	GABA.p2
Wls	nonTF	wntless homolog (Drosophila)	6.20292e-42	0.545996	0.193	0.031	0.162	2	GABA.p2
Prex1	nonTF	phosphatidylinositol-3,4,5-trisphosphate-dependent Rac exchange factor 1	9.79475e-42	0.393544	0.107	0.009	0.098	2	GABA.p2
Rprm	nonTF	reprimo, TP53 dependent G2 arrest mediator candidate	4.05879e-41	0.779851	0.332	0.089	0.243	2	GABA.p2
Npm1	Transcription_Cofactors	nucleophosmin 1	7.14415e-41	0.6198	0.911	0.768	0.143	2	GABA.p2
Rpl8	nonTF	ribosomal protein L8	2.15245e-40	0.516434	0.986	0.905	0.081	2	GABA.p2
Ppp1r14c	nonTF	protein phosphatase 1, regulatory (inhibitor) subunit 14c	2.70615e-40	0.566926	0.146	0.019	0.127	2	GABA.p2
B2m	nonTF	beta-2 microglobulin	5.51135e-40	0.632368	0.154	0.021	0.133	2	GABA.p2
Rpl41	nonTF	ribosomal protein L41	2.55579e-39	0.414359	1	0.988	0.012	2	GABA.p2
B230118H07Rik	nonTF	RIKEN cDNA B230118H07 gene	4.21632e-39	0.690468	0.314	0.083	0.231	2	GABA.p2
2610001J05Rik	nonTF	RIKEN cDNA 2610001J05 gene	6.14685e-39	0.795312	0.379	0.118	0.261	2	GABA.p2
Trip6	Transcription_Cofactors	thyroid hormone receptor interactor 6	6.81382e-39	0.369848	0.114	0.012	0.102	2	GABA.p2
Gm3764	nonTF	predicted gene 3764	1.28993e-38	0.832697	0.554	0.242	0.312	2	GABA.p2
Hnrnpf	nonTF	heterogeneous nuclear ribonucleoprotein F	1.5619e-38	0.730928	0.675	0.377	0.298	2	GABA.p2
Elavl1	nonTF	ELAV (embryonic lethal, abnormal vision)-like 1 (Hu antigen R)	1.72964e-38	0.861453	0.593	0.279	0.314	2	GABA.p2
Pdlim4	nonTF	PDZ and LIM domain 4	1.78947e-38	0.677065	0.243	0.053	0.19	2	GABA.p2
Pmp22	nonTF	peripheral myelin protein 22	2.46688e-38	0.40086	0.104	0.01	0.094	2	GABA.p2
Nes	nonTF	nestin	2.81364e-38	0.486347	0.175	0.028	0.147	2	GABA.p2
Prdx6	nonTF	peroxiredoxin 6	2.82464e-38	0.821373	0.557	0.248	0.309	2	GABA.p2
Nfib	Transcription_Factors	nuclear factor I/B	6.89704e-38	0.815943	0.436	0.155	0.281	2	GABA.p2
Rpl37	nonTF	ribosomal protein L37	7.88042e-38	0.474065	0.993	0.954	0.039	2	GABA.p2
Cdc25b	nonTF	cell division cycle 25B	1.19504e-37	0.431606	0.107	0.01	0.097	2	GABA.p2
Gstm1	nonTF	glutathione S-transferase, mu 1	2.38484e-37	0.747385	0.268	0.065	0.203	2	GABA.p2
Laptm4a	nonTF	lysosomal-associated protein transmembrane 4A	3.13676e-37	0.739537	0.739	0.44	0.299	2	GABA.p2
Eif4ebp1	nonTF	eukaryotic translation initiation factor 4E binding protein 1	4.77464e-37	0.516171	0.121	0.014	0.107	2	GABA.p2
Lxn	nonTF	latexin	4.94817e-37	0.832573	0.307	0.085	0.222	2	GABA.p2
Rps3a1	nonTF	ribosomal protein S3A1	5.88622e-37	0.674636	0.811	0.581	0.23	2	GABA.p2
Hmgn3	nonTF	high mobility group nucleosomal binding domain 3	6.68727e-37	0.830248	0.525	0.222	0.303	2	GABA.p2
Bcas1	nonTF	breast carcinoma amplified sequence 1	6.9508e-37	0.666017	0.221	0.046	0.175	2	GABA.p2
Cntfr	nonTF	ciliary neurotrophic factor receptor	2.59645e-36	0.684139	0.343	0.104	0.239	2	GABA.p2
Abhd4	nonTF	abhydrolase domain containing 4	8.2525e-36	0.44612	0.136	0.018	0.118	2	GABA.p2
Aldh1l1	nonTF	aldehyde dehydrogenase 1 family, member L1	9.06685e-36	0.347652	0.114	0.013	0.101	2	GABA.p2
Rcn3	nonTF	reticulocalbin 3, EF-hand calcium binding domain	1.11419e-35	0.543324	0.182	0.033	0.149	2	GABA.p2
Rps20	nonTF	ribosomal protein S20	2.38754e-35	0.664734	0.8	0.564	0.236	2	GABA.p2
Lmcd1	Transcription_Cofactors	LIM and cysteine-rich domains 1	4.03505e-35	0.465324	0.118	0.014	0.104	2	GABA.p2
S100a11	nonTF	S100 calcium binding protein A11	5.16035e-35	0.383631	0.107	0.011	0.096	2	GABA.p2
Adk	nonTF	adenosine kinase	5.65744e-35	0.72772	0.293	0.08	0.213	2	GABA.p2
Eef1d	nonTF	eukaryotic translation elongation factor 1 delta (guanine nucleotide exchange protein)	8.35059e-35	0.793748	0.514	0.226	0.288	2	GABA.p2
Ddr1	nonTF	discoidin domain receptor family, member 1	1.49245e-34	0.685273	0.379	0.126	0.253	2	GABA.p2
Cald1	nonTF	caldesmon 1	1.57413e-34	0.70055	0.264	0.067	0.197	2	GABA.p2
Hrsp12	no		5.20104e-34	0.499839	0.146	0.023	0.123	2	GABA.p2
Anp32b	nonTF	acidic (leucine-rich) nuclear phosphoprotein 32 family, member B	1.41556e-33	0.7734	0.4	0.149	0.251	2	GABA.p2
Cdca7	nonTF	cell division cycle associated 7	1.4424e-33	0.40872	0.121	0.016	0.105	2	GABA.p2
Pls3	nonTF	plastin 3 (T-isoform)	1.90784e-33	0.522789	0.143	0.022	0.121	2	GABA.p2
Atp1a2	nonTF	ATPase, Na+/K+ transporting, alpha 2 polypeptide	2.3669e-33	0.381323	0.114	0.014	0.1	2	GABA.p2
Rps11	nonTF	ribosomal protein S11	3.75514e-33	0.483282	0.954	0.87	0.084	2	GABA.p2
Chd7	Transcription_Cofactors	chromodomain helicase DNA binding protein 7	5.33709e-33	0.739051	0.357	0.119	0.238	2	GABA.p2
Vgll4	Transcription_Cofactors	vestigial like family member 4	6.51229e-33	0.766926	0.289	0.083	0.206	2	GABA.p2
Prkcdbp	no		1.26699e-32	0.519592	0.171	0.032	0.139	2	GABA.p2
Ccnd2	nonTF	cyclin D2	1.61619e-32	0.672977	0.321	0.095	0.226	2	GABA.p2
Msi1	nonTF	musashi RNA-binding protein 1	2.03217e-32	0.732582	0.518	0.236	0.282	2	GABA.p2
Sfrp2	nonTF	secreted frizzled-related protein 2	2.31487e-32	0.648607	0.2	0.043	0.157	2	GABA.p2
Phlda1	nonTF	pleckstrin homology like domain, family A, member 1	3.49382e-32	0.613991	0.193	0.04	0.153	2	GABA.p2
Smpd2	nonTF	sphingomyelin phosphodiesterase 2, neutral	5.86587e-32	0.464161	0.136	0.021	0.115	2	GABA.p2
Rps15	nonTF	ribosomal protein S15	9.58766e-32	0.47524	0.921	0.798	0.123	2	GABA.p2
Eci1	nonTF	enoyl-Coenzyme A delta isomerase 1	1.01286e-31	0.562777	0.171	0.032	0.139	2	GABA.p2
Naca	Transcription_Cofactors	nascent polypeptide-associated complex alpha polypeptide	1.03957e-31	0.55048	0.918	0.757	0.161	2	GABA.p2
Rps4x	nonTF	ribosomal protein S4, X-linked	3.15795e-31	0.668934	0.707	0.473	0.234	2	GABA.p2
Wnt7b	nonTF	wingless-type MMTV integration site family, member 7B	8.30282e-31	0.59487	0.239	0.061	0.178	2	GABA.p2
Aprt	nonTF	adenine phosphoribosyl transferase	1.02981e-30	0.665435	0.389	0.144	0.245	2	GABA.p2
Nfkbia	Transcription_Cofactors	nuclear factor of kappa light polypeptide gene enhancer in B cells inhibitor, alpha	1.23091e-30	0.802384	0.332	0.112	0.22	2	GABA.p2
Rhoc	nonTF	ras homolog family member C	1.42266e-30	0.359855	0.125	0.018	0.107	2	GABA.p2
Rps8	nonTF	ribosomal protein S8	2.74015e-30	0.503304	0.921	0.816	0.105	2	GABA.p2
Asah1	nonTF	N-acylsphingosine amidohydrolase 1	3.81581e-30	0.686111	0.221	0.054	0.167	2	GABA.p2
Rbbp7	Transcription_Cofactors	retinoblastoma binding protein 7, chromatin remodeling factor	4.18903e-30	0.70632	0.496	0.228	0.268	2	GABA.p2
Vps37b	nonTF	vacuolar protein sorting 37B	4.45683e-30	0.728101	0.446	0.186	0.26	2	GABA.p2
Ctnna1	nonTF	catenin (cadherin associated protein), alpha 1	6.80415e-30	0.437521	0.146	0.025	0.121	2	GABA.p2
Rps24	nonTF	ribosomal protein S24	7.87915e-30	0.48626	0.946	0.836	0.11	2	GABA.p2
Nfia	Transcription_Factors	nuclear factor I/A	1.12522e-29	0.507158	0.157	0.029	0.128	2	GABA.p2
3110082J24Rik	nonTF	RIKEN cDNA 3110082J24 gene	1.72954e-29	0.650451	0.175	0.036	0.139	2	GABA.p2
Rps26	nonTF	ribosomal protein S26	1.10757e-28	0.466054	0.957	0.873	0.084	2	GABA.p2
Hspe1	nonTF	heat shock protein 1 (chaperonin 10)	1.20392e-28	0.609508	0.729	0.493	0.236	2	GABA.p2
Rpl22l1	nonTF	ribosomal protein L22 like 1	4.02636e-28	0.703789	0.679	0.427	0.252	2	GABA.p2
Tcf3	Transcription_Factors	transcription factor 3	6.61958e-28	0.718849	0.493	0.227	0.266	2	GABA.p2
Rps15a	nonTF	ribosomal protein S15A	8.12113e-28	0.507637	0.921	0.814	0.107	2	GABA.p2
Fam181b	nonTF	family with sequence similarity 181, member B	8.19428e-28	0.488143	0.139	0.025	0.114	2	GABA.p2
Spsb4	nonTF	splA/ryanodine receptor domain and SOCS box containing 4	1.9825e-27	0.693701	0.386	0.149	0.237	2	GABA.p2
Cdkn1c	nonTF	cyclin-dependent kinase inhibitor 1C (P57)	2.9163e-27	0.961782	0.846	0.727	0.119	2	GABA.p2
Cd83	nonTF	CD83 antigen	6.66113e-27	0.422683	0.121	0.019	0.102	2	GABA.p2
Clic1	nonTF	chloride intracellular channel 1	7.08769e-27	0.587748	0.436	0.184	0.252	2	GABA.p2
Zbtb18	Transcription_Factors	zinc finger and BTB domain containing 18	1.24027e-26	0.459675	0.154	0.031	0.123	2	GABA.p2
Ran	Transcription_Cofactors	RAN, member RAS oncogene family	4.73449e-26	0.520474	0.882	0.774	0.108	2	GABA.p2
Gng12	nonTF	guanine nucleotide binding protein (G protein), gamma 12	7.78792e-26	0.527632	0.129	0.023	0.106	2	GABA.p2
Ccnd3	nonTF	cyclin D3	1.65232e-25	0.598067	0.257	0.08	0.177	2	GABA.p2
Cd81	nonTF	CD81 antigen	3.19403e-25	0.627785	0.686	0.466	0.22	2	GABA.p2
Ncald	nonTF	neurocalcin delta	3.77997e-25	0.57198	0.246	0.074	0.172	2	GABA.p2
Ddah1	nonTF	dimethylarginine dimethylaminohydrolase 1	4.05938e-25	0.511328	0.168	0.038	0.13	2	GABA.p2
Sirt2	Chromatin_Remodeling_Factors	sirtuin 2	9.34088e-25	0.69088	0.393	0.169	0.224	2	GABA.p2
Eif3f	nonTF	eukaryotic translation initiation factor 3, subunit F	9.9788e-25	0.497691	0.9	0.784	0.116	2	GABA.p2
Cdk4	nonTF	cyclin-dependent kinase 4	1.5666e-24	0.42862	0.918	0.805	0.113	2	GABA.p2
Glo1	nonTF	glyoxalase 1	2.04985e-24	0.661105	0.432	0.195	0.237	2	GABA.p2
Snx1	nonTF	sorting nexin 1	3.44522e-24	0.628539	0.3	0.108	0.192	2	GABA.p2
Rpl39	nonTF	ribosomal protein L39	3.6454e-24	0.48889	0.85	0.719	0.131	2	GABA.p2
Ddit4	nonTF	DNA-damage-inducible transcript 4	8.66061e-24	0.81001	0.432	0.207	0.225	2	GABA.p2
Mt3	nonTF	metallothionein 3	9.42884e-24	0.567495	0.193	0.051	0.142	2	GABA.p2
Fzd10	nonTF	frizzled class receptor 10	1.02192e-23	0.297854	0.136	0.027	0.109	2	GABA.p2
2810004N23Rik	nonTF	RIKEN cDNA 2810004N23 gene	1.50279e-23	0.591868	0.246	0.077	0.169	2	GABA.p2
Rps10	nonTF	ribosomal protein S10	3.12432e-23	0.488275	0.871	0.699	0.172	2	GABA.p2
Esd	nonTF	esterase D/formylglutathione hydrolase	4.08645e-23	0.63296	0.482	0.243	0.239	2	GABA.p2
Lpar6	nonTF	lysophosphatidic acid receptor 6	4.19606e-23	0.460188	0.175	0.043	0.132	2	GABA.p2
Rpl23	nonTF	ribosomal protein L23	6.17313e-23	0.447528	0.918	0.818	0.1	2	GABA.p2
Nuak2	nonTF	NUAK family, SNF1-like kinase, 2	8.22619e-23	0.442515	0.204	0.057	0.147	2	GABA.p2
Ranbp1	nonTF	RAN binding protein 1	1.60473e-22	0.412479	0.936	0.883	0.053	2	GABA.p2
Nudcd2	nonTF	NudC domain containing 2	1.70209e-22	0.69175	0.425	0.194	0.231	2	GABA.p2
Mrfap1	nonTF	Morf4 family associated protein 1	2.35133e-22	0.535983	0.725	0.526	0.199	2	GABA.p2
Nme4	nonTF	NME/NM23 nucleoside diphosphate kinase 4	3.01553e-22	0.396544	0.2	0.055	0.145	2	GABA.p2
Dars	nonTF	aspartyl-tRNA synthetase	3.04969e-22	0.673786	0.461	0.23	0.231	2	GABA.p2
Pax6	Transcription_Factors	paired box 6	5.12286e-22	0.448803	0.171	0.044	0.127	2	GABA.p2
Rbm38	nonTF	RNA binding motif protein 38	5.94503e-22	0.599932	0.218	0.066	0.152	2	GABA.p2
Kcne1l	nonTF	potassium voltage-gated channel, Isk-related family, member 1-like, pseudogene	7.4645e-22	0.462799	0.125	0.025	0.1	2	GABA.p2
Cd63	nonTF	CD63 antigen	8.67113e-22	0.512831	0.475	0.231	0.244	2	GABA.p2
Irx3	Transcription_Factors	Iroquois related homeobox 3	9.23727e-22	0.319203	0.121	0.023	0.098	2	GABA.p2
Rplp1	nonTF	ribosomal protein, large, P1	1.72834e-21	0.400507	0.925	0.841	0.084	2	GABA.p2
Clybl	nonTF	citrate lyase beta like	3.24733e-21	0.352065	0.143	0.032	0.111	2	GABA.p2
Kcnq1ot1	nonTF	KCNQ1 overlapping transcript 1	4.87166e-21	0.629751	0.311	0.124	0.187	2	GABA.p2
Btg1	Transcription_Cofactors	B cell translocation gene 1, anti-proliferative	5.21239e-21	0.467186	0.179	0.049	0.13	2	GABA.p2
Rplp2	nonTF	ribosomal protein, large P2	9.35962e-21	0.474904	0.836	0.674	0.162	2	GABA.p2
Srek1ip1	nonTF	splicing regulatory glutamine/lysine-rich protein 1interacting protein 1	9.62341e-21	0.666946	0.261	0.095	0.166	2	GABA.p2
Cdk2	Transcription_Cofactors	cyclin-dependent kinase 2	1.1542e-20	0.455548	0.121	0.025	0.096	2	GABA.p2
Trp53	Transcription_Factors	transformation related protein 53	1.65309e-20	0.533885	0.364	0.161	0.203	2	GABA.p2
Mrps14	nonTF	mitochondrial ribosomal protein S14	2.22702e-20	0.629881	0.571	0.345	0.226	2	GABA.p2
Hey1	Transcription_Factors	hairy/enhancer-of-split related with YRPW motif 1	2.53014e-20	0.370571	0.121	0.025	0.096	2	GABA.p2
Apool	nonTF	apolipoprotein O-like	2.59139e-20	0.475275	0.168	0.045	0.123	2	GABA.p2
Tpm4	nonTF	tropomyosin 4	3.09149e-20	0.473345	0.325	0.133	0.192	2	GABA.p2
Eno1	Transcription_Cofactors	enolase 1, alpha non-neuron	4.14695e-20	0.577108	0.389	0.185	0.204	2	GABA.p2
Rps28	nonTF	ribosomal protein S28	4.26716e-20	0.473474	0.718	0.514	0.204	2	GABA.p2
Rpl22	nonTF	ribosomal protein L22	8.62481e-20	0.55645	0.739	0.557	0.182	2	GABA.p2
Fkbp3	nonTF	FK506 binding protein 3	8.83772e-20	0.550677	0.793	0.697	0.096	2	GABA.p2
Lsm6	nonTF	LSM6 homolog, U6 small nuclear RNA and mRNA degradation associated	1.38928e-19	0.69881	0.611	0.415	0.196	2	GABA.p2
Camk2n1	nonTF	calcium/calmodulin-dependent protein kinase II inhibitor 1	1.79057e-19	0.558581	0.311	0.128	0.183	2	GABA.p2
Eef1g	nonTF	eukaryotic translation elongation factor 1 gamma	1.99248e-19	0.396509	0.904	0.81	0.094	2	GABA.p2
Cd1d1	nonTF	CD1d1 antigen	2.04236e-19	0.553522	0.321	0.134	0.187	2	GABA.p2
Jam2	nonTF	junction adhesion molecule 2	2.30042e-19	0.465372	0.132	0.031	0.101	2	GABA.p2
Tspan12	nonTF	tetraspanin 12	3.23123e-19	0.383442	0.161	0.043	0.118	2	GABA.p2
Nudt21	nonTF	nudix (nucleoside diphosphate linked moiety X)-type motif 21	5.92535e-19	0.48696	0.55	0.321	0.229	2	GABA.p2
Gcsh	nonTF	glycine cleavage system protein H (aminomethyl carrier)	6.11209e-19	0.612586	0.332	0.15	0.182	2	GABA.p2
Nap1l1	nonTF	nucleosome assembly protein 1-like 1	7.70053e-19	0.637528	0.471	0.265	0.206	2	GABA.p2
Ppib	nonTF	peptidylprolyl isomerase B	1.02135e-18	0.584514	0.711	0.513	0.198	2	GABA.p2
Nde1	nonTF	nudE neurodevelopment protein 1	1.54897e-18	0.442881	0.121	0.027	0.094	2	GABA.p2
Gm10260	nonTF	predicted gene 10260	1.82441e-18	0.550431	0.479	0.274	0.205	2	GABA.p2
Myl12a	nonTF	myosin, light chain 12A, regulatory, non-sarcomeric	2.80356e-18	0.526217	0.55	0.333	0.217	2	GABA.p2
Rpsa	nonTF	ribosomal protein SA	4.22594e-18	0.532626	0.589	0.395	0.194	2	GABA.p2
Gstm5	nonTF	glutathione S-transferase, mu 5	4.6362e-18	0.589132	0.575	0.379	0.196	2	GABA.p2
Cr1l	nonTF	complement component (3b/4b) receptor 1-like	5.56086e-18	0.336472	0.114	0.025	0.089	2	GABA.p2
Arl4a	nonTF	ADP-ribosylation factor-like 4A	9.29597e-18	0.588133	0.364	0.172	0.192	2	GABA.p2
Cd164	nonTF	CD164 antigen	1.0253e-17	0.336718	0.107	0.023	0.084	2	GABA.p2
Gng5	nonTF	guanine nucleotide binding protein (G protein), gamma 5	1.04637e-17	0.535031	0.332	0.153	0.179	2	GABA.p2
Wdr61	nonTF	WD repeat domain 61	1.07902e-17	0.630258	0.421	0.222	0.199	2	GABA.p2
Ruvbl1	Chromatin_Remodeling_Factors	RuvB-like protein 1	1.25417e-17	0.496634	0.311	0.137	0.174	2	GABA.p2
Cryz	nonTF	crystallin, zeta	1.37546e-17	0.333634	0.114	0.025	0.089	2	GABA.p2
Pnrc2	Transcription_Cofactors	proline-rich nuclear receptor coactivator 2	1.58728e-17	0.592497	0.4	0.202	0.198	2	GABA.p2
Hsp90ab1	nonTF	heat shock protein 90 alpha (cytosolic), class B member 1	1.82661e-17	0.36331	0.925	0.879	0.046	2	GABA.p2
Emg1	nonTF	EMG1 N1-specific pseudouridine methyltransferase	2.04709e-17	0.544035	0.521	0.313	0.208	2	GABA.p2
Gpsm2	nonTF	G-protein signalling modulator 2 (AGS3-like, C. elegans)	2.32786e-17	0.348698	0.111	0.024	0.087	2	GABA.p2
Id2	Transcription_Factors	inhibitor of DNA binding 2	2.74105e-17	0.473951	0.389	0.187	0.202	2	GABA.p2
Acads	nonTF	acyl-Coenzyme A dehydrogenase, short chain	3.11942e-17	0.349862	0.121	0.029	0.092	2	GABA.p2
Tpbg	nonTF	trophoblast glycoprotein	7.00512e-17	0.582461	0.321	0.143	0.178	2	GABA.p2
Fam174b	nonTF	family with sequence similarity 174, member B	7.66182e-17	0.42539	0.114	0.026	0.088	2	GABA.p2
Acadm	nonTF	acyl-Coenzyme A dehydrogenase, medium chain	8.48268e-17	0.476393	0.189	0.062	0.127	2	GABA.p2
Efnb1	nonTF	ephrin B1	8.96187e-17	0.437491	0.143	0.039	0.104	2	GABA.p2
Lzts2	nonTF	leucine zipper, putative tumor suppressor 2	1.04647e-16	0.370541	0.161	0.047	0.114	2	GABA.p2
Psat1	nonTF	phosphoserine aminotransferase 1	1.12725e-16	0.621896	0.339	0.162	0.177	2	GABA.p2
Pbdc1	nonTF	polysaccharide biosynthesis domain containing 1	1.63124e-16	0.49847	0.329	0.151	0.178	2	GABA.p2
Snx5	nonTF	sorting nexin 5	1.7344e-16	0.446122	0.218	0.079	0.139	2	GABA.p2
Tppp3	nonTF	tubulin polymerization-promoting protein family member 3	2.44603e-16	0.515166	0.318	0.141	0.177	2	GABA.p2
Ift74	nonTF	intraflagellar transport 74	4.22618e-16	0.454234	0.164	0.051	0.113	2	GABA.p2
E2f5	Transcription_Factors	E2F transcription factor 5	4.45982e-16	0.447733	0.143	0.04	0.103	2	GABA.p2
Litaf	Transcription_Factors	LPS-induced TN factor	4.51349e-16	0.349823	0.111	0.026	0.085	2	GABA.p2
Rrm2	nonTF	ribonucleotide reductase M2	5.85576e-16	0.646879	0.193	0.068	0.125	2	GABA.p2
Ttc32	nonTF	tetratricopeptide repeat domain 32	8.03262e-16	0.393981	0.104	0.023	0.081	2	GABA.p2
Lap3	nonTF	leucine aminopeptidase 3	8.33452e-16	0.393406	0.132	0.035	0.097	2	GABA.p2
Hadhb	nonTF	hydroxyacyl-Coenzyme A dehydrogenase/3-ketoacyl-Coenzyme A thiolase/enoyl-Coenzyme A hydratase (trifunctional protein), beta subunit	9.2152e-16	0.426662	0.207	0.075	0.132	2	GABA.p2
Tmem237	nonTF	transmembrane protein 237	9.65482e-16	0.395688	0.204	0.071	0.133	2	GABA.p2
Aldh9a1	nonTF	aldehyde dehydrogenase 9, subfamily A1	1.04006e-15	0.250448	0.104	0.023	0.081	2	GABA.p2
Smim11	nonTF	small integral membrane protein 11	1.15123e-15	0.48648	0.361	0.177	0.184	2	GABA.p2
Etfa	nonTF	electron transferring flavoprotein, alpha polypeptide	1.36212e-15	0.570683	0.375	0.192	0.183	2	GABA.p2
Nkain4	nonTF	Na+/K+ transporting ATPase interacting 4	1.70008e-15	0.589336	0.429	0.236	0.193	2	GABA.p2
Actl6a	Transcription_Cofactors	actin-like 6A	1.97074e-15	0.492095	0.446	0.251	0.195	2	GABA.p2
Bccip	nonTF	BRCA2 and CDKN1A interacting protein	2.15484e-15	0.534046	0.432	0.237	0.195	2	GABA.p2
Dynlt3	nonTF	dynein light chain Tctex-type 3	2.37924e-15	0.311207	0.121	0.031	0.09	2	GABA.p2
Mcm6	nonTF	minichromosome maintenance complex component 6	3.38878e-15	0.441779	0.168	0.054	0.114	2	GABA.p2
Rpl27a	nonTF	ribosomal protein L27A	4.12285e-15	0.533134	0.296	0.135	0.161	2	GABA.p2
Mettl1	nonTF	methyltransferase like 1	4.55914e-15	0.333409	0.164	0.052	0.112	2	GABA.p2
Rbmxl1	nonTF	RNA binding motif protein, X-linked like-1	4.80061e-15	0.48732	0.514	0.327	0.187	2	GABA.p2
Sfr1	nonTF	SWI5 dependent recombination repair 1	5.33696e-15	0.46658	0.671	0.49	0.181	2	GABA.p2
Fxyd6	nonTF	FXYD domain-containing ion transport regulator 6	6.16124e-15	0.515404	0.525	0.332	0.193	2	GABA.p2
Toporsos	no		6.73244e-15	0.275197	0.118	0.03	0.088	2	GABA.p2
Wdr89	nonTF	WD repeat domain 89	6.81023e-15	0.45236	0.511	0.322	0.189	2	GABA.p2
Ormdl2	nonTF	ORM1-like 2 (S. cerevisiae)	9.63097e-15	0.381401	0.164	0.053	0.111	2	GABA.p2
Mcee	nonTF	methylmalonyl CoA epimerase	9.68497e-15	0.361573	0.121	0.032	0.089	2	GABA.p2
Hmga2	Transcription_Factors	high mobility group AT-hook 2	9.92914e-15	0.355981	0.146	0.044	0.102	2	GABA.p2
Nedd4	nonTF	neural precursor cell expressed, developmentally down-regulated 4	1.03152e-14	0.479866	0.539	0.335	0.204	2	GABA.p2
Tox3	Transcription_Factors	TOX high mobility group box family member 3	1.17287e-14	0.531971	0.179	0.062	0.117	2	GABA.p2
Bet1	nonTF	Bet1 golgi vesicular membrane trafficking protein	1.21336e-14	0.536992	0.211	0.081	0.13	2	GABA.p2
Sesn3	nonTF	sestrin 3	1.26685e-14	0.395262	0.154	0.048	0.106	2	GABA.p2
Lyar	nonTF	Ly1 antibody reactive clone	1.40581e-14	0.457634	0.293	0.131	0.162	2	GABA.p2
Dusp6	nonTF	dual specificity phosphatase 6	1.49547e-14	0.542357	0.196	0.071	0.125	2	GABA.p2
Rps27l	nonTF	ribosomal protein S27-like	1.63644e-14	0.555857	0.546	0.373	0.173	2	GABA.p2
Hmgb2	Transcription_Factors	high mobility group box 2	2.18937e-14	0.722905	0.329	0.163	0.166	2	GABA.p2
Wscd1	nonTF	WSC domain containing 1	2.23555e-14	0.333969	0.15	0.047	0.103	2	GABA.p2
Siva1	nonTF	SIVA1, apoptosis-inducing factor	2.31537e-14	0.56295	0.3	0.142	0.158	2	GABA.p2
Rpl26	nonTF	ribosomal protein L26	2.9526e-14	0.443538	0.789	0.652	0.137	2	GABA.p2
Prdx3	nonTF	peroxiredoxin 3	3.05751e-14	0.543026	0.289	0.134	0.155	2	GABA.p2
Cdc26	nonTF	cell division cycle 26	3.13787e-14	0.464703	0.361	0.187	0.174	2	GABA.p2
Rasl11b	nonTF	RAS-like, family 11, member B	3.1567e-14	0.362444	0.118	0.031	0.087	2	GABA.p2
Evi5	nonTF	ecotropic viral integration site 5	3.30931e-14	0.458104	0.196	0.074	0.122	2	GABA.p2
Rbm39	Transcription_Cofactors	RNA binding motif protein 39	5.12227e-14	0.373985	0.854	0.719	0.135	2	GABA.p2
Ccdc58	nonTF	coiled-coil domain containing 58	7.07388e-14	0.477952	0.243	0.103	0.14	2	GABA.p2
Rnaseh2b	nonTF	ribonuclease H2, subunit B	7.70409e-14	0.411326	0.146	0.047	0.099	2	GABA.p2
Rnft1	nonTF	ring finger protein, transmembrane 1	7.75015e-14	0.334699	0.114	0.031	0.083	2	GABA.p2
Paics	nonTF	phosphoribosylaminoimidazole carboxylase, phosphoribosylaminoribosylaminoimidazole, succinocarboxamide synthetase	8.01554e-14	0.534661	0.361	0.194	0.167	2	GABA.p2
Gar1	nonTF	GAR1 ribonucleoprotein	8.60148e-14	0.535718	0.314	0.156	0.158	2	GABA.p2
Spr	nonTF	sepiapterin reductase	1.01365e-13	0.375089	0.182	0.065	0.117	2	GABA.p2
Rps23	nonTF	ribosomal protein S23	1.14682e-13	0.377826	0.132	0.039	0.093	2	GABA.p2
Aldh7a1	nonTF	aldehyde dehydrogenase family 7, member A1	1.1623e-13	0.351389	0.118	0.033	0.085	2	GABA.p2
Npm3	nonTF	nucleoplasmin 3	1.38762e-13	0.480333	0.214	0.087	0.127	2	GABA.p2
Glrx3	nonTF	glutaredoxin 3	1.60877e-13	0.466871	0.693	0.536	0.157	2	GABA.p2
Zeb1	Transcription_Factors	zinc finger E-box binding homeobox 1	2.09248e-13	0.399131	0.111	0.03	0.081	2	GABA.p2
Akr7a5	nonTF	aldo-keto reductase family 7, member A5 (aflatoxin aldehyde reductase)	2.29758e-13	0.484415	0.207	0.082	0.125	2	GABA.p2
Nav2	nonTF	neuron navigator 2	2.42865e-13	0.303903	0.114	0.031	0.083	2	GABA.p2
Pcbp2	nonTF	poly(rC) binding protein 2	2.86004e-13	0.381805	0.846	0.759	0.087	2	GABA.p2
Rpl35a	nonTF	ribosomal protein L35A	3.02441e-13	0.511126	0.489	0.32	0.169	2	GABA.p2
Hbp1	Transcription_Factors	high mobility group box transcription factor 1	3.67286e-13	0.48254	0.218	0.09	0.128	2	GABA.p2
Park7	nonTF	Parkinson disease (autosomal recessive, early onset) 7	3.81688e-13	0.374736	0.836	0.738	0.098	2	GABA.p2
Josd2	nonTF	Josephin domain containing 2	3.82171e-13	0.327228	0.168	0.059	0.109	2	GABA.p2
Ost4	nonTF	oligosaccharyltransferase complex subunit 4 (non-catalytic)	3.87354e-13	0.448024	0.496	0.319	0.177	2	GABA.p2
Immp1l	nonTF	IMP1 inner mitochondrial membrane peptidase-like (S. cerevisiae)	4.19119e-13	0.531074	0.432	0.257	0.175	2	GABA.p2
Adss	nonTF	adenylosuccinate synthetase, non muscle	4.64382e-13	0.378523	0.25	0.11	0.14	2	GABA.p2
Rps18	nonTF	ribosomal protein S18	7.22467e-13	0.429775	0.243	0.109	0.134	2	GABA.p2
Lztfl1	nonTF	leucine zipper transcription factor-like 1	7.22925e-13	0.46098	0.193	0.075	0.118	2	GABA.p2
Bak1	nonTF	BCL2-antagonist/killer 1	7.91309e-13	0.345407	0.111	0.031	0.08	2	GABA.p2
Wbp5	no		9.42604e-13	0.406003	0.761	0.641	0.12	2	GABA.p2
Mcm7	nonTF	minichromosome maintenance complex component 7	1.06042e-12	0.453312	0.261	0.119	0.142	2	GABA.p2
Rcn2	nonTF	reticulocalbin 2	1.61166e-12	0.425773	0.718	0.584	0.134	2	GABA.p2
Rps27rt	nonTF	ribosomal protein S27, retrogene	1.62351e-12	0.433724	0.554	0.383	0.171	2	GABA.p2
Ifitm2	nonTF	interferon induced transmembrane protein 2	1.87449e-12	0.424911	0.543	0.366	0.177	2	GABA.p2
Gnb2l1	no		2.10451e-12	0.425862	0.718	0.6	0.118	2	GABA.p2
Tceal8	nonTF	transcription elongation factor A (SII)-like 8	8.44403e-12	0.474334	0.6	0.448	0.152	2	GABA.p2
Exosc3	nonTF	exosome component 3	9.09899e-12	0.556927	0.239	0.109	0.13	2	GABA.p2
Serbp1	nonTF	serpine1 mRNA binding protein 1	9.25307e-12	0.316307	0.782	0.687	0.095	2	GABA.p2
Jtb	nonTF	jumping translocation breakpoint	9.40085e-12	0.520077	0.379	0.22	0.159	2	GABA.p2
4930578M01Rik	nonTF	RIKEN cDNA 4930578M01 gene	1.17559e-11	0.383937	0.193	0.08	0.113	2	GABA.p2
Zic4	Transcription_Factors	zinc finger protein of the cerebellum 4	1.20916e-11	0.401608	0.25	0.115	0.135	2	GABA.p2
Gm10093	nonTF	predicted pseudogene 10093	1.39809e-11	0.373967	0.207	0.09	0.117	2	GABA.p2
Mrps28	nonTF	mitochondrial ribosomal protein S28	1.8103e-11	0.398933	0.239	0.109	0.13	2	GABA.p2
Mrpl17	nonTF	mitochondrial ribosomal protein L17	2.17676e-11	0.407771	0.375	0.218	0.157	2	GABA.p2
Hnrnpm	nonTF	heterogeneous nuclear ribonucleoprotein M	2.88353e-11	0.383613	0.743	0.612	0.131	2	GABA.p2
AI854517	no		2.89269e-11	0.480717	0.289	0.148	0.141	2	GABA.p2
Exosc5	nonTF	exosome component 5	3.09329e-11	0.425159	0.171	0.068	0.103	2	GABA.p2
Elp4	nonTF	elongator acetyltransferase complex subunit 4	3.92733e-11	0.401274	0.211	0.093	0.118	2	GABA.p2
Asf1a	nonTF	anti-silencing function 1A histone chaperone	4.31412e-11	0.470227	0.411	0.25	0.161	2	GABA.p2
Tmed5	nonTF	transmembrane p24 trafficking protein 5	4.95514e-11	0.340573	0.15	0.055	0.095	2	GABA.p2
Hspd1	nonTF	heat shock protein 1 (chaperonin)	5.5328e-11	0.431663	0.518	0.376	0.142	2	GABA.p2
Ssr3	nonTF	signal sequence receptor, gamma	6.89024e-11	0.456058	0.375	0.223	0.152	2	GABA.p2
Atp1a1	nonTF	ATPase, Na+/K+ transporting, alpha 1 polypeptide	7.00539e-11	0.401487	0.193	0.082	0.111	2	GABA.p2
Tfap2b	Transcription_Factors	transcription factor AP-2 beta	7.50464e-11	0.298031	0.425	0.237	0.188	2	GABA.p2
Nhp2	nonTF	NHP2 ribonucleoprotein	8.13724e-11	0.539773	0.471	0.321	0.15	2	GABA.p2
Cyp20a1	nonTF	cytochrome P450, family 20, subfamily a, polypeptide 1	8.95395e-11	0.289307	0.107	0.033	0.074	2	GABA.p2
Gm10263	nonTF	predicted gene 10263	9.39524e-11	0.374007	0.579	0.417	0.162	2	GABA.p2
Dcaf8	nonTF	DDB1 and CUL4 associated factor 8	1.00747e-10	0.392985	0.193	0.082	0.111	2	GABA.p2
Bckdhb	nonTF	branched chain ketoacid dehydrogenase E1, beta polypeptide	1.00791e-10	0.362725	0.196	0.084	0.112	2	GABA.p2
Hmgn5	nonTF	high-mobility group nucleosome binding domain 5	1.02131e-10	0.290976	0.125	0.042	0.083	2	GABA.p2
Smox	nonTF	spermine oxidase	1.06472e-10	0.302303	0.15	0.056	0.094	2	GABA.p2
Cdk2ap1	nonTF	CDK2 (cyclin-dependent kinase 2)-associated protein 1	1.07192e-10	0.425925	0.236	0.113	0.123	2	GABA.p2
Vamp3	nonTF	vesicle-associated membrane protein 3	1.1066e-10	0.333878	0.143	0.052	0.091	2	GABA.p2
Hdgf	Transcription_Cofactors	hepatoma-derived growth factor	1.13019e-10	0.429116	0.536	0.383	0.153	2	GABA.p2
Ilk	nonTF	integrin linked kinase	1.16996e-10	0.363332	0.218	0.1	0.118	2	GABA.p2
Klf6	Transcription_Factors	Kruppel-like factor 6	1.27111e-10	0.356126	0.111	0.035	0.076	2	GABA.p2
Hsd17b10	nonTF	hydroxysteroid (17-beta) dehydrogenase 10	1.32025e-10	0.522878	0.486	0.331	0.155	2	GABA.p2
Pacrgl	no		1.32683e-10	0.335066	0.132	0.047	0.085	2	GABA.p2
2610301B20Rik	nonTF	RIKEN cDNA 2610301B20 gene	1.37047e-10	0.431722	0.271	0.14	0.131	2	GABA.p2
Echdc1	nonTF	enoyl Coenzyme A hydratase domain containing 1	1.45486e-10	0.303926	0.114	0.037	0.077	2	GABA.p2
2810417H13Rik	no		1.51582e-10	0.358593	0.111	0.035	0.076	2	GABA.p2
Fstl1	nonTF	follistatin-like 1	1.71646e-10	0.378933	0.164	0.066	0.098	2	GABA.p2
Zic3	Transcription_Factors	zinc finger protein of the cerebellum 3	2.3315e-10	0.387264	0.221	0.102	0.119	2	GABA.p2
Mycl	Transcription_Factors	v-myc avian myelocytomatosis viral oncogene lung carcinoma derived	2.77867e-10	0.402907	0.346	0.202	0.144	2	GABA.p2
Casp6	nonTF	caspase 6	2.81335e-10	0.349895	0.161	0.064	0.097	2	GABA.p2
Tmem55a	nonTF	transmembrane protein 55A	2.86814e-10	0.487937	0.225	0.107	0.118	2	GABA.p2
Hibadh	nonTF	3-hydroxyisobutyrate dehydrogenase	2.92462e-10	0.466396	0.275	0.146	0.129	2	GABA.p2
Gsr	nonTF	glutathione reductase	3.01078e-10	0.382102	0.15	0.058	0.092	2	GABA.p2
Ctsz	nonTF	cathepsin Z	3.20655e-10	0.385438	0.225	0.107	0.118	2	GABA.p2
Tmem165	nonTF	transmembrane protein 165	3.70282e-10	0.482314	0.296	0.16	0.136	2	GABA.p2
Ss18	nonTF	SS18, nBAF chromatin remodeling complex subunit	4.69912e-10	0.397756	0.229	0.111	0.118	2	GABA.p2
Ginm1	nonTF	glycoprotein integral membrane 1	5.14591e-10	0.263425	0.129	0.046	0.083	2	GABA.p2
St13	nonTF	suppression of tumorigenicity 13	5.56279e-10	0.412851	0.479	0.329	0.15	2	GABA.p2
Tmbim6	nonTF	transmembrane BAX inhibitor motif containing 6	6.3239e-10	0.349563	0.596	0.459	0.137	2	GABA.p2
Pou3f2	Transcription_Factors	POU domain, class 3, transcription factor 2	7.20435e-10	0.308673	0.182	0.077	0.105	2	GABA.p2
Rab10os	nonTF	RAB10, member RAS oncogene family, opposite strand	7.36922e-10	0.319869	0.143	0.055	0.088	2	GABA.p2
1110059E24Rik	nonTF	RIKEN cDNA 1110059E24 gene	7.72966e-10	0.47759	0.293	0.157	0.136	2	GABA.p2
Acot13	nonTF	acyl-CoA thioesterase 13	7.79171e-10	0.320852	0.189	0.083	0.106	2	GABA.p2
Dazap2	nonTF	DAZ associated protein 2	7.87686e-10	0.405817	0.464	0.31	0.154	2	GABA.p2
Dtd2	nonTF	D-tyrosyl-tRNA deacylase 2	8.22915e-10	0.350439	0.157	0.064	0.093	2	GABA.p2
Rsl1d1	nonTF	ribosomal L1 domain containing 1	8.25028e-10	0.397519	0.468	0.313	0.155	2	GABA.p2
Zfp207	nonTF	zinc finger protein 207	8.75825e-10	0.422121	0.529	0.391	0.138	2	GABA.p2
Akr1e1	nonTF	aldo-keto reductase family 1, member E1	9.85508e-10	0.357797	0.268	0.139	0.129	2	GABA.p2
Cdc42se2	nonTF	CDC42 small effector 2	1.1008e-09	0.399657	0.375	0.227	0.148	2	GABA.p2
Pkm	nonTF	pyruvate kinase, muscle	1.11055e-09	0.314711	0.864	0.793	0.071	2	GABA.p2
Tmem177	nonTF	transmembrane protein 177	1.15294e-09	0.27074	0.111	0.037	0.074	2	GABA.p2
Dnajc24	nonTF	DnaJ heat shock protein family (Hsp40) member C24	1.25574e-09	0.466402	0.204	0.095	0.109	2	GABA.p2
Dmrtb1	Transcription_Factors	DMRT-like family B with proline-rich C-terminal, 1	1.495e-09	0.359689	0.193	0.088	0.105	2	GABA.p2
Tspan3	nonTF	tetraspanin 3	1.51141e-09	0.326949	0.746	0.656	0.09	2	GABA.p2
Clcc1	nonTF	chloride channel CLIC-like 1	1.58121e-09	0.401447	0.125	0.046	0.079	2	GABA.p2
Spcs2	nonTF	signal peptidase complex subunit 2 homolog (S. cerevisiae)	1.58306e-09	0.359069	0.771	0.695	0.076	2	GABA.p2
Plin2	nonTF	perilipin 2	1.58657e-09	0.378804	0.179	0.078	0.101	2	GABA.p2
Pycr2	nonTF	pyrroline-5-carboxylate reductase family, member 2	1.60439e-09	0.274916	0.221	0.105	0.116	2	GABA.p2
Hnrnpc	nonTF	heterogeneous nuclear ribonucleoprotein C	1.64145e-09	0.318609	0.711	0.57	0.141	2	GABA.p2
Ebpl	nonTF	emopamil binding protein-like	1.6878e-09	0.337809	0.182	0.08	0.102	2	GABA.p2
Marcks	nonTF	myristoylated alanine rich protein kinase C substrate	1.75856e-09	0.325855	0.675	0.554	0.121	2	GABA.p2
Rpl35	nonTF	ribosomal protein L35	1.79635e-09	0.318083	0.621	0.5	0.121	2	GABA.p2
Nit2	nonTF	nitrilase family, member 2	1.9632e-09	0.28963	0.193	0.087	0.106	2	GABA.p2
Fjx1	nonTF	four jointed box 1 (Drosophila)	2.1979e-09	0.362105	0.314	0.176	0.138	2	GABA.p2
Timm21	nonTF	translocase of inner mitochondrial membrane 21	2.49833e-09	0.375444	0.211	0.1	0.111	2	GABA.p2
Pno1	nonTF	partner of NOB1 homolog	2.59746e-09	0.453806	0.218	0.107	0.111	2	GABA.p2
Ebna1bp2	nonTF	EBNA1 binding protein 2	2.9132e-09	0.396591	0.446	0.297	0.149	2	GABA.p2
Ccdc86	nonTF	coiled-coil domain containing 86	3.73032e-09	0.410413	0.129	0.049	0.08	2	GABA.p2
Fam96a	nonTF	family with sequence similarity 96, member A	3.85914e-09	0.395102	0.336	0.198	0.138	2	GABA.p2
Dpf2	nonTF	D4, zinc and double PHD fingers family 2	3.89277e-09	0.268198	0.321	0.182	0.139	2	GABA.p2
Ing3	Chromatin_Remodeling_Factors	inhibitor of growth family, member 3	4.21559e-09	0.355206	0.129	0.049	0.08	2	GABA.p2
Rrs1	nonTF	ribosome biogenesis regulator 1	4.38993e-09	0.373059	0.214	0.104	0.11	2	GABA.p2
Mad2l2	nonTF	MAD2 mitotic arrest deficient-like 2	5.42446e-09	0.435022	0.382	0.238	0.144	2	GABA.p2
Nolc1	nonTF	nucleolar and coiled-body phosphoprotein 1	5.89064e-09	0.373197	0.2	0.095	0.105	2	GABA.p2
Idh2	nonTF	isocitrate dehydrogenase 2 (NADP+), mitochondrial	6.30348e-09	0.418908	0.364	0.225	0.139	2	GABA.p2
Cdk17	nonTF	cyclin-dependent kinase 17	6.8989e-09	0.352755	0.146	0.061	0.085	2	GABA.p2
Ube2d3	nonTF	ubiquitin-conjugating enzyme E2D 3	6.9246e-09	0.297467	0.793	0.696	0.097	2	GABA.p2
Eif3e	nonTF	eukaryotic translation initiation factor 3, subunit E	6.92977e-09	0.324068	0.693	0.585	0.108	2	GABA.p2
Etfb	nonTF	electron transferring flavoprotein, beta polypeptide	7.29248e-09	0.376017	0.418	0.272	0.146	2	GABA.p2
Cdc42se1	nonTF	CDC42 small effector 1	7.5386e-09	0.427705	0.232	0.12	0.112	2	GABA.p2
Rpl18a	nonTF	ribosomal protein L18A	9.15124e-09	0.256408	0.132	0.052	0.08	2	GABA.p2
Lamp2	nonTF	lysosomal-associated membrane protein 2	9.20834e-09	0.304568	0.125	0.048	0.077	2	GABA.p2
Eif3h	nonTF	eukaryotic translation initiation factor 3, subunit H	9.3817e-09	0.297493	0.811	0.709	0.102	2	GABA.p2
Aamdc	nonTF	adipogenesis associated Mth938 domain containing	9.94465e-09	0.365999	0.214	0.106	0.108	2	GABA.p2
Zfp422	Transcription_Factors	zinc finger protein 422	1.22259e-08	0.307032	0.632	0.499	0.133	2	GABA.p2
Rps21	nonTF	ribosomal protein S21	1.3685e-08	0.297655	0.707	0.587	0.12	2	GABA.p2
Fahd1	nonTF	fumarylacetoacetate hydrolase domain containing 1	1.46954e-08	0.359593	0.132	0.053	0.079	2	GABA.p2
Zdhhc20	nonTF	zinc finger, DHHC domain containing 20	1.50368e-08	0.376072	0.193	0.093	0.1	2	GABA.p2
Adsl	nonTF	adenylosuccinate lyase	1.80507e-08	0.339409	0.146	0.062	0.084	2	GABA.p2
Tmem33	nonTF	transmembrane protein 33	1.85651e-08	0.470615	0.271	0.153	0.118	2	GABA.p2
Tsen15	nonTF	tRNA splicing endonuclease subunit 15	2.06021e-08	0.279588	0.111	0.041	0.07	2	GABA.p2
Map2k1	nonTF	mitogen-activated protein kinase kinase 1	2.1196e-08	0.321944	0.15	0.064	0.086	2	GABA.p2
Pik3r1	nonTF	phosphoinositide-3-kinase regulatory subunit 1	2.15936e-08	0.44672	0.121	0.048	0.073	2	GABA.p2
Ino80b	nonTF	INO80 complex subunit B	2.3115e-08	0.413341	0.175	0.081	0.094	2	GABA.p2
Rexo2	nonTF	RNA exonuclease 2	2.40633e-08	0.353794	0.243	0.13	0.113	2	GABA.p2
Rsu1	nonTF	Ras suppressor protein 1	2.42455e-08	0.258977	0.179	0.081	0.098	2	GABA.p2
G3bp1	nonTF	GTPase activating protein (SH3 domain) binding protein 1	2.75056e-08	0.330555	0.636	0.506	0.13	2	GABA.p2
Rps25	nonTF	ribosomal protein S25	2.84788e-08	0.293935	0.261	0.143	0.118	2	GABA.p2
Hdhd2	nonTF	haloacid dehalogenase-like hydrolase domain containing 2	2.85112e-08	0.433907	0.275	0.158	0.117	2	GABA.p2
Vrk3	nonTF	vaccinia related kinase 3	3.00634e-08	0.299156	0.146	0.063	0.083	2	GABA.p2
Hsd17b4	nonTF	hydroxysteroid (17-beta) dehydrogenase 4	3.01094e-08	0.267436	0.218	0.108	0.11	2	GABA.p2
Smim20	nonTF	small integral membrane protein 20	3.02545e-08	0.343908	0.214	0.108	0.106	2	GABA.p2
Zbed3	nonTF	zinc finger, BED type containing 3	3.15376e-08	0.420929	0.136	0.056	0.08	2	GABA.p2
Dkc1	nonTF	dyskeratosis congenita 1, dyskerin	3.72483e-08	0.40094	0.164	0.074	0.09	2	GABA.p2
Pex2	Transcription_Cofactors	peroxisomal biogenesis factor 2	3.87342e-08	0.391622	0.307	0.18	0.127	2	GABA.p2
Naa20	nonTF	N(alpha)-acetyltransferase 20, NatB catalytic subunit	4.11971e-08	0.339626	0.282	0.162	0.12	2	GABA.p2
Ech1	nonTF	enoyl coenzyme A hydratase 1, peroxisomal	4.40732e-08	0.320817	0.225	0.118	0.107	2	GABA.p2
Oxnad1	nonTF	oxidoreductase NAD-binding domain containing 1	4.81936e-08	0.27004	0.107	0.04	0.067	2	GABA.p2
Eif2s2	nonTF	eukaryotic translation initiation factor 2, subunit 2 (beta)	5.25253e-08	0.297689	0.664	0.56	0.104	2	GABA.p2
Zfyve21	nonTF	zinc finger, FYVE domain containing 21	5.25354e-08	0.263916	0.111	0.042	0.069	2	GABA.p2
Smim15	nonTF	small integral membrane protein 15	5.27469e-08	0.501143	0.175	0.083	0.092	2	GABA.p2
Chmp4b	nonTF	charged multivesicular body protein 4B	5.578e-08	0.342303	0.293	0.171	0.122	2	GABA.p2
Tmed1	nonTF	transmembrane p24 trafficking protein 1	6.04366e-08	0.320392	0.225	0.117	0.108	2	GABA.p2
Wnt5a	nonTF	wingless-type MMTV integration site family, member 5A	6.16255e-08	0.318487	0.154	0.069	0.085	2	GABA.p2
Krcc1	nonTF	lysine-rich coiled-coil 1	6.41018e-08	0.262796	0.114	0.044	0.07	2	GABA.p2
Brd7	Chromatin_Remodeling_Factors	bromodomain containing 7	6.8667e-08	0.3765	0.271	0.154	0.117	2	GABA.p2
Nradd	nonTF	neurotrophin receptor associated death domain	6.93652e-08	0.311972	0.182	0.087	0.095	2	GABA.p2
1110004E09Rik	nonTF	RIKEN cDNA 1110004E09 gene	7.22945e-08	0.320626	0.171	0.079	0.092	2	GABA.p2
Med25	Transcription_Cofactors	mediator complex subunit 25	7.44613e-08	0.323956	0.332	0.203	0.129	2	GABA.p2
Draxin	nonTF	dorsal inhibitory axon guidance protein	7.61206e-08	0.385822	0.168	0.081	0.087	2	GABA.p2
Rhoa	Transcription_Cofactors	ras homolog family member A	8.07759e-08	0.294729	0.311	0.184	0.127	2	GABA.p2
Vangl2	nonTF	vang-like 2 (van gogh, Drosophila)	8.11704e-08	0.299889	0.168	0.078	0.09	2	GABA.p2
Snrpf	nonTF	small nuclear ribonucleoprotein polypeptide F	9.18266e-08	0.330185	0.625	0.508	0.117	2	GABA.p2
Dnajb4	nonTF	DnaJ heat shock protein family (Hsp40) member B4	9.82595e-08	0.370762	0.139	0.061	0.078	2	GABA.p2
Cers2	Transcription_Factors	ceramide synthase 2	1.02036e-07	0.318623	0.15	0.068	0.082	2	GABA.p2
Mrpl36	nonTF	mitochondrial ribosomal protein L36	1.1313e-07	0.295692	0.325	0.201	0.124	2	GABA.p2
Nek6	nonTF	NIMA (never in mitosis gene a)-related expressed kinase 6	1.14539e-07	0.264044	0.121	0.049	0.072	2	GABA.p2
Hadha	nonTF	hydroxyacyl-Coenzyme A dehydrogenase/3-ketoacyl-Coenzyme A thiolase/enoyl-Coenzyme A hydratase (trifunctional protein), alpha subunit	1.19119e-07	0.267016	0.143	0.063	0.08	2	GABA.p2
Lypla1	nonTF	lysophospholipase 1	1.21924e-07	0.293396	0.143	0.062	0.081	2	GABA.p2
Mrpl34	nonTF	mitochondrial ribosomal protein L34	1.23594e-07	0.410588	0.511	0.387	0.124	2	GABA.p2
Twf1	nonTF	twinfilin actin binding protein 1	1.3476e-07	0.323224	0.232	0.125	0.107	2	GABA.p2
Pex13	nonTF	peroxisomal biogenesis factor 13	1.37185e-07	0.433973	0.286	0.172	0.114	2	GABA.p2
Mnat1	Transcription_Cofactors	menage a trois 1	1.38273e-07	0.375513	0.146	0.065	0.081	2	GABA.p2
Rabepk	nonTF	Rab9 effector protein with kelch motifs	1.41319e-07	0.327268	0.125	0.052	0.073	2	GABA.p2
Eif3i	nonTF	eukaryotic translation initiation factor 3, subunit I	1.55349e-07	0.370184	0.514	0.401	0.113	2	GABA.p2
Wdr77	Transcription_Cofactors	WD repeat domain 77	1.71885e-07	0.323145	0.239	0.134	0.105	2	GABA.p2
Mrpl21	nonTF	mitochondrial ribosomal protein L21	1.77616e-07	0.329026	0.407	0.269	0.138	2	GABA.p2
Hdac1	Chromatin_Remodeling_Factors	histone deacetylase 1	1.78887e-07	0.258482	0.125	0.053	0.072	2	GABA.p2
Aida	nonTF	axin interactor, dorsalization associated	1.80158e-07	0.348365	0.196	0.101	0.095	2	GABA.p2
Hspa9	nonTF	heat shock protein 9	1.88305e-07	0.318974	0.429	0.291	0.138	2	GABA.p2
Celsr2	nonTF	cadherin, EGF LAG seven-pass G-type receptor 2	2.00812e-07	0.40398	0.246	0.144	0.102	2	GABA.p2
Pkig	nonTF	protein kinase inhibitor, gamma	2.01436e-07	0.412755	0.393	0.265	0.128	2	GABA.p2
Ssbp1	nonTF	single-stranded DNA binding protein 1	2.02264e-07	0.308694	0.343	0.218	0.125	2	GABA.p2
Hilpda	nonTF	hypoxia inducible lipid droplet associated	2.17782e-07	0.283853	0.125	0.052	0.073	2	GABA.p2
Fubp1	nonTF	far upstream element (FUSE) binding protein 1	2.27235e-07	0.317212	0.632	0.525	0.107	2	GABA.p2
Ctage5	nonTF	melanoma inhibitory activity 2	2.37702e-07	0.391624	0.121	0.051	0.07	2	GABA.p2
Gbas	no		2.97029e-07	0.287166	0.196	0.101	0.095	2	GABA.p2
Serp1	nonTF	stress-associated endoplasmic reticulum protein 1	3.37455e-07	0.369898	0.404	0.279	0.125	2	GABA.p2
Pex7	nonTF	peroxisomal biogenesis factor 7	3.38449e-07	0.319074	0.107	0.043	0.064	2	GABA.p2
Cetn2	nonTF	centrin 2	3.69943e-07	0.380214	0.414	0.295	0.119	2	GABA.p2
Cnpy2	nonTF	canopy FGF signaling regulator 2	3.75902e-07	0.350008	0.461	0.339	0.122	2	GABA.p2
Cbx1	nonTF	chromobox 1	4.11334e-07	0.361118	0.489	0.369	0.12	2	GABA.p2
Wdr83os	nonTF	WD repeat domain 83 opposite strand	4.12518e-07	0.296063	0.264	0.157	0.107	2	GABA.p2
Igfbp4	nonTF	insulin-like growth factor binding protein 4	5.02589e-07	0.263889	0.104	0.04	0.064	2	GABA.p2
Aldh2	nonTF	aldehyde dehydrogenase 2, mitochondrial	5.20747e-07	0.316435	0.218	0.12	0.098	2	GABA.p2
Cib1	nonTF	calcium and integrin binding 1 (calmyrin)	5.56684e-07	0.314596	0.164	0.081	0.083	2	GABA.p2
Bckdha	nonTF	branched chain ketoacid dehydrogenase E1, alpha polypeptide	5.66569e-07	0.336468	0.157	0.076	0.081	2	GABA.p2
Ctnnb1	Transcription_Cofactors	catenin (cadherin associated protein), beta 1	5.76037e-07	0.355495	0.45	0.329	0.121	2	GABA.p2
Echs1	nonTF	enoyl Coenzyme A hydratase, short chain, 1, mitochondrial	5.90925e-07	0.426626	0.414	0.297	0.117	2	GABA.p2
Mrto4	nonTF	mRNA turnover 4, ribosome maturation factor	5.95139e-07	0.273085	0.286	0.172	0.114	2	GABA.p2
Dram2	nonTF	DNA-damage regulated autophagy modulator 2	6.59285e-07	0.375092	0.214	0.119	0.095	2	GABA.p2
Cct3	nonTF	chaperonin containing Tcp1, subunit 3 (gamma)	6.70904e-07	0.360664	0.55	0.437	0.113	2	GABA.p2
Fbxw7	nonTF	F-box and WD-40 domain protein 7	7.51658e-07	0.308277	0.154	0.074	0.08	2	GABA.p2
Psph	nonTF	phosphoserine phosphatase	7.89882e-07	0.370237	0.175	0.09	0.085	2	GABA.p2
1810037I17Rik	nonTF	RIKEN cDNA 1810037I17 gene	7.8991e-07	0.421888	0.457	0.343	0.114	2	GABA.p2
Ppp2r3d	nonTF	protein phosphatase 2 (formerly 2A), regulatory subunit B'', delta	8.05982e-07	0.271225	0.182	0.093	0.089	2	GABA.p2
Fam58b	nonTF	family with sequence similarity 58, member B	8.91156e-07	0.280273	0.164	0.081	0.083	2	GABA.p2
1810043G02Rik	nonTF	RIKEN cDNA 1810043G02 gene	9.3087e-07	0.331549	0.168	0.084	0.084	2	GABA.p2
Zkscan3	Transcription_Factors	zinc finger with KRAB and SCAN domains 3	1.12407e-06	0.281168	0.182	0.095	0.087	2	GABA.p2
Hat1	nonTF	histone aminotransferase 1	1.14461e-06	0.29463	0.136	0.062	0.074	2	GABA.p2
Igf2bp2	nonTF	insulin-like growth factor 2 mRNA binding protein 2	1.61706e-06	0.334204	0.15	0.074	0.076	2	GABA.p2
Rnf13	nonTF	ring finger protein 13	1.63712e-06	0.336904	0.182	0.097	0.085	2	GABA.p2
Timp2	nonTF	tissue inhibitor of metalloproteinase 2	1.80626e-06	0.252724	0.107	0.045	0.062	2	GABA.p2
Alkbh1	nonTF	alkB homolog 1, histone H2A dioxygenase	1.92421e-06	0.317756	0.246	0.145	0.101	2	GABA.p2
Tbrg1	nonTF	transforming growth factor beta regulated gene 1	2.18345e-06	0.452028	0.257	0.156	0.101	2	GABA.p2
Snrpd3	nonTF	small nuclear ribonucleoprotein D3	2.48805e-06	0.280047	0.696	0.605	0.091	2	GABA.p2
Anp32e	nonTF	acidic (leucine-rich) nuclear phosphoprotein 32 family, member E	2.53338e-06	0.376217	0.486	0.377	0.109	2	GABA.p2
Mpst	nonTF	mercaptopyruvate sulfurtransferase	2.79435e-06	0.273151	0.232	0.137	0.095	2	GABA.p2
Rrp15	nonTF	ribosomal RNA processing 15 homolog (S. cerevisiae)	2.94783e-06	0.285039	0.207	0.114	0.093	2	GABA.p2
Ryk	nonTF	receptor-like tyrosine kinase	3.03138e-06	0.280568	0.136	0.065	0.071	2	GABA.p2
Gltscr2	no		3.1836e-06	0.282981	0.446	0.33	0.116	2	GABA.p2
Ube2g2	nonTF	ubiquitin-conjugating enzyme E2G 2	3.26572e-06	0.386078	0.329	0.223	0.106	2	GABA.p2
Kxd1	nonTF	KxDL motif containing 1	3.49231e-06	0.281454	0.221	0.126	0.095	2	GABA.p2
Cnpy1	nonTF	canopy FGF signaling regulator 1	3.60854e-06	0.369444	0.264	0.165	0.099	2	GABA.p2
Ccs	nonTF	copper chaperone for superoxide dismutase	3.67309e-06	0.259788	0.182	0.098	0.084	2	GABA.p2
Rpl7l1	nonTF	ribosomal protein L7-like 1	4.1071e-06	0.273734	0.396	0.277	0.119	2	GABA.p2
Parl	nonTF	presenilin associated, rhomboid-like	4.4088e-06	0.374986	0.268	0.169	0.099	2	GABA.p2
Ddx39b	nonTF	DEAD (Asp-Glu-Ala-Asp) box polypeptide 39B	4.67848e-06	0.278249	0.589	0.486	0.103	2	GABA.p2
Gnl3	nonTF	guanine nucleotide binding protein-like 3 (nucleolar)	4.86512e-06	0.274435	0.129	0.06	0.069	2	GABA.p2
Sdcbp	nonTF	syndecan binding protein	5.02636e-06	0.253847	0.589	0.477	0.112	2	GABA.p2
Ccpg1os	nonTF	cell cycle progression 1, opposite strand	5.0293e-06	0.257024	0.107	0.047	0.06	2	GABA.p2
Stoml2	nonTF	stomatin (Epb7.2)-like 2	5.11565e-06	0.387629	0.357	0.251	0.106	2	GABA.p2
Zdhhc6	nonTF	zinc finger, DHHC domain containing 6	5.12954e-06	0.268869	0.175	0.091	0.084	2	GABA.p2
Bnip3l	nonTF	BCL2/adenovirus E1B interacting protein 3-like	5.41242e-06	0.336825	0.354	0.248	0.106	2	GABA.p2
Aes	nonTF	amino-terminal enhancer of split	5.50816e-06	0.280584	0.314	0.206	0.108	2	GABA.p2
Rcc2	nonTF	regulator of chromosome condensation 2	5.61571e-06	0.263638	0.139	0.068	0.071	2	GABA.p2
Cks1b	nonTF	CDC28 protein kinase 1b	5.75705e-06	0.314156	0.25	0.154	0.096	2	GABA.p2
Nol7	nonTF	nucleolar protein 7	6.2554e-06	0.342609	0.436	0.327	0.109	2	GABA.p2
Fam162a	nonTF	family with sequence similarity 162, member A	6.32721e-06	0.370781	0.307	0.208	0.099	2	GABA.p2
Bckdk	nonTF	branched chain ketoacid dehydrogenase kinase	6.41984e-06	0.315656	0.157	0.081	0.076	2	GABA.p2
Sbds	nonTF	SBDS ribosome maturation factor	7.35921e-06	0.363844	0.225	0.131	0.094	2	GABA.p2
Trmt1l	nonTF	tRNA methyltransferase 1 like	8.08021e-06	0.255512	0.139	0.069	0.07	2	GABA.p2
Scp2	nonTF	sterol carrier protein 2, liver	8.14828e-06	0.317694	0.446	0.346	0.1	2	GABA.p2
Hsd17b12	nonTF	hydroxysteroid (17-beta) dehydrogenase 12	8.47939e-06	0.31495	0.325	0.222	0.103	2	GABA.p2
Canx	nonTF	calnexin	8.59909e-06	0.264684	0.3	0.198	0.102	2	GABA.p2
Stard3	nonTF	START domain containing 3	9.21559e-06	0.260523	0.179	0.098	0.081	2	GABA.p2
1500011K16Rik	nonTF	RIKEN cDNA 1500011K16 gene	1.01119e-05	0.28303	0.182	0.101	0.081	2	GABA.p2
Mpv17	nonTF	MpV17 mitochondrial inner membrane protein	1.04983e-05	0.2911	0.207	0.12	0.087	2	GABA.p2
Cox7a2l	nonTF	cytochrome c oxidase subunit VIIa polypeptide 2-like	1.06711e-05	0.283963	0.664	0.6	0.064	2	GABA.p2
H2-Ke6	nonTF	H2-K region expressed gene 6	1.10712e-05	0.333769	0.236	0.146	0.09	2	GABA.p2
Gspt1	nonTF	G1 to S phase transition 1	1.20803e-05	0.341341	0.232	0.14	0.092	2	GABA.p2
Rsl24d1	nonTF	ribosomal L24 domain containing 1	1.21934e-05	0.325664	0.364	0.258	0.106	2	GABA.p2
Mrpl35	nonTF	mitochondrial ribosomal protein L35	1.22977e-05	0.32981	0.261	0.168	0.093	2	GABA.p2
Cst3	nonTF	cystatin C	1.32487e-05	0.278296	0.646	0.575	0.071	2	GABA.p2
Slc1a2	nonTF	solute carrier family 1 (glial high affinity glutamate transporter), member 2	1.35219e-05	0.250755	0.164	0.088	0.076	2	GABA.p2
Dctpp1	nonTF	dCTP pyrophosphatase 1	1.37115e-05	0.338836	0.468	0.365	0.103	2	GABA.p2
Cat	nonTF	catalase	1.40228e-05	0.309207	0.204	0.12	0.084	2	GABA.p2
Rnaseh2c	nonTF	ribonuclease H2, subunit C	1.40578e-05	0.269899	0.196	0.112	0.084	2	GABA.p2
Rdx	nonTF	radixin	1.43448e-05	0.366174	0.289	0.19	0.099	2	GABA.p2
Cstb	nonTF	cystatin B	1.52361e-05	0.382098	0.364	0.261	0.103	2	GABA.p2
Tsc22d3	Transcription_Factors	TSC22 domain family, member 3	1.5547e-05	0.309243	0.379	0.272	0.107	2	GABA.p2
Fam110a	nonTF	family with sequence similarity 110, member A	1.6552e-05	0.338191	0.346	0.244	0.102	2	GABA.p2
Socs6	nonTF	suppressor of cytokine signaling 6	1.71817e-05	0.312021	0.121	0.059	0.062	2	GABA.p2
Prdx4	nonTF	peroxiredoxin 4	1.74473e-05	0.31665	0.268	0.174	0.094	2	GABA.p2
Bola3	nonTF	bolA-like 3 (E. coli)	1.74895e-05	0.300179	0.171	0.095	0.076	2	GABA.p2
Ephb2	nonTF	Eph receptor B2	2.0776e-05	0.268728	0.132	0.066	0.066	2	GABA.p2
2310011J03Rik	nonTF	RIKEN cDNA 2310011J03 gene	2.08428e-05	0.271661	0.15	0.08	0.07	2	GABA.p2
Tmem101	nonTF	transmembrane protein 101	2.11101e-05	0.252006	0.179	0.099	0.08	2	GABA.p2
Nop58	nonTF	NOP58 ribonucleoprotein	2.4068e-05	0.353658	0.268	0.175	0.093	2	GABA.p2
Pum3	nonTF	pumilio RNA-binding family member 3	2.52474e-05	0.265739	0.193	0.111	0.082	2	GABA.p2
Ypel3	nonTF	yippee-like 3 (Drosophila)	2.5354e-05	0.273985	0.639	0.544	0.095	2	GABA.p2
Ctsl	nonTF	cathepsin L	2.54483e-05	0.373558	0.2	0.118	0.082	2	GABA.p2
Sap30	Chromatin_Remodeling_Factors	sin3 associated polypeptide	2.68348e-05	0.317182	0.468	0.361	0.107	2	GABA.p2
Dnttip2	nonTF	deoxynucleotidyltransferase, terminal, interacting protein 2	2.70325e-05	0.282339	0.189	0.11	0.079	2	GABA.p2
Atad3a	nonTF	ATPase family, AAA domain containing 3A	2.73956e-05	0.259407	0.186	0.107	0.079	2	GABA.p2
Mphosph6	nonTF	M phase phosphoprotein 6	2.85332e-05	0.257546	0.2	0.116	0.084	2	GABA.p2
Cops7a	nonTF	COP9 signalosome subunit 7A	2.86871e-05	0.333759	0.271	0.179	0.092	2	GABA.p2
Cnih4	nonTF	cornichon family AMPA receptor auxiliary protein 4	3.29662e-05	0.306075	0.207	0.126	0.081	2	GABA.p2
Mrpl2	nonTF	mitochondrial ribosomal protein L2	3.44195e-05	0.313	0.239	0.152	0.087	2	GABA.p2
Snrpb	nonTF	small nuclear ribonucleoprotein B	3.57807e-05	0.269286	0.686	0.643	0.043	2	GABA.p2
Ppp1r14b	nonTF	protein phosphatase 1, regulatory (inhibitor) subunit 14B	3.66834e-05	0.289367	0.293	0.201	0.092	2	GABA.p2
Tpd52l2	nonTF	tumor protein D52-like 2	3.88784e-05	0.3575	0.264	0.176	0.088	2	GABA.p2
Eif2s1	nonTF	eukaryotic translation initiation factor 2, subunit 1 alpha	4.04623e-05	0.286804	0.4	0.3	0.1	2	GABA.p2
Mbd3	Transcription_Factors	methyl-CpG binding domain protein 3	4.1312e-05	0.287277	0.529	0.433	0.096	2	GABA.p2
Katna1	nonTF	katanin p60 (ATPase-containing) subunit A1	4.16384e-05	0.294161	0.136	0.072	0.064	2	GABA.p2
2310039H08Rik	nonTF	RIKEN cDNA 2310039H08 gene	4.41127e-05	0.309116	0.229	0.143	0.086	2	GABA.p2
Gnpda2	nonTF	glucosamine-6-phosphate deaminase 2	4.47043e-05	0.310351	0.114	0.057	0.057	2	GABA.p2
Tmem9	nonTF	transmembrane protein 9	4.61391e-05	0.314946	0.304	0.208	0.096	2	GABA.p2
Utp11l	no		4.82602e-05	0.326593	0.279	0.186	0.093	2	GABA.p2
Trap1	nonTF	TNF receptor-associated protein 1	4.82701e-05	0.251219	0.114	0.056	0.058	2	GABA.p2
Naa50	nonTF	N(alpha)-acetyltransferase 50, NatE catalytic subunit	5.2291e-05	0.30668	0.246	0.158	0.088	2	GABA.p2
Kif21a	nonTF	kinesin family member 21A	5.40997e-05	0.290192	0.196	0.119	0.077	2	GABA.p2
Ppt1	nonTF	palmitoyl-protein thioesterase 1	5.82249e-05	0.326528	0.179	0.106	0.073	2	GABA.p2
Lman2	nonTF	lectin, mannose-binding 2	5.9663e-05	0.258501	0.207	0.126	0.081	2	GABA.p2
Mycn	Transcription_Factors	v-myc avian myelocytomatosis viral related oncogene, neuroblastoma derived	6.26352e-05	0.260908	0.361	0.27	0.091	2	GABA.p2
Ghitm	nonTF	growth hormone inducible transmembrane protein	6.46499e-05	0.28603	0.379	0.28	0.099	2	GABA.p2
Golim4	nonTF	golgi integral membrane protein 4	6.73655e-05	0.257831	0.104	0.049	0.055	2	GABA.p2
Rnmt	nonTF	RNA (guanine-7-) methyltransferase	6.95789e-05	0.290188	0.236	0.151	0.085	2	GABA.p2
Tomm5	nonTF	translocase of outer mitochondrial membrane 5 homolog (yeast)	7.22069e-05	0.284131	0.314	0.224	0.09	2	GABA.p2
Srsf10	nonTF	serine/arginine-rich splicing factor 10	7.53192e-05	0.328089	0.454	0.364	0.09	2	GABA.p2
Tia1	nonTF	cytotoxic granule-associated RNA binding protein 1	7.60799e-05	0.250075	0.457	0.367	0.09	2	GABA.p2
Aamp	nonTF	angio-associated migratory protein	7.77496e-05	0.336946	0.439	0.354	0.085	2	GABA.p2
Prpf38b	nonTF	PRP38 pre-mRNA processing factor 38 (yeast) domain containing B	8.77702e-05	0.321672	0.189	0.113	0.076	2	GABA.p2
Marc2	nonTF	mitochondrial amidoxime reducing component 2	9.17614e-05	0.324149	0.157	0.09	0.067	2	GABA.p2
Dpysl4	nonTF	dihydropyrimidinase-like 4	9.42901e-05	0.435712	0.421	0.346	0.075	2	GABA.p2
Mbtd1	nonTF	mbt domain containing 1	9.60053e-05	0.265498	0.196	0.122	0.074	2	GABA.p2
Slc35a4	nonTF	solute carrier family 35, member A4	0.000103034	0.289663	0.168	0.098	0.07	2	GABA.p2
Polr1d	nonTF	polymerase (RNA) I polypeptide D	0.000105455	0.269275	0.393	0.304	0.089	2	GABA.p2
Rpf2	nonTF	ribosome production factor 2 homolog	0.000112213	0.293226	0.282	0.193	0.089	2	GABA.p2
Tipin	nonTF	timeless interacting protein	0.000116736	0.30226	0.2	0.122	0.078	2	GABA.p2
Sar1b	nonTF	secretion associated Ras related GTPase 1B	0.000120938	0.270292	0.521	0.432	0.089	2	GABA.p2
Tomm7	nonTF	translocase of outer mitochondrial membrane 7 homolog (yeast)	0.000134727	0.264353	0.625	0.549	0.076	2	GABA.p2
Srsf5	nonTF	serine/arginine-rich splicing factor 5	0.000141904	0.294752	0.482	0.404	0.078	2	GABA.p2
Mrps30	nonTF	mitochondrial ribosomal protein S30	0.000144346	0.330859	0.218	0.14	0.078	2	GABA.p2
Cwc15	nonTF	CWC15 spliceosome-associated protein	0.000154072	0.275139	0.493	0.405	0.088	2	GABA.p2
Brix1	nonTF	BRX1, biogenesis of ribosomes	0.000161801	0.325613	0.311	0.227	0.084	2	GABA.p2
Tmem167	nonTF	transmembrane protein 167	0.000161919	0.281738	0.354	0.267	0.087	2	GABA.p2
Puf60	Transcription_Cofactors	poly-U binding splicing factor 60	0.00016786	0.252399	0.629	0.569	0.06	2	GABA.p2
Erp44	nonTF	endoplasmic reticulum protein 44	0.00017769	0.253118	0.196	0.122	0.074	2	GABA.p2
Ncl	nonTF	nucleolin	0.000183812	0.293594	0.464	0.387	0.077	2	GABA.p2
Abhd17b	nonTF	abhydrolase domain containing 17B	0.000216773	0.310978	0.193	0.121	0.072	2	GABA.p2
2700060E02Rik	no		0.000219163	0.272367	0.614	0.56	0.054	2	GABA.p2
0610012G03Rik	nonTF	RIKEN cDNA 0610012G03 gene	0.000220445	0.278993	0.579	0.513	0.066	2	GABA.p2
Glmp	Transcription_Factors	glycosylated lysosomal membrane protein	0.000247865	0.272081	0.196	0.125	0.071	2	GABA.p2
Ammecr1l	nonTF	AMME chromosomal region gene 1-like	0.000255783	0.258409	0.125	0.069	0.056	2	GABA.p2
Chd1	Chromatin_Remodeling_Factors	chromodomain helicase DNA binding protein 1	0.000300769	0.277664	0.168	0.101	0.067	2	GABA.p2
Ypel1	nonTF	yippee-like 1 (Drosophila)	0.000310214	0.275205	0.261	0.183	0.078	2	GABA.p2
Mrpl44	nonTF	mitochondrial ribosomal protein L44	0.000316734	0.388885	0.161	0.097	0.064	2	GABA.p2
Rap1a	nonTF	RAS-related protein 1a	0.00034819	0.273313	0.343	0.262	0.081	2	GABA.p2
Mak16	nonTF	MAK16 homolog	0.000367912	0.273477	0.196	0.127	0.069	2	GABA.p2
Rpn2	nonTF	ribophorin II	0.000372892	0.310522	0.375	0.298	0.077	2	GABA.p2
Eif3b	nonTF	eukaryotic translation initiation factor 3, subunit B	0.000391977	0.289133	0.311	0.231	0.08	2	GABA.p2
Apba2	nonTF	amyloid beta (A4) precursor protein-binding, family A, member 2	0.000399337	0.279059	0.257	0.182	0.075	2	GABA.p2
Ak2	nonTF	adenylate kinase 2	0.000409637	0.288434	0.243	0.166	0.077	2	GABA.p2
Fcf1	nonTF	FCF1 rRNA processing protein	0.000425488	0.257652	0.307	0.231	0.076	2	GABA.p2
Tfg	nonTF	Trk-fused gene	0.00044072	0.34108	0.368	0.289	0.079	2	GABA.p2
Eif1ax	nonTF	eukaryotic translation initiation factor 1A, X-linked	0.000528087	0.285133	0.511	0.444	0.067	2	GABA.p2
Ccdc90b	nonTF	coiled-coil domain containing 90B	0.000629736	0.315714	0.364	0.282	0.082	2	GABA.p2
Smarca2	Chromatin_Remodeling_Factors	SWI/SNF related, matrix associated, actin dependent regulator of chromatin, subfamily a, member 2	0.000715089	0.26745	0.279	0.205	0.074	2	GABA.p2
Srsf1	nonTF	serine/arginine-rich splicing factor 1	0.000728361	0.273215	0.504	0.424	0.08	2	GABA.p2
Gnl2	nonTF	guanine nucleotide binding protein-like 2 (nucleolar)	0.00076041	0.27283	0.15	0.093	0.057	2	GABA.p2
Tspan14	nonTF	tetraspanin 14	0.000786944	0.256733	0.175	0.113	0.062	2	GABA.p2
Rpp30	nonTF	ribonuclease P/MRP 30 subunit	0.000826143	0.313851	0.232	0.161	0.071	2	GABA.p2
Glod4	nonTF	glyoxalase domain containing 4	0.000895048	0.397979	0.204	0.141	0.063	2	GABA.p2
Nsun2	nonTF	NOL1/NOP2/Sun domain family member 2	0.00103195	0.255717	0.186	0.121	0.065	2	GABA.p2
Ogt	nonTF	O-linked N-acetylglucosamine (GlcNAc) transferase (UDP-N-acetylglucosamine:polypeptide-N-acetylglucosaminyl transferase)	0.00119714	0.251733	0.293	0.219	0.074	2	GABA.p2
Gipc1	nonTF	GIPC PDZ domain containing family, member 1	0.00143905	0.278455	0.361	0.285	0.076	2	GABA.p2
Commd6	nonTF	COMM domain containing 6	0.00145197	0.278062	0.354	0.273	0.081	2	GABA.p2
Zfos1	no		0.00147126	0.295263	0.425	0.354	0.071	2	GABA.p2
Polr2c	nonTF	polymerase (RNA) II (DNA directed) polypeptide C	0.00147353	0.282096	0.407	0.349	0.058	2	GABA.p2
Sf3b5	nonTF	splicing factor 3b, subunit 5	0.00152266	0.274446	0.432	0.364	0.068	2	GABA.p2
Kansl1	nonTF	KAT8 regulatory NSL complex subunit 1	0.0015359	0.259206	0.111	0.063	0.048	2	GABA.p2
1810043H04Rik	no		0.00170148	0.257884	0.243	0.175	0.068	2	GABA.p2
Mrpl38	nonTF	mitochondrial ribosomal protein L38	0.0017383	0.277632	0.2	0.138	0.062	2	GABA.p2
Vwa9	no		0.00247317	0.275136	0.111	0.065	0.046	2	GABA.p2
5031425E22Rik	nonTF	RIKEN cDNA 5031425E22 gene	0.00255514	0.288537	0.207	0.146	0.061	2	GABA.p2
Rab28	nonTF	RAB28, member RAS oncogene family	0.00324309	0.268669	0.304	0.238	0.066	2	GABA.p2
Gadd45gip1	nonTF	growth arrest and DNA-damage-inducible, gamma interacting protein 1	0.00329974	0.252379	0.325	0.253	0.072	2	GABA.p2
Hmg20b	Transcription_Factors	high mobility group 20B	0.00377252	0.258103	0.196	0.137	0.059	2	GABA.p2
Parp1	nonTF	poly (ADP-ribose) polymerase family, member 1	0.00407565	0.281519	0.161	0.11	0.051	2	GABA.p2
Arl6ip6	nonTF	ADP-ribosylation factor-like 6 interacting protein 6	0.00420114	0.329515	0.282	0.217	0.065	2	GABA.p2
Nelfb	Transcription_Cofactors	negative elongation factor complex member B	0.00428672	0.257377	0.186	0.128	0.058	2	GABA.p2
Bnip2	nonTF	BCL2/adenovirus E1B interacting protein 2	0.00465951	0.251058	0.171	0.117	0.054	2	GABA.p2
Alg3	nonTF	asparagine-linked glycosylation 3 (alpha-1,3-mannosyltransferase)	0.00573672	0.302863	0.129	0.084	0.045	2	GABA.p2
Snw1	Transcription_Cofactors	SNW domain containing 1	0.0060397	0.259866	0.332	0.268	0.064	2	GABA.p2
Ilkap	nonTF	integrin-linked kinase-associated serine/threonine phosphatase 2C	0.00617657	0.267458	0.339	0.279	0.06	2	GABA.p2
Hyal2	nonTF	hyaluronoglucosaminidase 2	0.00765162	0.355321	0.15	0.103	0.047	2	GABA.p2
Gtf2h3	nonTF	general transcription factor IIH, polypeptide 3	0.00970318	0.25239	0.143	0.098	0.045	2	GABA.p2

## Sheet: Table 1d_Glutamatergic
gene	TF	description	p_val	avg_logFC	pct.1	pct.2	pct.diff	cluster	cellType
Wnt1	nonTF	wingless-type MMTV integration site family, member 1	1.89025e-223	1.43153	0.655	0.019	0.636	1	C1
Id3	Transcription_Factors	inhibitor of DNA binding 3	9.08542e-223	2.65629	0.955	0.159	0.796	1	C1
Hes1	Transcription_Factors	hairy and enhancer of split 1 (Drosophila)	1.47868e-177	1.68014	0.783	0.097	0.686	1	C1
Cntnap2	nonTF	contactin associated protein-like 2	7.49866e-158	1.40526	0.666	0.065	0.601	1	C1
Msx2	Transcription_Factors	msh homeobox 2	5.60766e-146	1.24959	0.6	0.052	0.548	1	C1
Sparc	nonTF	secreted acidic cysteine rich glycoprotein	5.49422e-118	1.25253	0.693	0.118	0.575	1	C1
Msx1	Transcription_Factors	msh homeobox 1	6.3525e-113	1.14521	0.393	0.019	0.374	1	C1
Dbi	nonTF	diazepam binding inhibitor	6.77992e-110	1.29179	0.979	0.613	0.366	1	C1
Fabp7	nonTF	fatty acid binding protein 7, brain	6.57506e-104	1.57278	0.983	0.669	0.314	1	C1
Phgdh	nonTF	3-phosphoglycerate dehydrogenase	1.02486e-102	1.10824	0.676	0.143	0.533	1	C1
Rspo1	nonTF	R-spondin 1	1.35259e-101	0.980183	0.31	0.008	0.302	1	C1
Tpbg	nonTF	trophoblast glycoprotein	4.45924e-100	1.34638	0.734	0.192	0.542	1	C1
Wls	nonTF	wntless homolog (Drosophila)	7.48914e-99	1.14259	0.679	0.147	0.532	1	C1
Id1	Transcription_Factors	inhibitor of DNA binding 1	2.04873e-95	1.0904	0.569	0.094	0.475	1	C1
Lxn	nonTF	latexin	3.54815e-95	1.16015	0.731	0.184	0.547	1	C1
Slc1a3	nonTF	solute carrier family 1 (glial high affinity glutamate transporter), member 3	2.98718e-89	0.896542	0.521	0.078	0.443	1	C1
Mdk	nonTF	midkine	7.52704e-88	0.982674	0.993	0.662	0.331	1	C1
Ybx1	Transcription_Factors	Y box protein 1	2.3651e-87	0.603122	1	0.99	0.01	1	C1
Dkk3	nonTF	dickkopf WNT signaling pathway inhibitor 3	2.20359e-85	0.758694	0.321	0.019	0.302	1	C1
Rnd1	nonTF	Rho family GTPase 1	2.63016e-83	0.69125	0.348	0.028	0.32	1	C1
Htra1	nonTF	HtrA serine peptidase 1	1.24547e-80	0.671855	0.269	0.011	0.258	1	C1
Itm2a	nonTF	integral membrane protein 2A	8.42348e-80	1.20373	0.51	0.088	0.422	1	C1
Sfrp2	nonTF	secreted frizzled-related protein 2	2.85549e-74	1.01354	0.59	0.139	0.451	1	C1
Serpinh1	nonTF	serine (or cysteine) peptidase inhibitor, clade H, member 1	1.23781e-72	1.01676	0.848	0.341	0.507	1	C1
Gdf10	nonTF	growth differentiation factor 10	1.38241e-72	0.801376	0.3	0.023	0.277	1	C1
Fzd10	nonTF	frizzled class receptor 10	8.71572e-72	0.881358	0.455	0.077	0.378	1	C1
Otx2	Transcription_Factors	orthodenticle homeobox 2	9.48273e-72	0.880543	0.448	0.071	0.377	1	C1
Mif	nonTF	macrophage migration inhibitory factor (glycosylation-inhibiting factor)	1.05408e-71	0.720292	0.979	0.862	0.117	1	C1
Ncald	nonTF	neurocalcin delta	4.64638e-69	0.90117	0.534	0.117	0.417	1	C1
Hes5	Transcription_Factors	hairy and enhancer of split 5 (Drosophila)	3.34676e-68	1.15205	0.638	0.189	0.449	1	C1
Ddn	nonTF	dendrin	6.087e-67	0.483555	0.217	0.008	0.209	1	C1
Cdon	nonTF	cell adhesion molecule-related/down-regulated by oncogenes	2.10268e-65	0.57198	0.279	0.022	0.257	1	C1
Gucy1a3	nonTF	guanylate cyclase 1, soluble, alpha 3	1.05598e-63	0.701244	0.314	0.033	0.281	1	C1
Cyba	nonTF	cytochrome b-245, alpha polypeptide	3.89494e-63	0.614488	0.359	0.047	0.312	1	C1
Gnai2	nonTF	guanine nucleotide binding protein (G protein), alpha inhibiting 2	5.83898e-62	0.864673	0.783	0.32	0.463	1	C1
Clu	nonTF	clusterin	6.59032e-61	0.392082	0.197	0.006	0.191	1	C1
Zfp36l1	nonTF	zinc finger protein 36, C3H type-like 1	2.20682e-60	0.846652	0.797	0.315	0.482	1	C1
Rhoc	nonTF	ras homolog family member C	2.22027e-58	0.706441	0.39	0.065	0.325	1	C1
Arl4a	nonTF	ADP-ribosylation factor-like 4A	9.62952e-58	0.83097	0.838	0.383	0.455	1	C1
Gm17455	nonTF	predicted gene, 17455	2.11403e-57	0.444533	0.214	0.012	0.202	1	C1
Mest	nonTF	mesoderm specific transcript	2.56247e-57	0.942412	0.697	0.252	0.445	1	C1
Slc9a3r1	nonTF	solute carrier family 9 (sodium/hydrogen exchanger), member 3 regulator 1	3.59669e-57	0.680099	0.414	0.077	0.337	1	C1
Fgfr1	nonTF	fibroblast growth factor receptor 1	2.25655e-56	0.713891	0.455	0.097	0.358	1	C1
Mt2	nonTF	metallothionein 2	1.12683e-55	0.678978	0.221	0.015	0.206	1	C1
Hs2st1	nonTF	heparan sulfate 2-O-sulfotransferase 1	1.1478e-55	0.680304	0.39	0.069	0.321	1	C1
Mlc1	nonTF	megalencephalic leukoencephalopathy with subcortical cysts 1 homolog (human)	1.37603e-53	0.462979	0.197	0.011	0.186	1	C1
Sox9	Transcription_Factors	SRY (sex determining region Y)-box 9	1.82609e-53	0.713925	0.362	0.062	0.3	1	C1
Cp	nonTF	ceruloplasmin	1.02654e-51	0.37198	0.166	0.005	0.161	1	C1
Rbp1	nonTF	retinol binding protein 1, cellular	1.82988e-50	0.531391	0.328	0.051	0.277	1	C1
Atp1b1	nonTF	ATPase, Na+/K+ transporting, beta 1 polypeptide	3.68967e-50	0.876611	0.593	0.2	0.393	1	C1
Nog	nonTF	noggin	1.76778e-49	0.467337	0.2	0.014	0.186	1	C1
Fkbp9	nonTF	FK506 binding protein 9	3.60488e-49	0.479496	0.245	0.026	0.219	1	C1
Id2	Transcription_Factors	inhibitor of DNA binding 2	4.28354e-49	0.753054	0.879	0.513	0.366	1	C1
Cyr61	nonTF	cysteine rich protein 61	1.5078e-48	0.645059	0.231	0.023	0.208	1	C1
Cldn19	nonTF	claudin 19	1.25196e-47	0.406534	0.145	0.004	0.141	1	C1
Mgst1	nonTF	microsomal glutathione S-transferase 1	1.10234e-46	0.783595	0.683	0.265	0.418	1	C1
Siva1	nonTF	SIVA1, apoptosis-inducing factor	4.52068e-46	0.782827	0.721	0.305	0.416	1	C1
Dhrs3	nonTF	dehydrogenase/reductase (SDR family) member 3	7.79148e-46	0.499931	0.272	0.038	0.234	1	C1
Cnbp	nonTF	cellular nucleic acid binding protein	8.26688e-46	0.559258	0.993	0.848	0.145	1	C1
Eif4ebp1	nonTF	eukaryotic translation initiation factor 4E binding protein 1	2.74639e-45	0.598967	0.362	0.073	0.289	1	C1
Wnt3a	Transcription_Cofactors	wingless-type MMTV integration site family, member 3A	3.86241e-45	0.340508	0.134	0.003	0.131	1	C1
Nlrx1	nonTF	NLR family member X1	4.1952e-44	0.508358	0.19	0.015	0.175	1	C1
Lix1l	nonTF	Lix1-like	5.22579e-44	0.663856	0.355	0.074	0.281	1	C1
Ran	Transcription_Cofactors	RAN, member RAS oncogene family	3.89995e-43	0.528887	0.983	0.878	0.105	1	C1
Ifitm2	nonTF	interferon induced transmembrane protein 2	7.37338e-43	0.678617	0.862	0.494	0.368	1	C1
Hmgb2	Transcription_Factors	high mobility group box 2	7.98937e-43	0.641754	0.893	0.467	0.426	1	C1
Wnt9a	nonTF	wingless-type MMTV integration site family, member 9A	1.26287e-42	0.293042	0.134	0.004	0.13	1	C1
Ranbp1	nonTF	RAN binding protein 1	6.69146e-42	0.453045	1	0.956	0.044	1	C1
Fat1	nonTF	FAT atypical cadherin 1	8.91697e-42	0.515337	0.269	0.042	0.227	1	C1
Vim	nonTF	vimentin	1.15497e-41	0.692801	0.893	0.572	0.321	1	C1
Rpl41	nonTF	ribosomal protein L41	6.33887e-41	0.328869	1	0.992	0.008	1	C1
Rxrg	Transcription_Factors	retinoid X receptor gamma	4.16354e-40	0.482704	0.186	0.018	0.168	1	C1
Rpl14	nonTF	ribosomal protein L14	9.94501e-40	0.374237	0.993	0.971	0.022	1	C1
Hmga2	Transcription_Factors	high mobility group AT-hook 2	1.54388e-39	0.466077	0.241	0.035	0.206	1	C1
Rplp0	nonTF	ribosomal protein, large, P0	2.03849e-39	0.401595	1	0.955	0.045	1	C1
Trip6	Transcription_Cofactors	thyroid hormone receptor interactor 6	9.89034e-39	0.426012	0.228	0.031	0.197	1	C1
Rpl13	nonTF	ribosomal protein L13	1.13243e-38	0.40012	0.997	0.96	0.037	1	C1
Tspan12	nonTF	tetraspanin 12	4.60496e-38	0.519248	0.3	0.059	0.241	1	C1
Calml4	nonTF	calmodulin-like 4	9.79982e-38	0.358495	0.155	0.011	0.144	1	C1
Gsta4	nonTF	glutathione S-transferase, alpha 4	1.81322e-37	0.674016	0.617	0.244	0.373	1	C1
Lfng	nonTF	LFNG O-fucosylpeptide 3-beta-N-acetylglucosaminyltransferase	2.29706e-37	0.420205	0.183	0.019	0.164	1	C1
Rps19	nonTF	ribosomal protein S19	2.3257e-37	0.346073	1	0.994	0.006	1	C1
Cpne2	nonTF	copine II	4.0234e-37	0.37928	0.176	0.017	0.159	1	C1
Prdx1	nonTF	peroxiredoxin 1	1.11835e-36	0.604537	0.938	0.679	0.259	1	C1
Rfx4	Transcription_Factors	regulatory factor X, 4 (influences HLA class II expression)	1.15952e-36	0.518465	0.262	0.046	0.216	1	C1
Mapre2	nonTF	microtubule-associated protein, RP/EB family, member 2	3.43186e-36	0.660805	0.662	0.295	0.367	1	C1
Ttyh1	nonTF	tweety family member 1	4.80289e-36	0.554003	0.245	0.041	0.204	1	C1
Ndrg2	nonTF	N-myc downstream regulated gene 2	1.75888e-35	0.600069	0.341	0.084	0.257	1	C1
Cdh13	nonTF	cadherin 13	1.87018e-35	0.490427	0.248	0.043	0.205	1	C1
Med25	Transcription_Cofactors	mediator complex subunit 25	2.0797e-35	0.605151	0.652	0.275	0.377	1	C1
Pgm5	nonTF	phosphoglucomutase 5	2.2242e-35	0.297456	0.148	0.011	0.137	1	C1
Tspan18	nonTF	tetraspanin 18	2.53753e-35	0.284862	0.162	0.015	0.147	1	C1
Rpl32	nonTF	ribosomal protein L32	4.3813e-35	0.359198	1	0.987	0.013	1	C1
Qk	nonTF	quaking	4.62028e-35	0.649055	0.493	0.174	0.319	1	C1
Psat1	nonTF	phosphoserine aminotransferase 1	4.98877e-35	0.640529	0.666	0.31	0.356	1	C1
Anp32b	nonTF	acidic (leucine-rich) nuclear phosphoprotein 32 family, member B	6.73011e-35	0.576149	0.845	0.466	0.379	1	C1
Ccnd2	nonTF	cyclin D2	7.27477e-35	0.639581	0.745	0.373	0.372	1	C1
P3h2	nonTF	prolyl 3-hydroxylase 2	1.02302e-34	0.280142	0.114	0.004	0.11	1	C1
Fbln1	nonTF	fibulin 1	1.4971e-34	0.458115	0.238	0.04	0.198	1	C1
Col2a1	nonTF	collagen, type II, alpha 1	1.66817e-34	0.40442	0.179	0.021	0.158	1	C1
Gmnn	Transcription_Cofactors	geminin	1.81973e-34	0.61283	0.503	0.178	0.325	1	C1
Eef1d	nonTF	eukaryotic translation elongation factor 1 delta (guanine nucleotide exchange protein)	2.72366e-34	0.627636	0.79	0.45	0.34	1	C1
Clybl	nonTF	citrate lyase beta like	5.55195e-34	0.6124	0.572	0.228	0.344	1	C1
Efcc1	nonTF	EF hand and coiled-coil domain containing 1	1.18962e-33	0.317622	0.159	0.015	0.144	1	C1
Ung	nonTF	uracil DNA glycosylase	1.22644e-33	0.597024	0.362	0.096	0.266	1	C1
Cnn3	nonTF	calponin 3, acidic	4.83725e-33	0.487126	0.955	0.814	0.141	1	C1
Pcna	nonTF	proliferating cell nuclear antigen	8.05704e-33	0.605894	0.707	0.344	0.363	1	C1
H1fx	nonTF	H1 histone family, member X	2.79555e-32	0.536488	0.638	0.271	0.367	1	C1
H2afv	nonTF	H2A histone family, member V	3.92766e-32	0.420839	0.986	0.878	0.108	1	C1
Rcn1	nonTF	reticulocalbin 1	4.36793e-32	0.632098	0.655	0.306	0.349	1	C1
Myh8	nonTF	myosin, heavy polypeptide 8, skeletal muscle, perinatal	6.56545e-32	0.405234	0.179	0.023	0.156	1	C1
Tenm4	nonTF	teneurin transmembrane protein 4	8.21597e-32	0.336932	0.217	0.035	0.182	1	C1
Ppic	nonTF	peptidylprolyl isomerase C	2.46147e-31	0.588288	0.466	0.163	0.303	1	C1
Stx3	nonTF	syntaxin 3	3.70916e-31	0.318303	0.145	0.014	0.131	1	C1
Rrm2	nonTF	ribonucleotide reductase M2	3.8669e-31	0.541646	0.703	0.321	0.382	1	C1
Npm1	Transcription_Cofactors	nucleophosmin 1	4.15487e-31	0.42498	0.997	0.874	0.123	1	C1
Tm4sf1	nonTF	transmembrane 4 superfamily member 1	5.42719e-31	0.319948	0.103	0.004	0.099	1	C1
Hat1	nonTF	histone aminotransferase 1	7.22548e-31	0.658383	0.517	0.209	0.308	1	C1
Fkbp3	nonTF	FK506 binding protein 3	2.29983e-30	0.432515	0.969	0.847	0.122	1	C1
Fzd9	nonTF	frizzled class receptor 9	2.69461e-30	0.293078	0.155	0.017	0.138	1	C1
Isyna1	nonTF	myo-inositol 1-phosphate synthase A1	9.85011e-30	0.587312	0.448	0.157	0.291	1	C1
Ppp1r1a	nonTF	protein phosphatase 1, regulatory (inhibitor) subunit 1A	3.68219e-29	0.662453	0.679	0.356	0.323	1	C1
Ildr2	nonTF	immunoglobulin-like domain containing receptor 2	7.22347e-29	0.283734	0.148	0.016	0.132	1	C1
Dctpp1	nonTF	dCTP pyrophosphatase 1	7.57861e-29	0.556577	0.828	0.532	0.296	1	C1
2700094K13Rik	no		1.44297e-28	0.498537	0.914	0.67	0.244	1	C1
Gins2	nonTF	GINS complex subunit 2 (Psf2 homolog)	1.59598e-28	0.511387	0.421	0.139	0.282	1	C1
Pdlim5	nonTF	PDZ and LIM domain 5	1.177e-27	0.35237	0.186	0.031	0.155	1	C1
Snx5	nonTF	sorting nexin 5	1.35068e-27	0.516093	0.483	0.187	0.296	1	C1
H2afz	nonTF	H2A histone family, member Z	1.50863e-27	0.444317	0.903	0.666	0.237	1	C1
Fgf15	nonTF	fibroblast growth factor 15	1.59146e-27	0.701717	0.355	0.114	0.241	1	C1
Emp1	nonTF	epithelial membrane protein 1	2.54347e-27	0.389395	0.172	0.026	0.146	1	C1
Mcm2	nonTF	minichromosome maintenance complex component 2	7.07821e-27	0.427305	0.51	0.195	0.315	1	C1
Sdpr	no		9.10214e-27	0.361081	0.124	0.012	0.112	1	C1
Cachd1	nonTF	cache domain containing 1	1.14646e-26	0.366071	0.21	0.041	0.169	1	C1
Mt1	nonTF	metallothionein 1	1.71259e-26	0.432539	0.152	0.021	0.131	1	C1
Hmgn1	nonTF	high mobility group nucleosomal binding domain 1	1.72811e-26	0.357763	0.993	0.936	0.057	1	C1
Rps15	nonTF	ribosomal protein S15	2.99875e-26	0.360004	0.979	0.898	0.081	1	C1
Gpx8	nonTF	glutathione peroxidase 8 (putative)	3.59198e-26	0.497355	0.483	0.192	0.291	1	C1
Suclg2	nonTF	succinate-Coenzyme A ligase, GDP-forming, beta subunit	3.99451e-26	0.409548	0.362	0.115	0.247	1	C1
Jam3	nonTF	junction adhesion molecule 3	4.70267e-26	0.59887	0.434	0.165	0.269	1	C1
Pon2	nonTF	paraoxonase 2	6.14784e-26	0.275592	0.179	0.03	0.149	1	C1
Adk	nonTF	adenosine kinase	1.13371e-25	0.537625	0.541	0.232	0.309	1	C1
Vamp8	nonTF	vesicle-associated membrane protein 8	2.4121e-25	0.273988	0.162	0.025	0.137	1	C1
Slit2	nonTF	slit homolog 2 (Drosophila)	2.50493e-25	0.506473	0.334	0.105	0.229	1	C1
Tipin	nonTF	timeless interacting protein	2.57673e-25	0.515256	0.61	0.292	0.318	1	C1
Hspe1	nonTF	heat shock protein 1 (chaperonin 10)	2.61541e-25	0.432259	0.914	0.672	0.242	1	C1
Pdpn	nonTF	podoplanin	3.29046e-25	0.473396	0.252	0.063	0.189	1	C1
Inhbb	nonTF	inhibin beta-B	3.92089e-25	0.310573	0.141	0.018	0.123	1	C1
Rpl8	nonTF	ribosomal protein L8	5.36104e-25	0.33219	0.993	0.948	0.045	1	C1
Dnajc9	nonTF	DnaJ heat shock protein family (Hsp40) member C9	5.63159e-25	0.517964	0.748	0.431	0.317	1	C1
Paics	nonTF	phosphoribosylaminoimidazole carboxylase, phosphoribosylaminoribosylaminoimidazole, succinocarboxamide synthetase	6.68083e-25	0.446888	0.786	0.45	0.336	1	C1
Klhl25	nonTF	kelch-like 25	8.65524e-25	0.356078	0.207	0.043	0.164	1	C1
Hpgds	nonTF	hematopoietic prostaglandin D synthase	9.2591e-25	0.295464	0.121	0.012	0.109	1	C1
Pmf1	Transcription_Cofactors	polyamine-modulated factor 1	1.14362e-24	0.430552	0.452	0.173	0.279	1	C1
Cdca7	nonTF	cell division cycle associated 7	1.20661e-24	0.450578	0.372	0.125	0.247	1	C1
Srsf9	nonTF	serine/arginine-rich splicing factor 9	1.51814e-24	0.564958	0.679	0.384	0.295	1	C1
AI854517	no		1.66103e-24	0.486706	0.466	0.191	0.275	1	C1
Sox2	Transcription_Factors	SRY (sex determining region Y)-box 2	1.92762e-24	0.419148	0.238	0.057	0.181	1	C1
Rps9	nonTF	ribosomal protein S9	2.006e-24	0.30085	0.99	0.977	0.013	1	C1
Gm3764	nonTF	predicted gene 3764	2.1062e-24	0.54467	0.593	0.29	0.303	1	C1
Ajuba	Transcription_Cofactors	ajuba LIM protein	2.11349e-24	0.313865	0.186	0.035	0.151	1	C1
Hmgn3	nonTF	high mobility group nucleosomal binding domain 3	3.09139e-24	0.47359	0.828	0.539	0.289	1	C1
Hadh	nonTF	hydroxyacyl-Coenzyme A dehydrogenase	4.40073e-24	0.422617	0.4	0.145	0.255	1	C1
Snrpb	nonTF	small nuclear ribonucleoprotein B	7.55127e-24	0.434291	0.934	0.772	0.162	1	C1
Rpl4	nonTF	ribosomal protein L4	7.65942e-24	0.318776	0.993	0.945	0.048	1	C1
Prkcdbp	no		9.21084e-24	0.440765	0.293	0.085	0.208	1	C1
Fgfr2	nonTF	fibroblast growth factor receptor 2	1.04086e-23	0.347307	0.179	0.034	0.145	1	C1
Fth1	nonTF	ferritin heavy polypeptide 1	1.05446e-23	0.338811	0.986	0.953	0.033	1	C1
Egln3	nonTF	egl-9 family hypoxia-inducible factor 3	1.07219e-23	0.328366	0.203	0.043	0.16	1	C1
Ldha	nonTF	lactate dehydrogenase A	2.15116e-23	0.436839	0.962	0.73	0.232	1	C1
Rfxap	Transcription_Cofactors	regulatory factor X-associated protein	3.152e-23	0.486742	0.376	0.137	0.239	1	C1
Wwc1	Transcription_Cofactors	WW, C2 and coiled-coil domain containing 1	3.19169e-23	0.264856	0.186	0.036	0.15	1	C1
Ccdc34	nonTF	coiled-coil domain containing 34	3.46993e-23	0.532965	0.676	0.376	0.3	1	C1
Cenpm	nonTF	centromere protein M	3.984e-23	0.449544	0.479	0.198	0.281	1	C1
Notch3	nonTF	notch 3	4.34503e-23	0.253656	0.11	0.011	0.099	1	C1
Msi1	nonTF	musashi RNA-binding protein 1	4.77304e-23	0.521924	0.666	0.358	0.308	1	C1
Dtx4	nonTF	deltex 4, E3 ubiquitin ligase	4.98405e-23	0.31859	0.166	0.029	0.137	1	C1
Mycn	Transcription_Factors	v-myc avian myelocytomatosis viral related oncogene, neuroblastoma derived	5.49554e-23	0.478496	0.714	0.42	0.294	1	C1
Tmem165	nonTF	transmembrane protein 165	7.973e-23	0.506121	0.583	0.283	0.3	1	C1
Gdpd2	nonTF	glycerophosphodiester phosphodiesterase domain containing 2	8.78786e-23	0.325467	0.107	0.011	0.096	1	C1
Tuba1b	nonTF	tubulin, alpha 1B	1.29755e-22	0.401837	0.945	0.844	0.101	1	C1
Rgma	nonTF	repulsive guidance molecule family member A	1.30635e-22	0.329916	0.19	0.039	0.151	1	C1
Usp1	nonTF	ubiquitin specific peptidase 1	3.39243e-22	0.416995	0.407	0.158	0.249	1	C1
Tcf3	Transcription_Factors	transcription factor 3	3.4309e-22	0.45227	0.786	0.491	0.295	1	C1
Mcm5	nonTF	minichromosome maintenance complex component 5	3.63914e-22	0.508863	0.403	0.158	0.245	1	C1
Rps10	nonTF	ribosomal protein S10	4.24615e-22	0.362452	0.969	0.818	0.151	1	C1
Elavl1	nonTF	ELAV (embryonic lethal, abnormal vision)-like 1 (Hu antigen R)	4.69993e-22	0.476568	0.803	0.514	0.289	1	C1
Mcm3	nonTF	minichromosome maintenance complex component 3	4.76658e-22	0.398159	0.386	0.142	0.244	1	C1
Rps3	nonTF	ribosomal protein S3	5.74995e-22	0.267155	1	0.971	0.029	1	C1
Smco4	nonTF	single-pass membrane protein with coiled-coil domains 4	6.58581e-22	0.422284	0.452	0.186	0.266	1	C1
Tnc	nonTF	tenascin C	6.88148e-22	0.298626	0.128	0.018	0.11	1	C1
Rpl13a	nonTF	ribosomal protein L13A	7.33968e-22	0.261946	1	0.98	0.02	1	C1
Pax3	Transcription_Factors	paired box 3	8.066e-22	0.416765	0.372	0.135	0.237	1	C1
Fstl1	nonTF	follistatin-like 1	1.10926e-21	0.42463	0.303	0.1	0.203	1	C1
Atp1a1	nonTF	ATPase, Na+/K+ transporting, alpha 1 polypeptide	1.1256e-21	0.435593	0.517	0.231	0.286	1	C1
Pabpc1	nonTF	poly(A) binding protein, cytoplasmic 1	1.28293e-21	0.381368	0.91	0.725	0.185	1	C1
Anxa2	nonTF	annexin A2	2.17372e-21	0.330797	0.183	0.039	0.144	1	C1
Rpa2	nonTF	replication protein A2	2.38675e-21	0.404867	0.5	0.214	0.286	1	C1
Rps4x	nonTF	ribosomal protein S4, X-linked	2.54978e-21	0.388315	0.866	0.667	0.199	1	C1
Pcgf5	Transcription_Cofactors	polycomb group ring finger 5	2.55307e-21	0.348647	0.148	0.025	0.123	1	C1
Oaz1	nonTF	ornithine decarboxylase antizyme 1	2.82688e-21	0.305212	0.976	0.936	0.04	1	C1
Ift74	nonTF	intraflagellar transport 74	2.91431e-21	0.423408	0.376	0.14	0.236	1	C1
Hells	nonTF	helicase, lymphoid specific	3.56441e-21	0.457104	0.355	0.128	0.227	1	C1
Pdlim7	nonTF	PDZ and LIM domain 7	6.05831e-21	0.50965	0.586	0.294	0.292	1	C1
Lig1	nonTF	ligase I, DNA, ATP-dependent	6.07428e-21	0.485378	0.434	0.18	0.254	1	C1
Birc5	nonTF	baculoviral IAP repeat-containing 5	6.47492e-21	0.445623	0.528	0.238	0.29	1	C1
Ccnd3	nonTF	cyclin D3	7.88916e-21	0.399614	0.479	0.209	0.27	1	C1
Rps8	nonTF	ribosomal protein S8	8.00643e-21	0.330803	0.99	0.909	0.081	1	C1
Fam181b	nonTF	family with sequence similarity 181, member B	8.8655e-21	0.38148	0.159	0.031	0.128	1	C1
Npl	nonTF	N-acetylneuraminate pyruvate lyase	8.87564e-21	0.267559	0.128	0.019	0.109	1	C1
Cd81	nonTF	CD81 antigen	1.10667e-20	0.367831	0.941	0.774	0.167	1	C1
Hnrnpf	nonTF	heterogeneous nuclear ribonucleoprotein F	1.23129e-20	0.374059	0.897	0.658	0.239	1	C1
Shmt1	nonTF	serine hydroxymethyltransferase 1 (soluble)	1.37853e-20	0.332043	0.248	0.07	0.178	1	C1
Acot1	nonTF	acyl-CoA thioesterase 1	1.49943e-20	0.419877	0.279	0.087	0.192	1	C1
Dtl	nonTF	denticleless E3 ubiquitin protein ligase	1.67812e-20	0.452569	0.266	0.081	0.185	1	C1
Gcsh	nonTF	glycine cleavage system protein H (aminomethyl carrier)	1.69694e-20	0.42583	0.61	0.316	0.294	1	C1
Prr7	nonTF	proline rich 7 (synaptic)	1.70713e-20	0.369374	0.393	0.154	0.239	1	C1
Nme4	nonTF	NME/NM23 nucleoside diphosphate kinase 4	1.73402e-20	0.432147	0.424	0.173	0.251	1	C1
Plat	nonTF	plasminogen activator, tissue	1.82326e-20	0.331671	0.197	0.046	0.151	1	C1
Nde1	nonTF	nudE neurodevelopment protein 1	1.90463e-20	0.450114	0.417	0.169	0.248	1	C1
Plin3	nonTF	perilipin 3	2.00187e-20	0.310328	0.176	0.038	0.138	1	C1
Dek	Transcription_Cofactors	DEK oncogene (DNA binding)	2.28104e-20	0.46092	0.71	0.401	0.309	1	C1
Cdca8	nonTF	cell division cycle associated 8	2.40514e-20	0.407776	0.507	0.229	0.278	1	C1
Sparcl1	nonTF	SPARC-like 1	4.04337e-20	0.46374	0.252	0.076	0.176	1	C1
Rbbp7	Transcription_Cofactors	retinoblastoma binding protein 7, chromatin remodeling factor	4.22316e-20	0.430189	0.776	0.5	0.276	1	C1
Arpc1b	nonTF	actin related protein 2/3 complex, subunit 1B	4.25434e-20	0.368664	0.193	0.046	0.147	1	C1
Mlf1	nonTF	myeloid leukemia factor 1	4.9341e-20	0.397883	0.307	0.105	0.202	1	C1
Mat2a	nonTF	methionine adenosyltransferase II, alpha	5.05813e-20	0.484741	0.728	0.439	0.289	1	C1
Mrfap1	nonTF	Morf4 family associated protein 1	5.5801e-20	0.366138	0.903	0.739	0.164	1	C1
Rplp1	nonTF	ribosomal protein, large, P1	6.16879e-20	0.302599	0.979	0.9	0.079	1	C1
Ifngr1	nonTF	interferon gamma receptor 1	8.74038e-20	0.313034	0.19	0.045	0.145	1	C1
Tsc22d3	Transcription_Factors	TSC22 domain family, member 3	8.98209e-20	0.477816	0.628	0.345	0.283	1	C1
Hrsp12	no		9.62369e-20	0.342051	0.272	0.086	0.186	1	C1
Rfc2	nonTF	replication factor C (activator 1) 2	1.14808e-19	0.502261	0.603	0.328	0.275	1	C1
Rgs2	nonTF	regulator of G-protein signaling 2	1.79989e-19	0.353678	0.297	0.1	0.197	1	C1
Alyref	nonTF	Aly/REF export factor	1.82199e-19	0.480165	0.634	0.351	0.283	1	C1
Ephb1	nonTF	Eph receptor B1	2.3454e-19	0.371196	0.286	0.094	0.192	1	C1
Gatm	nonTF	glycine amidinotransferase (L-arginine:glycine amidinotransferase)	3.00009e-19	0.336818	0.176	0.04	0.136	1	C1
Glo1	nonTF	glyoxalase 1	3.25256e-19	0.429727	0.552	0.284	0.268	1	C1
Pter	nonTF	phosphotriesterase related	3.53299e-19	0.25166	0.124	0.019	0.105	1	C1
Dhfr	nonTF	dihydrofolate reductase	4.13752e-19	0.370348	0.355	0.133	0.222	1	C1
Srek1ip1	nonTF	splicing regulatory glutamine/lysine-rich protein 1interacting protein 1	4.26321e-19	0.406709	0.466	0.204	0.262	1	C1
RP23-207N5.2	no		4.31441e-19	0.321895	0.152	0.03	0.122	1	C1
Dkc1	nonTF	dyskeratosis congenita 1, dyskerin	4.34524e-19	0.410483	0.479	0.22	0.259	1	C1
Gng5	nonTF	guanine nucleotide binding protein (G protein), gamma 5	5.92832e-19	0.422895	0.579	0.308	0.271	1	C1
Axin2	nonTF	axin 2	6.94803e-19	0.316083	0.224	0.064	0.16	1	C1
Asph	nonTF	aspartate-beta-hydroxylase	7.29294e-19	0.413241	0.39	0.16	0.23	1	C1
Bcl2	nonTF	B cell leukemia/lymphoma 2	7.52209e-19	0.309003	0.228	0.065	0.163	1	C1
Tmpo	nonTF	thymopoietin	7.61354e-19	0.44429	0.71	0.433	0.277	1	C1
Itm2c	nonTF	integral membrane protein 2C	1.14301e-18	0.441277	0.483	0.226	0.257	1	C1
Dtnbp1	nonTF	dystrobrevin binding protein 1	1.29817e-18	0.422158	0.466	0.219	0.247	1	C1
Vcam1	nonTF	vascular cell adhesion molecule 1	1.42158e-18	0.273207	0.103	0.014	0.089	1	C1
Pfn1	nonTF	profilin 1	1.49937e-18	0.253187	0.993	0.978	0.015	1	C1
Naa50	nonTF	N(alpha)-acetyltransferase 50, NatE catalytic subunit	1.73882e-18	0.432679	0.545	0.283	0.262	1	C1
Pcp4l1	nonTF	Purkinje cell protein 4-like 1	1.90536e-18	0.3381	0.176	0.042	0.134	1	C1
Pbk	nonTF	PDZ binding kinase	3.34211e-18	0.426779	0.462	0.214	0.248	1	C1
Zic1	Transcription_Factors	zinc finger protein of the cerebellum 1	3.86865e-18	0.404463	0.828	0.592	0.236	1	C1
Rpl23	nonTF	ribosomal protein L23	4.14578e-18	0.291168	0.976	0.906	0.07	1	C1
Smc4	nonTF	structural maintenance of chromosomes 4	4.65906e-18	0.379135	0.472	0.219	0.253	1	C1
Mesdc2	no		4.78748e-18	0.497738	0.5	0.244	0.256	1	C1
Comt	nonTF	catechol-O-methyltransferase	4.80436e-18	0.353824	0.955	0.853	0.102	1	C1
Aldh2	nonTF	aldehyde dehydrogenase 2, mitochondrial	4.85235e-18	0.404376	0.41	0.176	0.234	1	C1
1700086L19Rik	nonTF	RIKEN cDNA 1700086L19 gene	5.73229e-18	0.33638	0.138	0.026	0.112	1	C1
Mfge8	nonTF	milk fat globule-EGF factor 8 protein	5.87077e-18	0.300836	0.21	0.059	0.151	1	C1
E2f5	Transcription_Factors	E2F transcription factor 5	6.24589e-18	0.295532	0.31	0.111	0.199	1	C1
Tst	nonTF	thiosulfate sulfurtransferase, mitochondrial	8.65361e-18	0.290066	0.117	0.019	0.098	1	C1
Slc25a5	nonTF	solute carrier family 25 (mitochondrial carrier, adenine nucleotide translocator), member 5	9.7243e-18	0.294937	0.972	0.916	0.056	1	C1
Rest	Transcription_Factors	RE1-silencing transcription factor	1.1894e-17	0.330511	0.134	0.026	0.108	1	C1
Fkbp11	nonTF	FK506 binding protein 11	1.32327e-17	0.325862	0.11	0.017	0.093	1	C1
Mcm4	nonTF	minichromosome maintenance complex component 4	1.75043e-17	0.357447	0.324	0.124	0.2	1	C1
Ctnna1	nonTF	catenin (cadherin associated protein), alpha 1	1.79627e-17	0.380646	0.234	0.074	0.16	1	C1
Rps24	nonTF	ribosomal protein S24	2.18542e-17	0.266581	0.983	0.924	0.059	1	C1
Cntfr	nonTF	ciliary neurotrophic factor receptor	2.26703e-17	0.394706	0.431	0.195	0.236	1	C1
Cdv3	nonTF	carnitine deficiency-associated gene expressed in ventricle 3	2.46561e-17	0.330466	0.321	0.121	0.2	1	C1
Tmem47	nonTF	transmembrane protein 47	2.88677e-17	0.309705	0.176	0.044	0.132	1	C1
Rpl39	nonTF	ribosomal protein L39	3.51025e-17	0.298408	0.952	0.845	0.107	1	C1
Cdk2	Transcription_Cofactors	cyclin-dependent kinase 2	3.91662e-17	0.420111	0.39	0.169	0.221	1	C1
Prdx6	nonTF	peroxiredoxin 6	4.75997e-17	0.39721	0.8	0.563	0.237	1	C1
Ccnb2	nonTF	cyclin B2	5.71509e-17	0.484591	0.417	0.192	0.225	1	C1
Gxylt2	nonTF	glucoside xylosyltransferase 2	5.92449e-17	0.25142	0.128	0.024	0.104	1	C1
Ipo5	nonTF	importin 5	6.39576e-17	0.363563	0.317	0.123	0.194	1	C1
Ccna2	Transcription_Cofactors	cyclin A2	6.46962e-17	0.3115	0.431	0.189	0.242	1	C1
Umps	nonTF	uridine monophosphate synthetase	7.80149e-17	0.355324	0.324	0.128	0.196	1	C1
Rfc1	Transcription_Cofactors	replication factor C (activator 1) 1	8.48566e-17	0.422193	0.262	0.093	0.169	1	C1
2810417H13Rik	no		9.71139e-17	0.258046	0.614	0.31	0.304	1	C1
Nasp	nonTF	nuclear autoantigenic sperm protein (histone-binding)	9.93887e-17	0.385731	0.697	0.425	0.272	1	C1
Tmem132c	nonTF	transmembrane protein 132C	1.25559e-16	0.289303	0.138	0.029	0.109	1	C1
Aldoc	nonTF	aldolase C, fructose-bisphosphate	1.31421e-16	0.258938	0.103	0.016	0.087	1	C1
Smchd1	nonTF	SMC hinge domain containing 1	1.62043e-16	0.328496	0.331	0.132	0.199	1	C1
Fen1	nonTF	flap structure specific endonuclease 1	1.68905e-16	0.430055	0.486	0.244	0.242	1	C1
Epdr1	nonTF	ependymin related protein 1 (zebrafish)	1.77919e-16	0.25512	0.19	0.052	0.138	1	C1
Eno1	Transcription_Cofactors	enolase 1, alpha non-neuron	1.94132e-16	0.359642	0.686	0.419	0.267	1	C1
Bcl2l12	nonTF	BCL2-like 12 (proline rich)	2.54866e-16	0.318165	0.328	0.129	0.199	1	C1
Cdk1	nonTF	cyclin-dependent kinase 1	2.70191e-16	0.27992	0.503	0.24	0.263	1	C1
Park7	nonTF	Parkinson disease (autosomal recessive, early onset) 7	3.13841e-16	0.315289	0.948	0.855	0.093	1	C1
Pbdc1	nonTF	polysaccharide biosynthesis domain containing 1	3.88462e-16	0.409742	0.6	0.341	0.259	1	C1
Zic4	Transcription_Factors	zinc finger protein of the cerebellum 4	3.98885e-16	0.432618	0.5	0.255	0.245	1	C1
Rpl22	nonTF	ribosomal protein L22	4.4471e-16	0.351178	0.883	0.717	0.166	1	C1
Eif5a	nonTF	eukaryotic translation initiation factor 5A	5.0942e-16	0.25128	0.993	0.955	0.038	1	C1
Rplp2	nonTF	ribosomal protein, large P2	5.21586e-16	0.288323	0.938	0.846	0.092	1	C1
Hddc2	nonTF	HD domain containing 2	6.85688e-16	0.4156	0.476	0.24	0.236	1	C1
Ssbp4	nonTF	single stranded DNA binding protein 4	7.45044e-16	0.378285	0.593	0.339	0.254	1	C1
Trp53i13	nonTF	transformation related protein 53 inducible protein 13	8.98854e-16	0.287918	0.266	0.095	0.171	1	C1
Nxn	nonTF	nucleoredoxin	9.3318e-16	0.283986	0.21	0.065	0.145	1	C1
Tyms	nonTF	thymidylate synthase	1.04968e-15	0.390413	0.497	0.251	0.246	1	C1
Tgif2	Transcription_Factors	TGFB-induced factor homeobox 2	1.09588e-15	0.301762	0.297	0.112	0.185	1	C1
Pmepa1	nonTF	prostate transmembrane protein, androgen induced 1	1.12427e-15	0.261275	0.141	0.032	0.109	1	C1
Nfkbia	Transcription_Cofactors	nuclear factor of kappa light polypeptide gene enhancer in B cells inhibitor, alpha	1.14884e-15	0.35375	0.407	0.189	0.218	1	C1
Bak1	nonTF	BCL2-antagonist/killer 1	1.22331e-15	0.283151	0.231	0.075	0.156	1	C1
Gsr	nonTF	glutathione reductase	1.27041e-15	0.423619	0.462	0.228	0.234	1	C1
Naca	Transcription_Cofactors	nascent polypeptide-associated complex alpha polypeptide	1.43169e-15	0.267552	0.948	0.863	0.085	1	C1
Srsf2	Transcription_Cofactors	serine/arginine-rich splicing factor 2	1.87145e-15	0.305883	0.9	0.715	0.185	1	C1
Cdo1	nonTF	cysteine dioxygenase 1, cytosolic	2.00598e-15	0.467165	0.372	0.171	0.201	1	C1
Ormdl2	nonTF	ORM1-like 2 (S. cerevisiae)	2.02911e-15	0.360201	0.345	0.147	0.198	1	C1
Knstrn	nonTF	kinetochore-localized astrin/SPAG5 binding	2.33684e-15	0.371766	0.303	0.12	0.183	1	C1
Syce2	nonTF	synaptonemal complex central element protein 2	3.07447e-15	0.405504	0.355	0.154	0.201	1	C1
B9d1	nonTF	B9 protein domain 1	3.08877e-15	0.39344	0.41	0.195	0.215	1	C1
Rdm1	nonTF	RAD52 motif 1	3.85129e-15	0.407063	0.283	0.109	0.174	1	C1
Smim11	nonTF	small integral membrane protein 11	4.49076e-15	0.367486	0.572	0.306	0.266	1	C1
Rpl22l1	nonTF	ribosomal protein L22 like 1	4.64997e-15	0.371495	0.848	0.629	0.219	1	C1
Rps20	nonTF	ribosomal protein S20	5.9495e-15	0.302223	0.917	0.76	0.157	1	C1
Ehbp1	nonTF	EH domain binding protein 1	6.81344e-15	0.333183	0.166	0.045	0.121	1	C1
Cks1b	nonTF	CDC28 protein kinase 1b	6.99311e-15	0.335885	0.683	0.424	0.259	1	C1
Tfap4	Transcription_Factors	transcription factor AP4	7.33267e-15	0.328098	0.297	0.117	0.18	1	C1
Nfix	Transcription_Factors	nuclear factor I/X	8.80266e-15	0.263253	0.269	0.101	0.168	1	C1
Ptbp1	nonTF	polypyrimidine tract binding protein 1	9.07842e-15	0.277457	0.3	0.117	0.183	1	C1
Spidr	nonTF	scaffolding protein involved in DNA repair	9.1387e-15	0.256138	0.159	0.042	0.117	1	C1
Oat	nonTF	ornithine aminotransferase	9.70234e-15	0.380771	0.428	0.21	0.218	1	C1
Nhp2	nonTF	NHP2 ribonucleoprotein	9.98019e-15	0.355413	0.766	0.514	0.252	1	C1
Alad	nonTF	aminolevulinate, delta-, dehydratase	1.04007e-14	0.414433	0.493	0.265	0.228	1	C1
Siah1b	nonTF	seven in absentia 1B	1.23907e-14	0.30266	0.303	0.122	0.181	1	C1
Rrm1	nonTF	ribonucleotide reductase M1	1.37836e-14	0.356068	0.455	0.228	0.227	1	C1
Tmem218	nonTF	transmembrane protein 218	1.38982e-14	0.278835	0.252	0.091	0.161	1	C1
Nsmce4a	nonTF	NSE4 homolog A, SMC5-SMC6 complex component	1.40869e-14	0.41958	0.59	0.361	0.229	1	C1
Enkd1	nonTF	enkurin domain containing 1	1.54417e-14	0.270552	0.203	0.065	0.138	1	C1
Pea15a	nonTF	phosphoprotein enriched in astrocytes 15A	2.12404e-14	0.387895	0.769	0.545	0.224	1	C1
Tspan3	nonTF	tetraspanin 3	2.35944e-14	0.306955	0.876	0.725	0.151	1	C1
Rab13	nonTF	RAB13, member RAS oncogene family	2.47525e-14	0.277189	0.197	0.062	0.135	1	C1
Skp2	nonTF	S-phase kinase-associated protein 2 (p45)	2.58919e-14	0.287037	0.293	0.117	0.176	1	C1
Set	nonTF	SET nuclear oncogene	3.05554e-14	0.323848	0.676	0.417	0.259	1	C1
Lmo2	nonTF	LIM domain only 2	3.48261e-14	0.531559	0.266	0.107	0.159	1	C1
Mier1	nonTF	MEIR1 treanscription regulator	3.6422e-14	0.280338	0.159	0.044	0.115	1	C1
Serbp1	nonTF	serpine1 mRNA binding protein 1	3.85354e-14	0.305348	0.928	0.819	0.109	1	C1
H2-K1	nonTF	histocompatibility 2, K1, K region	4.16592e-14	0.390737	0.224	0.078	0.146	1	C1
Npm3	nonTF	nucleoplasmin 3	4.3151e-14	0.284662	0.469	0.235	0.234	1	C1
3110082I17Rik	nonTF	RIKEN cDNA 3110082I17 gene	4.76699e-14	0.301288	0.179	0.055	0.124	1	C1
Snrpg	nonTF	small nuclear ribonucleoprotein polypeptide G	4.82489e-14	0.270954	0.972	0.871	0.101	1	C1
Slc35a4	nonTF	solute carrier family 35, member A4	4.91487e-14	0.334255	0.372	0.172	0.2	1	C1
Cers2	Transcription_Factors	ceramide synthase 2	5.37057e-14	0.26952	0.31	0.128	0.182	1	C1
Pcbp2	nonTF	poly(rC) binding protein 2	5.83313e-14	0.274644	0.948	0.888	0.06	1	C1
Apitd1	no		5.84237e-14	0.263775	0.362	0.162	0.2	1	C1
Gstm1	nonTF	glutathione S-transferase, mu 1	6.21287e-14	0.333772	0.252	0.096	0.156	1	C1
Rfc4	nonTF	replication factor C (activator 1) 4	7.63864e-14	0.310244	0.507	0.264	0.243	1	C1
Smim15	nonTF	small integral membrane protein 15	8.36057e-14	0.392582	0.324	0.142	0.182	1	C1
Dctd	nonTF	dCMP deaminase	8.42848e-14	0.259065	0.183	0.057	0.126	1	C1
Cited1	Transcription_Cofactors	Cbp/p300-interacting transactivator with Glu/Asp-rich carboxy-terminal domain 1	8.80127e-14	0.33599	0.169	0.05	0.119	1	C1
Hnrnpm	nonTF	heterogeneous nuclear ribonucleoprotein M	9.63444e-14	0.317346	0.907	0.722	0.185	1	C1
Ncl	nonTF	nucleolin	1.05326e-13	0.386053	0.79	0.581	0.209	1	C1
Chaf1b	Transcription_Cofactors	chromatin assembly factor 1, subunit B (p60)	1.10326e-13	0.332719	0.31	0.133	0.177	1	C1
Mcm6	nonTF	minichromosome maintenance complex component 6	1.12503e-13	0.258422	0.552	0.29	0.262	1	C1
Ctsz	nonTF	cathepsin Z	1.17738e-13	0.319398	0.39	0.188	0.202	1	C1
Galk1	nonTF	galactokinase 1	1.28515e-13	0.283905	0.417	0.199	0.218	1	C1
Jam2	nonTF	junction adhesion molecule 2	1.35102e-13	0.255798	0.155	0.043	0.112	1	C1
1810043H04Rik	no		1.36033e-13	0.307673	0.424	0.206	0.218	1	C1
[truncated: 4,341 more rows]
