# Supplementary material for: Specification of diverse cell types during early neurogenesis of the mouse cerebellum
Source: eLife. 2019 Feb 8;8:e42388. doi: 10.7554/eLife.42388 (PMC6382353; doi:10.7554/eLife.42388)
Supplement: Supplementary file 2. — Results of functional and KEGG pathway enrichment analysis. [file elife-42388-supp2.xlsx]

## Sheet: Enrichment_cluster2
Annotation Cluster 1	Enrichment Score: 4.968949365072186
Category	Term	Count	%	PValue	Genes	List Total	Pop Hits	Pop Total	Fold Enrichment	Bonferroni	Benjamini	FDR
UP_KEYWORDS	Glycoprotein	83	31.5589	1.51882e-09	LYPD6, ATP1B2, FST, GABBR1, RPRM, TSPAN7, BCAN, PDIA4, LUZP2, CSPG5, CD47, EDNRB, SLC1A3, TMEM9B, PLOD1, SERPINE2, ROBO1, APOE, SOSTDC1, EMID1, P4HA3, SEPP1, CLDND1, ADGRB1, PDPN, SPARCL1, EFNB1, PTPRS, MFGE8, LMBRD1, PRELP, CTSK, CNTN1, MFAP2, CTSB, NCAN, PMP22, CHL1, KCNMB4, TNC, VIM, HS3ST1, COL2A1, GPM6B, PLPP1, VIT, ITM2B, PLPP3, VCAM1, CD9, RGMA, COL9A2, SHISA9, SMOC1, DNER, TTYH1, AGRN, RN…	257	3815	22680	1.91997	3.76667e-07	3.76667e-07	1.9706e-06
GOTERM_CC_DIRECT	GO:0005578~proteinaceous extracellular matrix	19	7.22433	1.25122e-07	SPARCL1, PTPRZ1, TNC, BCAN, COL2A1, TIMP4, NID1, SPARC, VIT, PRELP, WNT7B, COL9A2, SFRP1, EMID1, SMOC1, MFAP2, NCAN, CHL1, CYR61	250	316	19662	4.72884	3.32819e-05	1.66411e-05	0.000164131
GOTERM_CC_DIRECT	GO:0005576~extracellular region	48	18.251	6.30824e-07	LYPD6, TNC, FST, BCAN, TIMP4, COL2A1, LUZP2, ITM2B, VIT, TIMP2, PNP, GSTM1, CD9, COL9A2, SERPINE2, APOE, SOSTDC1, EMID1, SMOC1, SEPP1, GPX7, AGRN, NENF, CYR61, PLAT, FGFBP3, PTPRZ1, SPARCL1, CST3, NID1, MFGE8, SPARC, PRELP, BTBD17, B3GAT1, NBL1, NOTCH1, WNT7B, GM1673, SFRP1, LIPG, PON2, PTCH1, MFAP2, CTSB, NCAN, IGFBP2, CHL1	250	1753	19662	2.15351	0.000167785	5.59315e-05	0.000827491
UP_KEYWORDS	Secreted	42	15.9696	2.51463e-06	LYPD6, TNC, FST, BCAN, TIMP4, COL2A1, LUZP2, ITM2B, VIT, TIMP2, CD9, COL9A2, SERPINE2, APOE, SOSTDC1, EMID1, SMOC1, SEPP1, GPX7, NENF, CYR61, PLAT, FGFBP3, PTPRZ1, SPARCL1, CST3, NID1, MFGE8, SPARC, PRELP, BTBD17, B3GAT1, NBL1, WNT7B, GM1673, SFRP1, LIPG, MFAP2, CTSB, NCAN, IGFBP2, CHL1	257	1685	22680	2.19968	0.000623433	0.000311765	0.00326256
UP_KEYWORDS	Signal	83	31.5589	3.57941e-06	SLC27A1, LYPD6, FST, GABBR1, TSPAN7, BCAN, PDIA4, LUZP2, CSPG5, CD47, EDNRB, TMEM9B, SERPINE2, PLOD1, ROBO1, APOE, SOSTDC1, EMID1, P4HA3, SEPP1, GPX7, ADGRB1, CYR61, ZBTB20, PDPN, SPARCL1, EFNB1, ERP29, CST3, PTPRS, MFGE8, LHFP, PRELP, CTSK, GM1673, CNTN1, MFAP2, CTSB, NCAN, CHL1, KCNMB4, FHL1, TNC, HS3ST1, TIMP4, COL2A1, NKAIN4, TIMP2, VIT, VCAM1, RGMA, COL9A2, SHISA9, DNER, SERINC1, SMOC1, SHIS…	257	4543	22680	1.6123	0.000887301	0.000221899	0.00464402
UP_SEQ_FEATURE	signal peptide	70	26.616	1.19067e-05	LYPD6, FST, GABBR1, BCAN, PDIA4, CSPG5, LUZP2, CD47, EDNRB, TMEM9B, PLOD1, SERPINE2, APOE, ROBO1, PCP4, SOSTDC1, EMID1, P4HA3, SEPP1, GPX7, ADGRB1, CYR61, PDPN, SPARCL1, EFNB1, ERP29, CST3, PTPRS, MFGE8, LHFP, PRELP, CTSK, CNTN1, MFAP2, CTSB, NCAN, CHL1, TNC, HS3ST1, TIMP4, COL2A1, TIMP2, VIT, VCAM1, RGMA, COL9A2, SMOC1, SHISA4, DNER, AGRN, NENF, PLAT, FGFBP3, PTPRZ1, NID1, SPARC, BTBD17, LAMP1, …	244	3124	18012	1.65409	0.00927969	0.00927969	0.0182237
UP_SEQ_FEATURE	glycosylation site:N-linked (GlcNAc...)	72	27.3764	0.000252016	LYPD6, ATP1B2, FST, GABBR1, RPRM, TSPAN7, BCAN, PDIA4, CSPG5, LUZP2, CD47, EDNRB, SLC1A3, PLOD1, SERPINE2, ROBO1, PCP4, SOSTDC1, EMID1, P4HA3, SEPP1, CLDND1, ADGRB1, PDPN, SPARCL1, EFNB1, PTPRS, MFGE8, LMBRD1, PRELP, CTSK, CNTN1, CTSB, PMP22, NCAN, CHL1, KCNMB4, TNC, HS3ST1, GPM6B, PLPP1, VIT, ITM2B, PLPP3, VCAM1, CD9, RGMA, SMOC1, DNER, TTYH1, AGRN, MEST, PLAT, PHYHIPL, NID1, SPARC, GDPD2, BTBD1…	244	3563	18012	1.49173	0.1791	0.0939645	0.385059
UP_KEYWORDS	Disulfide bond	57	21.673	0.000255842	ATP1B2, FST, GABBR1, BCAN, CSPG5, PDIA4, CD47, EDNRB, ROBO1, SOSTDC1, EMID1, ADGRB1, CYR61, SPARCL1, EFNB1, CST3, PTPRS, MFGE8, PRELP, CTSK, CD81, CNTN1, MFAP2, CTSB, NCAN, CHL1, TNC, HS3ST1, TIMP4, COL2A1, TIMP2, VIT, ITM2B, VCAM1, CD9, RGMA, COL9A2, SMOC1, DNER, AGRN, FGFBP3, PLAT, PTPRZ1, S100A11, NID1, SPARC, LAMP1, NBL1, NOTCH1, WNT7B, SFRP1, TENM3, NTRK2, LIPG, PON2, IGFBP2, CD200	257	3124	22680	1.61018	0.0614856	0.00575222	0.331436
UP_SEQ_FEATURE	disulfide bond	52	19.7719	0.00159345	ATP1B2, FST, GABBR1, BCAN, CSPG5, PDIA4, CD47, EDNRB, ROBO1, PCP4, EMID1, SOSTDC1, ADGRB1, CYR61, SPARCL1, EFNB1, CST3, PTPRS, MFGE8, PRELP, CTSK, CD81, CNTN1, MFAP2, CTSB, NCAN, CHL1, TNC, HS3ST1, TIMP4, TIMP2, VIT, VCAM1, COL9A2, SMOC1, DNER, AGRN, FGFBP3, PLAT, S100A11, NID1, SPARC, LAMP1, NBL1, NOTCH1, SFRP1, TENM3, NTRK2, LIPG, PON2, IGFBP2, CD200	244	2510	18012	1.52933	0.713112	0.220991	2.41144
GOTERM_CC_DIRECT	GO:0005615~extracellular space	30	11.4068	0.0154862	TNC, GABBR1, BCAN, TIMP4, COL2A1, ITM2B, TIMP2, VCAM1, CD9, SERPINE2, APOE, SOSTDC1, AGRN, SEPP1, NENF, MT3, PLAT, PTPRZ1, SPARCL1, CST3, S100A11, MFGE8, SPARC, PRELP, WNT7B, CTSK, SFRP1, LIPG, CTSB, IGFBP2	250	1504	19662	1.56878	0.98426	0.129237	18.5134
Annotation Cluster 2	Enrichment Score: 4.794766224644996
Category	Term	Count	%	PValue	Genes	List Total	Pop Hits	Pop Total	Fold Enrichment	Bonferroni	Benjamini	FDR
UP_KEYWORDS	Differentiation	23	8.74525	4.65032e-06	MDFI, EFNB1, FHL1, PAQR8, CDK6, CSPG5, SIRT2, QK, NOTCH1, DAB1, SERPINE2, SFRP1, HES5, ROBO1, DNER, SMOC1, NTRK2, TENM3, CAMK1, AGRN, NDRG2, TCF12, CHL1	257	646	22680	3.14199	0.00115262	0.00023063	0.00603341
UP_KEYWORDS	Developmental protein	29	11.0266	6.1831e-06	IRX3, FHL1, NNAT, SOX2, PAQR8, CSPG5, PLPP3, PLEKHB1, DAB1, SERPINE2, NRARP, ROBO1, DNER, SMOC1, NDRG2, AGRN, MDFI, PDPN, EFNB1, GSX1, QK, WNT7B, NOTCH1, SFRP1, HES5, NTRK2, CAMK1, TCF12, CHL1	257	976	22680	2.62215	0.00153224	0.000255536	0.00802199
GOTERM_BP_DIRECT	GO:0007399~nervous system development	18	6.84411	7.49106e-06	EFNB1, CSPG5, ITM2B, SIRT2, NBL1, DAB1, SERPINE2, HES5, ROBO1, CRMP1, DOK5, NTRK2, CNTN1, CAMK1, NDRG2, TCF12, CHL1, NRBP2	232	377	18082	3.72126	0.0131126	0.0131126	0.0126882
GOTERM_BP_DIRECT	GO:0030154~cell differentiation	26	9.88593	2.31292e-05	FHL1, PAQR8, CSPG5, SOX9, DAB1, SERPINE2, ROBO1, DNER, SMOC1, MEG3, AGRN, NDRG2, MDFI, EFNB1, CDK6, SIRT2, QK, NOTCH1, SFRP1, HES5, NTRK2, TENM3, CAMK1, PMP22, TCF12, CHL1	232	780	18082	2.59799	0.0399349	0.0134929	0.0391709
UP_KEYWORDS	Neurogenesis	13	4.94297	2.61215e-05	DAB1, SERPINE2, HES5, ROBO1, EFNB1, NTRK2, CAMK1, NDRG2, CSPG5, TCF12, SIRT2, CHL1, NRBP2	257	247	22680	4.64469	0.00645728	0.000925032	0.0338862
GOTERM_BP_DIRECT	GO:0007275~multicellular organism development	29	11.0266	0.000130921	IRX3, FHL1, NNAT, SOX2, PAQR8, CSPG5, PLPP3, PLEKHB1, DAB1, SERPINE2, NRARP, ROBO1, DNER, SMOC1, NDRG2, AGRN, MDFI, PDPN, EFNB1, GSX1, QK, WNT7B, NOTCH1, SFRP1, HES5, NTRK2, CAMK1, TCF12, CHL1	232	1029	18082	2.19655	0.206021	0.0324198	0.221534
Annotation Cluster 3	Enrichment Score: 3.8959733691128764
Category	Term	Count	%	PValue	Genes	List Total	Pop Hits	Pop Total	Fold Enrichment	Bonferroni	Benjamini	FDR
GOTERM_CC_DIRECT	GO:0005764~lysosome	18	6.84411	1.19201e-06	STX7, LITAF, SYT11, CST3, SNAPIN, LMBRD1, GABARAP, MARCH2, LAMP1, CTSK, TMEM9B, APOE, GLMP, MT1, PON2, ARL8A, CTSB, RNF13	250	331	19662	4.27693	0.000317024	7.92653e-05	0.00156362
UP_KEYWORDS	Lysosome	11	4.18251	0.000562146	MARCH2, LAMP1, CTSK, TMEM9B, LITAF, GLMP, SNAPIN, ARL8A, CTSB, LMBRD1, RNF13	257	249	22680	3.89855	0.130165	0.0115537	0.726909
GOTERM_CC_DIRECT	GO:0005765~lysosomal membrane	10	3.80228	0.00306163	MARCH2, STX7, TMEM9B, STARD3NL, LITAF, GLMP, SNAPIN, ARL8A, LMBRD1, RNF13	250	234	19662	3.36103	0.557645	0.0380955	3.94248
Annotation Cluster 4	Enrichment Score: 3.5630659751782963
Category	Term	Count	%	PValue	Genes	List Total	Pop Hits	Pop Total	Fold Enrichment	Bonferroni	Benjamini	FDR
GOTERM_CC_DIRECT	GO:0005783~endoplasmic reticulum	35	13.308	6.52377e-05	SLC27A1, PDIA4, CSPG5, PLPP3, RTN3, ACSBG1, VCAM1, RGMA, PLOD1, INSIG2, APOE, SERINC1, BCL2, EMID1, P4HA3, CYP26B1, DAD1, GPX7, MEST, SCD2, VIMP, SELK, TMBIM6, SMIM14, ERP29, CST3, CYB5A, EBPL, B3GAT1, MARCH2, NOTCH1, PPIB, GRINA, MGST1, DEGS1	250	1323	19662	2.08063	0.0172041	0.00192634	0.0855429
UP_KEYWORDS	Endoplasmic reticulum	26	9.88593	0.00017109	PDIA4, CSPG5, PLPP3, ACSBG1, RTN3, INSIG2, PLOD1, SERINC1, BCL2, CYP26B1, P4HA3, DAD1, MEST, SCD2, VIMP, TMBIM6, SELK, ERP29, SMIM14, CYB5A, MARCH2, B3GAT1, EBPL, PPIB, MGST1, DEGS1	257	997	22680	2.30138	0.0415463	0.00470379	0.221754
GOTERM_CC_DIRECT	GO:0005789~endoplasmic reticulum membrane	20	7.60456	0.00183264	SRI, SCD2, SELK, TMBIM6, SMIM14, GABBR1, CYB5A, CSPG5, PLPP3, RTN3, EBPL, MARCH2, B3GAT1, NOTCH1, BCL2, SERINC1, CYP26B1, MGST1, MEST, DEGS1	250	710	19662	2.21544	0.386105	0.0267432	2.37749
Annotation Cluster 5	Enrichment Score: 2.840010309622784
Category	Term	Count	%	PValue	Genes	List Total	Pop Hits	Pop Total	Fold Enrichment	Bonferroni	Benjamini	FDR
SMART	SM00274:FOLN	4	1.52091	0.000202298	SPARCL1, FST, AGRN, SPARC	116	11	10425	32.6803	0.0245781	0.0123655	0.233014
INTERPRO	IPR003645:Follistatin-like, N-terminal	4	1.52091	0.000240684	SPARCL1, FST, AGRN, SPARC	241	11	20594	31.0736	0.121468	0.121468	0.349592
GOTERM_MF_DIRECT	GO:0050840~extracellular matrix binding	5	1.90114	0.000404111	SPARCL1, SMOC1, NID1, SPARC, CYR61	222	28	17446	14.0331	0.160556	0.0837883	0.568649
SMART	SM00280:KAZAL	5	1.90114	0.000630371	SPARCL1, SMOC1, FST, AGRN, SPARC	116	36	10425	12.482	0.0746286	0.025522	0.724449
INTERPRO	IPR015369:Follistatin/Osteonectin EGF domain	3	1.14068	0.00132154	SPARCL1, FST, SPARC	241	5	20594	51.2714	0.509072	0.211129	1.90555
INTERPRO	IPR019577:SPARC/Testican, calcium-binding domain	3	1.14068	0.00273277	SPARCL1, SMOC1, SPARC	241	7	20594	36.6224	0.77059	0.217588	3.90305
INTERPRO	IPR002350:Kazal domain	5	1.90114	0.00438192	SPARCL1, SMOC1, FST, AGRN, SPARC	241	57	20594	7.49581	0.90583	0.286464	6.1893
UP_SEQ_FEATURE	domain:Kazal-like	3	1.14068	0.0970585	SPARCL1, SMOC1, SPARC	244	39	18012	5.67844	1	0.936495	79.0447
Annotation Cluster 6	Enrichment Score: 2.2626684318638195
Category	Term	Count	%	PValue	Genes	List Total	Pop Hits	Pop Total	Fold Enrichment	Bonferroni	Benjamini	FDR
SMART	SM00181:EGF	10	3.80228	0.000170165	PLAT, NOTCH1, DNER, TNC, TENM3, BCAN, NID1, MFGE8, AGRN, NCAN	116	181	10425	4.96523	0.0207145	0.0207145	0.196035
UP_KEYWORDS	EGF-like domain	11	4.18251	0.000244068	PLAT, NOTCH1, DNER, TNC, TENM3, BCAN, NID1, MFGE8, AGRN, CSPG5, NCAN	257	224	22680	4.33366	0.0587403	0.00603534	0.316205
INTERPRO	IPR013032:EGF-like, conserved site	10	3.80228	0.000524949	PLAT, NOTCH1, DNER, TNC, TENM3, BCAN, NID1, MFGE8, AGRN, NCAN	241	197	20594	4.33768	0.246101	0.131726	0.761022
UP_SEQ_FEATURE	domain:EGF-like 4	6	2.28137	0.000861164	NOTCH1, DNER, TNC, TENM3, NID1, AGRN	244	55	18012	8.05306	0.49063	0.201372	1.31007
UP_SEQ_FEATURE	domain:EGF-like 2	7	2.6616	0.00095795	NOTCH1, DNER, TNC, TENM3, NID1, MFGE8, AGRN	244	84	18012	6.15164	0.527839	0.171061	1.4563
UP_KEYWORDS	Proteoglycan	5	1.90114	0.00164266	COL9A2, BCAN, AGRN, CSPG5, NCAN	257	45	22680	9.80545	0.334831	0.0236978	2.11043
UP_SEQ_FEATURE	domain:EGF-like 6	5	1.90114	0.00166401	NOTCH1, DNER, TNC, TENM3, NID1	244	38	18012	9.71311	0.728557	0.195339	2.51695
INTERPRO	IPR000742:Epidermal growth factor-like domain	10	3.80228	0.0019087	PLAT, NOTCH1, DNER, TNC, TENM3, BCAN, NID1, MFGE8, AGRN, NCAN	241	237	20594	3.60558	0.642228	0.226605	2.74128
UP_SEQ_FEATURE	domain:EGF-like 1	7	2.6616	0.00395198	NOTCH1, DNER, TENM3, NID1, MFGE8, AGRN, NCAN	244	111	18012	4.65529	0.954975	0.35785	5.88114
UP_SEQ_FEATURE	domain:EGF-like 3	5	1.90114	0.0121236	NOTCH1, DNER, TNC, TENM3, AGRN	244	66	18012	5.5924	0.999929	0.65396	17.0313
SMART	SM00179:EGF_CA	6	2.28137	0.0127101	NOTCH1, DNER, BCAN, NID1, AGRN, NCAN	116	126	10425	4.27956	0.792652	0.3252	13.7133
INTERPRO	IPR001881:EGF-like calcium-binding	6	2.28137	0.0161326	NOTCH1, DNER, BCAN, NID1, AGRN, NCAN	241	126	20594	4.06916	0.999842	0.583142	21.071
UP_SEQ_FEATURE	domain:EGF-like 7	3	1.14068	0.044363	DNER, TNC, TENM3	244	25	18012	8.85836	1	0.801112	50.0713
INTERPRO	IPR009030:Insulin-like growth factor binding protein, N-terminal	5	1.90114	0.0658294	NOTCH1, DNER, NID1, IGFBP2, CYR61	241	130	20594	3.28663	1	0.769021	62.8687
INTERPRO	IPR018097:EGF-like calcium-binding, conserved site	4	1.52091	0.1043	NOTCH1, DNER, NID1, NCAN	241	97	20594	3.52381	1	0.897639	79.8614
INTERPRO	IPR000152:EGF-type aspartate/asparagine hydroxylation site	4	1.52091	0.106717	NOTCH1, DNER, NID1, NCAN	241	98	20594	3.48785	1	0.894462	80.6378
UP_SEQ_FEATURE	domain:EGF-like 5	3	1.14068	0.114291	DNER, TNC, TENM3	244	43	18012	5.15021	1	0.953369	84.3974
Annotation Cluster 7	Enrichment Score: 2.1373067540590713
Category	Term	Count	%	PValue	Genes	List Total	Pop Hits	Pop Total	Fold Enrichment	Bonferroni	Benjamini	FDR
GOTERM_MF_DIRECT	GO:0050840~extracellular matrix binding	5	1.90114	0.000404111	SPARCL1, SMOC1, NID1, SPARC, CYR61	222	28	17446	14.0331	0.160556	0.0837883	0.568649
GOTERM_BP_DIRECT	GO:0010811~positive regulation of cell-substrate adhesion	4	1.52091	0.0163818	SMOC1, NID1, VIT, CYR61	232	42	18082	7.42282	1	0.4999	24.4054
GOTERM_BP_DIRECT	GO:0030198~extracellular matrix organization	5	1.90114	0.0585083	SMOC1, NID1, VIT, SOX9, CYR61	232	114	18082	3.41841	1	0.748325	63.985
Annotation Cluster 8	Enrichment Score: 2.0516056522230084
Category	Term	Count	%	PValue	Genes	List Total	Pop Hits	Pop Total	Fold Enrichment	Bonferroni	Benjamini	FDR
GOTERM_BP_DIRECT	GO:0006629~lipid metabolic process	15	5.70342	0.00241669	SLC27A1, SCD2, ABHD4, HMGCS1, MID1IP1, PLPP1, GDPD2, ACSBG1, INSIG2, APOE, SERINC1, LIPG, HADH, AGPAT4, DEGS1	232	459	18082	2.54705	0.985925	0.200995	4.01568
UP_KEYWORDS	Lipid metabolism	12	4.56274	0.00818973	SLC27A1, SCD2, INSIG2, SERINC1, ABHD4, LIPG, HMGCS1, MID1IP1, AGPAT4, HADH, DEGS1, ACSBG1	257	417	22680	2.53954	0.869895	0.0925484	10.1201
UP_KEYWORDS	Lipid biosynthesis	6	2.28137	0.0353746	SCD2, SERINC1, HMGCS1, MID1IP1, AGPAT4, DEGS1	257	160	22680	3.30934	0.999868	0.250331	37.3298
Annotation Cluster 9	Enrichment Score: 1.880961970315117
Category	Term	Count	%	PValue	Genes	List Total	Pop Hits	Pop Total	Fold Enrichment	Bonferroni	Benjamini	FDR
INTERPRO	IPR008993:Tissue inhibitor of metalloproteinases-like, OB-fold	4	1.52091	0.00264	SFRP1, TIMP4, AGRN, TIMP2	241	24	20594	14.242	0.758816	0.247564	3.77291
INTERPRO	IPR001134:Netrin domain	3	1.14068	0.0268028	SFRP1, TIMP4, TIMP2	241	22	20594	11.6526	1	0.622598	32.6499
UP_SEQ_FEATURE	domain:NTR	3	1.14068	0.0321611	SFRP1, TIMP4, TIMP2	244	21	18012	10.5457	1	0.778126	39.3695
Annotation Cluster 10	Enrichment Score: 1.7874937933130168
Category	Term	Count	%	PValue	Genes	List Total	Pop Hits	Pop Total	Fold Enrichment	Bonferroni	Benjamini	FDR
GOTERM_BP_DIRECT	GO:0045861~negative regulation of proteolysis	4	1.52091	0.00430711	PLAT, SERPINE2, CST3, TIMP2	232	26	18082	11.9907	0.999502	0.262302	7.05058
UP_KEYWORDS	Metalloprotease inhibitor	3	1.14068	0.00537984	LXN, TIMP4, TIMP2	257	10	22680	26.4747	0.737578	0.0679889	6.75963
UP_KEYWORDS	Metalloenzyme inhibitor	3	1.14068	0.00652662	LXN, TIMP4, TIMP2	257	11	22680	24.0679	0.802873	0.0779864	8.14486
GOTERM_MF_DIRECT	GO:0008191~metalloendopeptidase inhibitor activity	3	1.14068	0.0113657	LXN, TIMP4, TIMP2	222	13	17446	18.1351	0.992913	0.3904	14.8942
GOTERM_MF_DIRECT	GO:0004857~enzyme inhibitor activity	4	1.52091	0.0131058	NOTCH1, LXN, TIMP4, TIMP2	222	39	17446	8.06006	0.996695	0.405064	16.9834
GOTERM_MF_DIRECT	GO:0002020~protease binding	6	2.28137	0.0166433	SRI, BCL2, CST3, TIMP4, TIMP2, CHL1	222	117	17446	4.03003	0.999302	0.404935	21.0847
UP_KEYWORDS	Protease inhibitor	5	1.90114	0.048465	SERPINE2, LXN, CST3, TIMP4, TIMP2	257	121	22680	3.64665	0.999996	0.319557	47.5107
GOTERM_BP_DIRECT	GO:0010466~negative regulation of peptidase activity	5	1.90114	0.0631574	SERPINE2, LXN, CST3, TIMP4, TIMP2	232	117	18082	3.33075	1	0.758085	66.8818
GOTERM_MF_DIRECT	GO:0030414~peptidase inhibitor activity	5	1.90114	0.0712464	SERPINE2, LXN, CST3, TIMP4, TIMP2	222	123	17446	3.19454	1	0.751291	64.7538
Annotation Cluster 11	Enrichment Score: 1.7280816645379926
Category	Term	Count	%	PValue	Genes	List Total	Pop Hits	Pop Total	Fold Enrichment	Bonferroni	Benjamini	FDR
GOTERM_BP_DIRECT	GO:0050680~negative regulation of epithelial cell proliferation	6	2.28137	0.00227504	CDKN1C, SFRP1, SOX2, CDK6, PTCH1, SOX9	232	72	18082	6.49497	0.981924	0.221841	3.78456
GOTERM_BP_DIRECT	GO:0045668~negative regulation of osteoblast differentiation	5	1.90114	0.0056699	NOTCH1, SFRP1, SOX2, CDK6, PTCH1	232	56	18082	6.9589	0.999955	0.319779	9.18217
GOTERM_BP_DIRECT	GO:0035019~somatic stem cell population maintenance	4	1.52091	0.0208737	SFRP1, SOX2, SOX4, SOX9	232	46	18082	6.77736	1	0.554259	30.045
GOTERM_BP_DIRECT	GO:0090090~negative regulation of canonical Wnt signaling pathway	5	1.90114	0.0418318	NOTCH1, SFRP1, SOSTDC1, SOX2, SOX9	232	102	18082	3.82057	1	0.691633	51.5107
GOTERM_BP_DIRECT	GO:0045893~positive regulation of transcription, DNA-templated	11	4.18251	0.203199	CDKN1C, NOTCH1, HES5, SFRP1, SOX2, MEG3, SOX4, PTCH1, SOX9, TCF12, MT3	232	576	18082	1.48843	1	0.963402	97.867
Annotation Cluster 12	Enrichment Score: 1.7164018456962127
Category	Term	Count	%	PValue	Genes	List Total	Pop Hits	Pop Total	Fold Enrichment	Bonferroni	Benjamini	FDR
KEGG_PATHWAY	mmu01200:Carbon metabolism	7	2.6616	0.00495419	ACSS1, ALDOC, GLUD1, IDH1, PSPH, PSAT1, GPT2	106	116	7691	4.37842	0.60298	0.60298	5.96561
KEGG_PATHWAY	mmu01230:Biosynthesis of amino acids	5	1.90114	0.0198683	ALDOC, IDH1, PSPH, PSAT1, GPT2	106	76	7691	4.77346	0.976072	0.845313	22.0065
KEGG_PATHWAY	mmu01130:Biosynthesis of antibiotics	7	2.6616	0.0720545	ACSS1, ALDOC, HMGCS1, IDH1, PSPH, HADH, PSAT1	106	214	7691	2.37335	0.999999	0.751161	60.3933
Annotation Cluster 13	Enrichment Score: 1.6804125577243372
Category	Term	Count	%	PValue	Genes	List Total	Pop Hits	Pop Total	Fold Enrichment	Bonferroni	Benjamini	FDR
GOTERM_CC_DIRECT	GO:0005765~lysosomal membrane	10	3.80228	0.00306163	MARCH2, STX7, TMEM9B, STARD3NL, LITAF, GLMP, SNAPIN, ARL8A, LMBRD1, RNF13	250	234	19662	3.36103	0.557645	0.0380955	3.94248
UP_KEYWORDS	Endosome	11	4.18251	0.0294268	MARCH2, LAMP1, STX7, TMEM9B, STARD3NL, STMN2, NSG2, NTRK2, ARL8A, ITM2B, RNF13	257	443	22680	2.19129	0.999393	0.239932	32.1268
GOTERM_CC_DIRECT	GO:0031902~late endosome membrane	4	1.52091	0.100941	STX7, STARD3NL, ARL8A, RNF13	250	88	19662	3.57491	1	0.407942	75.2367
Annotation Cluster 14	Enrichment Score: 1.5370600875093419
Category	Term	Count	%	PValue	Genes	List Total	Pop Hits	Pop Total	Fold Enrichment	Bonferroni	Benjamini	FDR
GOTERM_BP_DIRECT	GO:0030279~negative regulation of ossification	4	1.52091	0.00230913	NOTCH1, SFRP1, BCL2, SOX9	232	21	18082	14.8456	0.982981	0.213066	3.84023
GOTERM_BP_DIRECT	GO:0090090~negative regulation of canonical Wnt signaling pathway	5	1.90114	0.0418318	NOTCH1, SFRP1, SOSTDC1, SOX2, SOX9	232	102	18082	3.82057	1	0.691633	51.5107
GOTERM_BP_DIRECT	GO:0050679~positive regulation of epithelial cell proliferation	3	1.14068	0.253434	NOTCH1, SFRP1, SOX9	232	76	18082	3.07657	1	0.980379	99.2922
Annotation Cluster 15	Enrichment Score: 1.507792281554533
Category	Term	Count	%	PValue	Genes	List Total	Pop Hits	Pop Total	Fold Enrichment	Bonferroni	Benjamini	FDR
GOTERM_CC_DIRECT	GO:0016020~membrane	123	46.7681	8.69264e-06	SLC22A17, STARD3NL, ATP1B2, NSG2, TSPAN7, MPV17, CSPG5, 1810037I17RIK, CD47, DAB1, TMEM9B, ANK2, INSIG2, SERPINE2, PLOD1, ROBO1, APOE, RALB, STK39, GNG3, ADGRB1, PDPN, STMN2, EFNB1, ERP29, SMIM14, PTPRS, MFGE8, LHFP, RND2, EBPL, RND3, ARL8A, PMP22, SRI, KCNMB4, STX7, LITAF, CDC42SE1, NKAIN4, PAQR8, PAQR4, ATP6V0E, CDC42EP2, MTCH2, SERINC1, TTYH1, AGRN, PPP2R2B, MEST, RNF13, SYS1, SCD2, VIMP, SYT1…	250	6998	19662	1.38235	0.00230958	0.000462343	0.0114021
UP_KEYWORDS	Membrane	117	44.4867	0.012389	SLC22A17, STARD3NL, ATP1B2, NSG2, TSPAN7, MPV17, CSPG5, 1810037I17RIK, CD47, TMEM9B, ANK2, INSIG2, PLOD1, ROBO1, RALB, GNG3, ADGRB1, PDPN, STMN2, EFNB1, SMIM14, PTPRS, MFGE8, LHFP, RND2, EBPL, RND3, ARL8A, PMP22, SRI, KCNMB4, STX7, LITAF, 6330403K07RIK, CDC42SE1, NKAIN4, PAQR8, PAQR4, ATP6V0E, CDC42EP2, MTCH2, SERINC1, TTYH1, AGRN, PPP2R2B, MEST, RNF13, SYS1, SCD2, VIMP, SYT11, PCDH10, SNAPIN, B3…	257	8683	22680	1.18912	0.954573	0.125777	14.9342
UP_SEQ_FEATURE	transmembrane region	74	28.1369	0.0167132	SLC27A1, STARD3NL, ATP1B2, NSG2, GABBR1, RPRM, TSPAN7, MPV17, CSPG5, RTN3, 1810037I17RIK, CD47, EDNRB, SLC1A3, TMEM9B, INSIG2, ROBO1, PCP4, MMD2, CLDND1, AGPAT4, ADGRB1, PDPN, EFNB1, SMIM14, PTPRS, CYB5A, LHFP, LMBRD1, EBPL, CD81, PMP22, CHL1, DEGS1, KCNMB4, STX7, NKAIN4, PAQR8, GPM6B, PLPP1, ITM2B, PAQR4, PLPP3, VCAM1, SNN, CD9, ATP6V0E, MTCH2, BCL2, SERINC1, SHISA4, DNER, TTYH1, DAD1, MEST, SYS…	244	4312	18012	1.26685	0.999998	0.732785	22.7394
UP_KEYWORDS	Transmembrane helix	88	33.4601	0.132433	SLC22A17, SLC27A1, STARD3NL, ATP1B2, NSG2, GABBR1, RPRM, TSPAN7, MPV17, CSPG5, RTN3, 1810037I17RIK, CD47, EDNRB, SLC1A3, TMEM9B, INSIG2, ROBO1, MMD2, CLDND1, AGPAT4, ADGRB1, PDPN, EFNB1, SMIM14, PTPRS, CYB5A, LHFP, LMBRD1, EBPL, RND3, CD81, CNTN1, PMP22, CHL1, DEGS1, KCNMB4, STX7, 6330403K07RIK, NNAT, GPM6B, NKAIN4, PAQR8, PLPP1, ITM2B, PLPP3, PAQR4, VCAM1, SNN, CD9, ATP6V0E, SHISA9, MTCH2, DNER,…	257	6938	22680	1.11933	1	0.535084	84.1688
UP_KEYWORDS	Transmembrane	88	33.4601	0.138181	SLC22A17, SLC27A1, STARD3NL, ATP1B2, NSG2, GABBR1, RPRM, TSPAN7, MPV17, CSPG5, RTN3, 1810037I17RIK, CD47, EDNRB, SLC1A3, TMEM9B, INSIG2, ROBO1, MMD2, CLDND1, AGPAT4, ADGRB1, PDPN, EFNB1, SMIM14, PTPRS, CYB5A, LHFP, LMBRD1, EBPL, RND3, CD81, CNTN1, PMP22, CHL1, DEGS1, KCNMB4, STX7, 6330403K07RIK, NNAT, GPM6B, NKAIN4, PAQR8, PLPP1, ITM2B, PLPP3, PAQR4, VCAM1, SNN, CD9, ATP6V0E, SHISA9, MTCH2, DNER,…	257	6955	22680	1.11659	1	0.543736	85.4771
UP_SEQ_FEATURE	topological domain:Cytoplasmic	45	17.1103	0.204606	KCNMB4, SLC27A1, STX7, STARD3NL, ATP1B2, NSG2, GABBR1, TSPAN7, PAQR8, CSPG5, ITM2B, PLPP1, PLPP3, VCAM1, EDNRB, CD9, SNN, CD47, SLC1A3, ROBO1, PCP4, DNER, SHISA4, SERINC1, TTYH1, MMD2, ADGRB1, PDPN, EFNB1, SYT11, PTPRS, ATP1A2, LMBRD1, GDPD2, B3GAT1, LAMP1, NOTCH1, TXNDC15, TENM3, CD81, NTRK2, GLMP, PTCH1, CD200, CHL1	244	2880	18012	1.15343	1	0.992128	96.9922
UP_SEQ_FEATURE	topological domain:Extracellular	35	13.308	0.269911	SLC27A1, KCNMB4, STARD3NL, ATP1B2, GABBR1, TSPAN7, PAQR8, CSPG5, PLPP1, VCAM1, EDNRB, CD9, CD47, SLC1A3, ROBO1, PCP4, DNER, SHISA4, SERINC1, TTYH1, MMD2, ADGRB1, PDPN, EFNB1, PTPRS, LMBRD1, GDPD2, NOTCH1, TXNDC15, TENM3, NTRK2, CD81, PTCH1, CD200, CHL1	244	2256	18012	1.14525	1	0.997163	99.1895
GOTERM_CC_DIRECT	GO:0016021~integral component of membrane	89	33.8403	0.476248	SLC22A17, SLC27A1, STARD3NL, ATP1B2, NSG2, GABBR1, RPRM, TSPAN7, MPV17, CSPG5, RTN3, 1810037I17RIK, CD47, EDNRB, PLEKHB1, SLC1A3, TMEM9B, INSIG2, ROBO1, MMD2, CLDND1, AGPAT4, ADGRB1, PDPN, EFNB1, SMIM14, PTPRS, CYB5A, LHFP, LMBRD1, EBPL, RND3, CD81, CNTN1, PMP22, CHL1, DEGS1, KCNMB4, STX7, 6330403K07RIK, NNAT, GPM6B, NKAIN4, PAQR8, PLPP1, ITM2B, PLPP3, PAQR4, VCAM1, SNN, CD9, ATP6V0E, SHISA9, MTC…	250	6878	19662	1.01769	1	0.902193	99.9793
Annotation Cluster 16	Enrichment Score: 1.4514109059378422
Category	Term	Count	%	PValue	Genes	List Total	Pop Hits	Pop Total	Fold Enrichment	Bonferroni	Benjamini	FDR
GOTERM_CC_DIRECT	GO:0005794~Golgi apparatus	26	9.88593	0.00907999	LITAF, NSG2, HS3ST1, CSPG5, ITM2B, PLPP3, RTN3, ACSBG1, VCAM1, APOE, EMID1, MMD2, NDRG2, SYS1, GDI1, STMN2, SELK, SNAPIN, GABARAP, RND3, B3GAT1, NOTCH1, GRINA, LIPG, PTCH1, FEZ1	250	1190	19662	1.71836	0.911638	0.0924916	11.2771
GOTERM_CC_DIRECT	GO:0000139~Golgi membrane	11	4.18251	0.0333358	SYS1, B3GAT1, RND3, NOTCH1, PLEKHB1, MMD2, SNAPIN, CSPG5, ITM2B, GABARAP, RTN3	250	403	19662	2.14672	0.999879	0.201853	35.9011
UP_KEYWORDS	Golgi apparatus	13	4.94297	0.146141	SYS1, GDI1, STMN2, NSG2, HS3ST1, SNAPIN, CSPG5, ITM2B, GABARAP, RTN3, B3GAT1, RND3, MMD2	257	753	22680	1.52356	1	0.543253	87.1244
Annotation Cluster 17	Enrichment Score: 1.42239738200459
Category	Term	Count	%	PValue	Genes	List Total	Pop Hits	Pop Total	Fold Enrichment	Bonferroni	Benjamini	FDR
GOTERM_CC_DIRECT	GO:0005790~smooth endoplasmic reticulum	5	1.90114	0.000464831	SRI, PPIB, ERP29, PDIA4, GABARAP	250	29	19662	13.56	0.116332	0.00769982	0.608036
GOTERM_CC_DIRECT	GO:0042470~melanosome	5	1.90114	0.0395447	LAMP1, PPIB, ERP29, CTSB, PDIA4	250	101	19662	3.89347	0.999978	0.225499	41.0965
GOTERM_CC_DIRECT	GO:0005788~endoplasmic reticulum lumen	5	1.90114	0.0432705	WNT7B, PPIB, ERP29, P4HA3, PDIA4	250	104	19662	3.78115	0.999992	0.239392	44.0245
UP_SEQ_FEATURE	short sequence motif:Prevents secretion from ER	3	1.14068	0.19892	PPIB, ERP29, PDIA4	244	61	18012	3.63048	1	0.991966	96.6458
GOTERM_BP_DIRECT	GO:0006457~protein folding	3	1.14068	0.488381	PPIB, ERP29, PDIA4	232	128	18082	1.82671	1	0.999405	99.9988
Annotation Cluster 18	Enrichment Score: 1.2811256834959046
Category	Term	Count	%	PValue	Genes	List Total	Pop Hits	Pop Total	Fold Enrichment	Bonferroni	Benjamini	FDR
GOTERM_BP_DIRECT	GO:0045665~negative regulation of neuron differentiation	6	2.28137	0.00288309	IRX3, NOTCH1, SOX21, HES5, SOX2, ID4	232	76	18082	6.15313	0.993826	0.198435	4.773
GOTERM_BP_DIRECT	GO:0097150~neuronal stem cell population maintenance	3	1.14068	0.0402031	NOTCH1, HES5, SOX2	232	25	18082	9.35276	1	0.688435	50.0955
GOTERM_BP_DIRECT	GO:0050767~regulation of neurogenesis	3	1.14068	0.0593045	NOTCH1, HES5, SOX2	232	31	18082	7.54255	1	0.748683	64.4975
GOTERM_BP_DIRECT	GO:0045747~positive regulation of Notch signaling pathway	3	1.14068	0.0808627	NOTCH1, HES5, SOX2	232	37	18082	6.31943	1	0.822285	76.0278
GOTERM_MF_DIRECT	GO:0003682~chromatin binding	6	2.28137	0.706997	NOTCH1, MEIS3, HES5, SOX2, SOX9, SIRT2	222	466	17446	1.01183	1	0.999682	100
Annotation Cluster 19	Enrichment Score: 1.2769614756498198
Category	Term	Count	%	PValue	Genes	List Total	Pop Hits	Pop Total	Fold Enrichment	Bonferroni	Benjamini	FDR
GOTERM_CC_DIRECT	GO:0045202~synapse	16	6.08365	0.00204629	PLAT, SPARCL1, SYT11, EFNB1, GABBR1, CBARP, BCAN, SNAPIN, ATP1A2, SEPT11, TPRGL, SHISA9, SLC1A3, ANK2, AGRN, SNAP23	250	505	19662	2.49182	0.420084	0.0282701	2.65123
UP_KEYWORDS	Synapse	10	3.80228	0.0206605	TPRGL, SHISA9, ANK2, SYT11, CBARP, GABBR1, SNAPIN, AGRN, SNAP23, SEPT11	257	357	22680	2.47196	0.994358	0.187061	23.7283
UP_KEYWORDS	Cell junction	10	3.80228	0.329468	TPRGL, SHISA9, ANK2, SYT11, CBARP, GABBR1, SNAPIN, AGRN, SNAP23, SEPT11	257	661	22680	1.33508	1	0.797848	99.4404
GOTERM_CC_DIRECT	GO:0030054~cell junction	10	3.80228	0.560057	TPRGL, SHISA9, ANK2, SYT11, CBARP, GABBR1, SNAPIN, AGRN, SNAP23, SEPT11	250	718	19662	1.09538	1	0.939202	99.9979
Annotation Cluster 20	Enrichment Score: 1.1721888110056649
Category	Term	Count	%	PValue	Genes	List Total	Pop Hits	Pop Total	Fold Enrichment	Bonferroni	Benjamini	FDR
GOTERM_BP_DIRECT	GO:0055114~oxidation-reduction process	16	6.08365	0.027424	GDI1, ALDH1L1, SCD2, GLUD1, UGDH, CYB5A, CDO1, PLOD1, CYP26B1, P4HA3, IDH1, GPX7, HADH, 4833439L19RIK, MGST1, DEGS1	232	676	18082	1.84473	1	0.596401	37.5634
GOTERM_MF_DIRECT	GO:0016491~oxidoreductase activity	14	5.32319	0.044263	GDI1, ALDH1L1, SCD2, GLUD1, UGDH, CDO1, PLOD1, P4HA3, CYP26B1, IDH1, GPX7, HADH, 4833439L19RIK, DEGS1	222	604	17446	1.82152	1	0.684349	47.2045
UP_KEYWORDS	Oxidoreductase	13	4.94297	0.0596158	ALDH1L1, SCD2, GLUD1, UGDH, CDO1, PLOD1, P4HA3, CYP26B1, IDH1, GPX7, HADH, 4833439L19RIK, DEGS1	257	639	22680	1.79536	1	0.353082	54.9548
GOTERM_MF_DIRECT	GO:0005506~iron ion binding	5	1.90114	0.282952	SCD2, PLOD1, CYP26B1, P4HA3, CDO1	222	212	17446	1.85343	1	0.967583	99.0839
Annotation Cluster 21	Enrichment Score: 1.1651621079780867
Category	Term	Count	%	PValue	Genes	List Total	Pop Hits	Pop Total	Fold Enrichment	Bonferroni	Benjamini	FDR
INTERPRO	IPR018503:Tetraspanin, conserved site	3	1.14068	0.0223832	CD9, CD81, TSPAN7	241	20	20594	12.8178	0.999995	0.581017	28.0605
INTERPRO	IPR000301:Tetraspanin	3	1.14068	0.0419119	CD9, CD81, TSPAN7	241	28	20594	9.1556	1	0.666093	46.3618
INTERPRO	IPR008952:Tetraspanin, EC2 domain	3	1.14068	0.0475102	CD9, CD81, TSPAN7	241	30	20594	8.54523	1	0.67973	50.7455
INTERPRO	IPR018499:Tetraspanin/Peripherin	3	1.14068	0.0504059	CD9, CD81, TSPAN7	241	31	20594	8.26958	1	0.686327	52.8797
PIR_SUPERFAMILY	PIRSF002419:tetraspanin	3	1.14068	0.0854856	CD9, CD81, TSPAN7	34	27	1807	5.90523	0.947605	0.947605	54.1593
GOTERM_BP_DIRECT	GO:0007166~cell surface receptor signaling pathway	4	1.52091	0.531629	CD9, CD81, TSPAN7, ADGRB1	232	219	18082	1.42356	1	0.999711	99.9997
Annotation Cluster 22	Enrichment Score: 1.150628604884327
Category	Term	Count	%	PValue	Genes	List Total	Pop Hits	Pop Total	Fold Enrichment	Bonferroni	Benjamini	FDR
GOTERM_BP_DIRECT	GO:0010507~negative regulation of autophagy	3	1.14068	0.046266	BCL2, SIRT2, MT3	232	27	18082	8.65996	1	0.712281	55.1747
GOTERM_BP_DIRECT	GO:2000378~negative regulation of reactive oxygen species metabolic process	3	1.14068	0.0526396	BCL2, SIRT2, MT3	232	29	18082	8.06272	1	0.728888	59.9874
GOTERM_BP_DIRECT	GO:0071456~cellular response to hypoxia	4	1.52091	0.145057	SFRP1, BCL2, SIRT2, MT3	232	103	18082	3.02678	1	0.924284	92.9678
Annotation Cluster 23	Enrichment Score: 1.1081548983506098
Category	Term	Count	%	PValue	Genes	List Total	Pop Hits	Pop Total	Fold Enrichment	Bonferroni	Benjamini	FDR
UP_KEYWORDS	Calcium	20	7.60456	0.00278225	SRI, S100A16, SPARCL1, SYT11, SELK, TMBIM6, PCDH10, S100A11, COL2A1, NID1, SPARC, MYL9, EFHD2, NOTCH1, PCP4, DNER, SMOC1, PON2, AGRN, NCAN	257	827	22680	2.1342	0.498906	0.0376593	3.55032
GOTERM_MF_DIRECT	GO:0005509~calcium ion binding	17	6.46388	0.0164786	SRI, S100A16, SPARCL1, PCDH10, S100A11, BCAN, NID1, SPARC, PSPH, MYL9, EFHD2, NOTCH1, SMOC1, DNER, TTYH1, AGRN, NCAN	222	699	17446	1.91124	0.999249	0.42503	20.898
INTERPRO	IPR018247:EF-Hand 1, calcium-binding site	7	2.6616	0.0169015	SRI, S100A16, SPARCL1, SMOC1, S100A11, SPARC, MYL9	241	175	20594	3.41809	0.999896	0.534306	21.9637
INTERPRO	IPR011992:EF-hand-like domain	8	3.04183	0.0415561	EFHD2, SRI, S100A16, SPARCL1, SMOC1, S100A11, SPARC, MYL9	241	273	20594	2.5041	1	0.68074	46.0713
INTERPRO	IPR002048:EF-hand domain	6	2.28137	0.119702	EFHD2, SRI, S100A16, SPARCL1, S100A11, MYL9	241	223	20594	2.29916	1	0.913683	84.3529
UP_SEQ_FEATURE	domain:EF-hand 2	5	1.90114	0.205975	EFHD2, SRI, SMOC1, S100A11, MYL9	244	173	18012	2.13352	1	0.991369	97.0705
UP_SEQ_FEATURE	domain:EF-hand 1	5	1.90114	0.208773	EFHD2, SRI, SMOC1, S100A11, MYL9	244	174	18012	2.12125	1	0.990918	97.2246
SMART	SM00054:EFh	4	1.52091	0.215184	EFHD2, SRI, S100A11, MYL9	116	145	10425	2.47919	1	0.91656	93.882
UP_SEQ_FEATURE	calcium-binding region:2	3	1.14068	0.456564	EFHD2, SRI, SMOC1	244	114	18012	1.94262	1	0.999952	99.9912
UP_SEQ_FEATURE	calcium-binding region:1	3	1.14068	0.508943	EFHD2, SRI, SMOC1	244	126	18012	1.75761	1	0.999985	99.9981
Annotation Cluster 24	Enrichment Score: 1.0670860158608366
Category	Term	Count	%	PValue	Genes	List Total	Pop Hits	Pop Total	Fold Enrichment	Bonferroni	Benjamini	FDR
UP_SEQ_FEATURE	domain:Fibronectin type-III 3	5	1.90114	0.0194575	ROBO1, TNC, PTPRS, CNTN1, CHL1	244	76	18012	4.85656	1	0.753075	25.9749
UP_SEQ_FEATURE	domain:Ig-like C2-type 5	4	1.52091	0.0268711	VCAM1, ROBO1, CNTN1, CHL1	244	48	18012	6.15164	1	0.758735	34.0936
SMART	SM00060:FN3	6	2.28137	0.026996	PTPRZ1, ROBO1, TNC, PTPRS, CNTN1, CHL1	116	153	10425	3.52434	0.965478	0.38176	27.0619
INTERPRO	IPR013098:Immunoglobulin I-set	6	2.28137	0.0290703	VCAM1, ROBO1, NTRK2, PTPRS, CNTN1, CHL1	241	147	20594	3.48785	1	0.629158	34.8973
UP_SEQ_FEATURE	domain:Ig-like C2-type 3	5	1.90114	0.0312521	VCAM1, ROBO1, PTPRS, CNTN1, CHL1	244	88	18012	4.1943	1	0.788559	38.4919
UP_SEQ_FEATURE	domain:Ig-like C2-type 1	6	2.28137	0.033407	VCAM1, ROBO1, NTRK2, PTPRS, CNTN1, CHL1	244	132	18012	3.35544	1	0.771914	40.5531
UP_SEQ_FEATURE	domain:Ig-like C2-type 2	6	2.28137	0.0343453	VCAM1, ROBO1, NTRK2, PTPRS, CNTN1, CHL1	244	133	18012	3.33021	1	0.763135	41.4304
INTERPRO	IPR003961:Fibronectin, type III	7	2.6616	0.0375591	PHYHIPL, PTPRZ1, ROBO1, TNC, PTPRS, CNTN1, CHL1	241	211	20594	2.83491	1	0.661761	42.7053
UP_SEQ_FEATURE	domain:Ig-like C2-type 4	4	1.52091	0.0398445	VCAM1, ROBO1, CNTN1, CHL1	244	56	18012	5.27283	1	0.796449	46.333
UP_SEQ_FEATURE	domain:Fibronectin type-III 4	4	1.52091	0.0435016	TNC, PTPRS, CNTN1, CHL1	244	58	18012	5.09101	1	0.809542	49.378
UP_SEQ_FEATURE	domain:Ig-like C2-type 6	3	1.14068	0.0652629	VCAM1, CNTN1, CHL1	244	31	18012	7.14384	1	0.889403	64.408
UP_SEQ_FEATURE	domain:Fibronectin type-III 2	5	1.90114	0.0871752	ROBO1, TNC, PTPRS, CNTN1, CHL1	244	124	18012	2.9766	1	0.935871	75.2451
UP_SEQ_FEATURE	domain:Fibronectin type-III 1	5	1.90114	0.089155	ROBO1, TNC, PTPRS, CNTN1, CHL1	244	125	18012	2.95279	1	0.933336	76.0543
UP_KEYWORDS	Immunoglobulin domain	10	3.80228	0.0964223	VCAM1, CD47, ROBO1, NTRK2, BCAN, PTPRS, CNTN1, NCAN, CD200, CHL1	257	481	22680	1.8347	1	0.466682	73.1668
SMART	SM00408:IGc2	6	2.28137	0.129184	VCAM1, ROBO1, NTRK2, PTPRS, CNTN1, CHL1	116	242	10425	2.2282	1	0.848994	79.7085
INTERPRO	IPR003598:Immunoglobulin subtype 2	6	2.28137	0.151487	VCAM1, ROBO1, NTRK2, PTPRS, CNTN1, CHL1	241	242	20594	2.11865	1	0.942206	90.8361
UP_SEQ_FEATURE	domain:Ig-like V-type	4	1.52091	0.17911	CD47, BCAN, NCAN, CD200	244	108	18012	2.73406	1	0.98791	95.1249
SMART	SM00409:IG	9	3.42205	0.212368	VCAM1, ROBO1, NTRK2, BCAN, PTPRS, CNTN1, NCAN, CD200, CHL1	116	518	10425	1.56146	1	0.930704	93.624
INTERPRO	IPR003599:Immunoglobulin subtype	9	3.42205	0.257249	VCAM1, ROBO1, NTRK2, BCAN, PTPRS, CNTN1, NCAN, CD200, CHL1	241	518	20594	1.48469	1	0.986757	98.6789
INTERPRO	IPR013783:Immunoglobulin-like fold	14	5.32319	0.518577	PHYHIPL, PTPRZ1, TNC, PTPRS, BCAN, VCAM1, CD47, TRIM2, ROBO1, NTRK2, CNTN1, NCAN, CD200, CHL1	241	1099	20594	1.08856	1	0.999893	99.9976
INTERPRO	IPR007110:Immunoglobulin-like domain	10	3.80228	0.749815	VCAM1, CD47, ROBO1, NTRK2, BCAN, PTPRS, CNTN1, NCAN, CD200, CHL1	241	920	20594	0.928829	1	1	100
INTERPRO	IPR013106:Immunoglobulin V-set	4	1.52091	0.958338	ROBO1, BCAN, NCAN, CD200	241	554	20594	0.616984	1	1	100
Annotation Cluster 25	Enrichment Score: 1.061639335176109
Category	Term	Count	%	PValue	Genes	List Total	Pop Hits	Pop Total	Fold Enrichment	Bonferroni	Benjamini	FDR
GOTERM_CC_DIRECT	GO:0044798~nuclear transcription factor complex	3	1.14068	0.0150457	SOX2, SOX4, SOX9	250	15	19662	15.7296	0.982271	0.13413	18.0339
GOTERM_BP_DIRECT	GO:0035019~somatic stem cell population maintenance	4	1.52091	0.0208737	SFRP1, SOX2, SOX4, SOX9	232	46	18082	6.77736	1	0.554259	30.045
SMART	SM00398:HMG	4	1.52091	0.0215793	SOX21, SOX2, SOX4, SOX9	116	54	10425	6.65709	0.931663	0.360596	22.2403
UP_SEQ_FEATURE	DNA-binding region:HMG box	4	1.52091	0.0227005	SOX21, SOX2, SOX4, SOX9	244	45	18012	6.56175	1	0.776485	29.635
INTERPRO	IPR009071:High mobility group (HMG) box domain	4	1.52091	0.0301606	SOX21, SOX2, SOX4, SOX9	241	58	20594	5.89326	1	0.620608	35.9529
GOTERM_MF_DIRECT	GO:0001077~transcriptional activator activity, RNA polymerase II core promoter proximal region sequence-specific binding	7	2.6616	0.129209	MEIS3, SOX2, GSX1, ZFP467, SOX4, SOX9, TCF12	222	270	17446	2.0374	1	0.88229	85.8011
GOTERM_MF_DIRECT	GO:0000976~transcription regulatory region sequence-specific DNA binding	3	1.14068	0.145015	SOX2, SOX4, SOX9	222	53	17446	4.44824	1	0.903602	89.035
GOTERM_MF_DIRECT	GO:0000981~RNA polymerase II transcription factor activity, sequence-specific DNA binding	4	1.52091	0.379588	SOX2, SOX4, FOXB1, SOX9	222	174	17446	1.80657	1	0.989881	99.8812
UP_KEYWORDS	Activator	6	2.28137	0.836248	NOTCH1, SOX21, DNER, SOX2, GSX1, SOX4	257	624	22680	0.848548	1	0.990207	100
GOTERM_MF_DIRECT	GO:0003700~transcription factor activity, sequence-specific DNA binding	9	3.42205	0.876454	NOTCH1, SOX21, TSC22D4, GLMP, SOX2, SOX4, FOXB1, SOX9, TCF12	222	883	17446	0.800986	1	0.999997	100
Annotation Cluster 26	Enrichment Score: 0.9807730127431095
Category	Term	Count	%	PValue	Genes	List Total	Pop Hits	Pop Total	Fold Enrichment	Bonferroni	Benjamini	FDR
GOTERM_BP_DIRECT	GO:0006631~fatty acid metabolic process	6	2.28137	0.0499744	SLC27A1, SCD2, CYB5A, HADH, DEGS1, ACSBG1	232	156	18082	2.99768	1	0.724852	58.0373
UP_KEYWORDS	Fatty acid metabolism	5	1.90114	0.0521676	SLC27A1, SCD2, HADH, DEGS1, ACSBG1	257	124	22680	3.55843	0.999998	0.33145	50.0998
KEGG_PATHWAY	mmu01212:Fatty acid metabolism	3	1.14068	0.153404	SCD2, HADH, ACSBG1	106	51	7691	4.26804	1	0.821082	87.2862
KEGG_PATHWAY	mmu03320:PPAR signaling pathway	3	1.14068	0.298485	SLC27A1, SCD2, ACSBG1	106	80	7691	2.72087	1	0.928466	98.7607
Annotation Cluster 27	Enrichment Score: 0.9424364188080809
Category	Term	Count	%	PValue	Genes	List Total	Pop Hits	Pop Total	Fold Enrichment	Bonferroni	Benjamini	FDR
GOTERM_CC_DIRECT	GO:0005741~mitochondrial outer membrane	7	2.6616	0.0134033	SNN, MTCH2, BCL2, AGPAT4, PPP2R2B, MGST1, MT3	250	153	19662	3.59827	0.972385	0.124482	16.2227
UP_KEYWORDS	Mitochondrion outer membrane	4	1.52091	0.13081	SNN, BCL2, PPP2R2B, MGST1	257	111	22680	3.18015	1	0.538198	83.7802
UP_KEYWORDS	Mitochondrion	10	3.80228	0.848869	SNN, ACSS1, MTCH2, BCL2, GLUD1, MPV17, HADH, PPP2R2B, MGST1, DEGS1	257	1058	22680	0.834112	1	0.99162	100
Annotation Cluster 28	Enrichment Score: 0.9290937932234131
Category	Term	Count	%	PValue	Genes	List Total	Pop Hits	Pop Total	Fold Enrichment	Bonferroni	Benjamini	FDR
UP_KEYWORDS	Sushi	3	1.14068	0.0985983	GABBR1, BCAN, NCAN	257	47	22680	5.63292	1	0.466283	73.9932
SMART	SM00032:CCP	3	1.14068	0.119382	GABBR1, BCAN, NCAN	116	54	10425	4.99282	1	0.858386	76.9132
INTERPRO	IPR000436:Sushi/SCR/CCP	3	1.14068	0.138647	GABBR1, BCAN, NCAN	241	56	20594	4.5778	1	0.9312	88.5982
Annotation Cluster 29	Enrichment Score: 0.8612604811076932
Category	Term	Count	%	PValue	Genes	List Total	Pop Hits	Pop Total	Fold Enrichment	Bonferroni	Benjamini	FDR
GOTERM_BP_DIRECT	GO:0001708~cell fate specification	3	1.14068	0.0344714	NOTCH1, SOX2, SOX9	232	23	18082	10.166	1	0.661891	44.7999
GOTERM_BP_DIRECT	GO:0090090~negative regulation of canonical Wnt signaling pathway	5	1.90114	0.0418318	NOTCH1, SFRP1, SOSTDC1, SOX2, SOX9	232	102	18082	3.82057	1	0.691633	51.5107
GOTERM_BP_DIRECT	GO:0045165~cell fate commitment	4	1.52091	0.064617	WNT7B, NOTCH1, SOX2, SOX9	232	72	18082	4.32998	1	0.761973	67.7451
GOTERM_MF_DIRECT	GO:0003682~chromatin binding	6	2.28137	0.706997	NOTCH1, MEIS3, HES5, SOX2, SOX9, SIRT2	222	466	17446	1.01183	1	0.999682	100
GOTERM_BP_DIRECT	GO:0006357~regulation of transcription from RNA polymerase II promoter	5	1.90114	0.749839	TAF13, NOTCH1, ANKRA2, SOX2, SOX9	232	397	18082	0.981608	1	0.999999	100
Annotation Cluster 30	Enrichment Score: 0.6896743708243451
Category	Term	Count	%	PValue	Genes	List Total	Pop Hits	Pop Total	Fold Enrichment	Bonferroni	Benjamini	FDR
SMART	SM00132:LIM	3	1.14068	0.196454	LASP1, FHL1, LIMCH1	116	74	10425	3.64341	1	0.932138	91.9701
UP_KEYWORDS	LIM domain	3	1.14068	0.20349	LASP1, FHL1, LIMCH1	257	74	22680	3.57766	1	0.655134	94.776
INTERPRO	IPR001781:Zinc finger, LIM-type	3	1.14068	0.213389	LASP1, FHL1, LIMCH1	241	74	20594	3.46428	1	0.977584	96.956
Annotation Cluster 31	Enrichment Score: 0.6815150996888467
Category	Term	Count	%	PValue	Genes	List Total	Pop Hits	Pop Total	Fold Enrichment	Bonferroni	Benjamini	FDR
INTERPRO	IPR008422:Homeobox KN domain	3	1.14068	0.016392	IRX3, MEIS3, IRX5	241	17	20594	15.0798	0.999863	0.554412	21.3732
UP_SEQ_FEATURE	DNA-binding region:Homeobox; TALE-type	3	1.14068	0.0266527	IRX3, MEIS3, IRX5	244	19	18012	11.6557	1	0.779282	33.8669
UP_SEQ_FEATURE	compositionally biased region:Poly-Ala	8	3.04183	0.0870943	IRX3, RGMA, IRX5, HES5, GSX1, GBX2, STK39, ID4	244	281	18012	2.10163	1	0.942385	75.2115
SMART	SM00389:HOX	5	1.90114	0.337729	IRX3, MEIS3, IRX5, GSX1, GBX2	116	266	10425	1.6893	1	0.979736	99.1362
INTERPRO	IPR017970:Homeobox, conserved site	4	1.52091	0.362762	IRX3, IRX5, GSX1, GBX2	241	184	20594	1.85766	1	0.998304	99.8578
INTERPRO	IPR001356:Homeodomain	5	1.90114	0.387479	IRX3, MEIS3, IRX5, GSX1, GBX2	241	271	20594	1.57661	1	0.99863	99.92
UP_KEYWORDS	Homeobox	5	1.90114	0.388566	IRX3, MEIS3, IRX5, GSX1, GBX2	257	280	22680	1.57588	1	0.851371	99.831
GOTERM_MF_DIRECT	GO:0043565~sequence-specific DNA binding	10	3.80228	0.412907	IRX3, NOTCH1, MEIS3, IRX5, BCL2, SOX2, GSX1, GBX2, FOXB1, SOX9	222	633	17446	1.24148	1	0.992601	99.9455
INTERPRO	IPR009057:Homeodomain-like	5	1.90114	0.573372	IRX3, MEIS3, IRX5, GSX1, GBX2	241	345	20594	1.23844	1	0.999962	99.9996
UP_KEYWORDS	DNA-binding	14	5.32319	0.921074	IRX3, ZBTB20, SOX21, IRX5, GSX1, SOX2, ZFP467, SOX4, SOX9, MEIS3, HES5, GBX2, FOXB1, TCF12	257	1604	22680	0.770253	1	0.99804	100
Annotation Cluster 32	Enrichment Score: 0.6805950032169971
Category	Term	Count	%	PValue	Genes	List Total	Pop Hits	Pop Total	Fold Enrichment	Bonferroni	Benjamini	FDR
GOTERM_BP_DIRECT	GO:0007264~small GTPase mediated signal transduction	8	3.04183	0.032312	RND2, RND3, GDI1, DAB1, RAB4A, RALB, CDC42SE1, ARL8A	232	236	18082	2.64202	1	0.644227	42.6711
UP_KEYWORDS	Prenylation	6	2.28137	0.0330094	RND2, RND3, RAB4A, RALB, GNG12, GNG3	257	157	22680	3.37257	0.999757	0.249527	35.3065
UP_SEQ_FEATURE	lipid moiety-binding region:S-geranylgeranyl cysteine	5	1.90114	0.0618045	RND2, RAB4A, RALB, GNG12, GNG3	244	110	18012	3.35544	1	0.886036	62.3381
UP_KEYWORDS	GTP-binding	8	3.04183	0.0830043	RND2, RND3, TUBB2A, RAB4A, GLUD1, RALB, ARL8A, SEPT11	257	332	22680	2.12648	1	0.431936	67.5113
UP_SEQ_FEATURE	propeptide:Removed in mature form	7	2.6616	0.103862	RND2, RND3, RGMA, RALB, CNTN1, GNG12, GNG3	244	238	18012	2.17117	1	0.942854	81.3355
INTERPRO	IPR005225:Small GTP-binding protein domain	5	1.90114	0.127394	RND2, RND3, RAB4A, RALB, ARL8A	241	165	20594	2.58946	1	0.920186	86.2284
UP_SEQ_FEATURE	short sequence motif:Effector region	4	1.52091	0.152849	RND2, RND3, RAB4A, RALB	244	100	18012	2.95279	1	0.98047	92.1057
INTERPRO	IPR001806:Small GTPase superfamily	4	1.52091	0.205731	RND2, RND3, RAB4A, RALB	241	134	20594	2.55081	1	0.976602	96.4952
GOTERM_MF_DIRECT	GO:0005525~GTP binding	8	3.04183	0.211339	RND2, RND3, TUBB2A, RAB4A, GLUD1, RALB, ARL8A, SEPT11	222	383	17446	1.64147	1	0.946986	96.4906
UP_SEQ_FEATURE	nucleotide phosphate-binding region:GTP	7	2.6616	0.261823	RND2, RND3, TUBB2A, RAB4A, RALB, ARL8A, SEPT11	244	319	18012	1.61987	1	0.996965	99.0407
UP_KEYWORDS	Methylation	13	4.94297	0.400541	RND2, CDKN1C, RND3, CRMP1, TUBB2A, LASP1, RAB4A, RALB, GNG12, GNG3, PPP1R14C, TAGLN2, QK	257	960	22680	1.19504	1	0.853811	99.8692
GOTERM_MF_DIRECT	GO:0003924~GTPase activity	4	1.52091	0.494422	TUBB2A, RAB4A, RALB, GNG3	222	209	17446	1.50403	1	0.994379	99.9934
UP_KEYWORDS	Nucleotide-binding	18	6.84411	0.777359	SLC27A1, TUBB2A, GLUD1, RAB4A, CDK6, ATP1A2, NAGK, SEPT11, ACSBG1, RND2, RND3, ACSS1, MYO10, NTRK2, RALB, CAMK1, ARL8A, STK39	257	1754	22680	0.905634	1	0.981791	100
KEGG_PATHWAY	mmu04014:Ras signaling pathway	3	1.14068	0.82531	RALB, GNG12, GNG3	106	229	7691	0.950523	1	0.998997	100
INTERPRO	IPR027417:P-loop containing nucleoside triphosphate hydrolase	9	3.42205	0.836119	RND2, RND3, MYO10, WSCD1, RAB4A, HS3ST1, RALB, ARL8A, SEPT11	241	909	20594	0.846062	1	1	100
GOTERM_MF_DIRECT	GO:0000166~nucleotide binding	18	6.84411	0.96372	SLC27A1, TUBB2A, GLUD1, RAB4A, CDK6, ATP1A2, NAGK, SEPT11, ACSBG1, RND2, RND3, ACSS1, MYO10, NTRK2, RALB, CAMK1, ARL8A, STK39	222	1936	17446	0.730651	1	1	100
Annotation Cluster 33	Enrichment Score: 0.638459653212726
Category	Term	Count	%	PValue	Genes	List Total	Pop Hits	Pop Total	Fold Enrichment	Bonferroni	Benjamini	FDR
UP_KEYWORDS	Wnt signaling pathway	5	1.90114	0.138644	CTNNBIP1, WNT7B, SFRP1, SOSTDC1, NDRG2	257	176	22680	2.50707	1	0.537501	85.578
GOTERM_BP_DIRECT	GO:0016055~Wnt signaling pathway	5	1.90114	0.289587	CTNNBIP1, WNT7B, SFRP1, SOSTDC1, NDRG2	232	213	18082	1.82957	1	0.986474	99.6947
KEGG_PATHWAY	mmu04310:Wnt signaling pathway	4	1.52091	0.30265	CTNNBIP1, WNT7B, SFRP1, PPP3CA	106	141	7691	2.05834	1	0.92413	98.8488
Annotation Cluster 34	Enrichment Score: 0.6017113117266207
Category	Term	Count	%	PValue	Genes	List Total	Pop Hits	Pop Total	Fold Enrichment	Bonferroni	Benjamini	FDR
INTERPRO	IPR008160:Collagen triple helix repeat	3	1.14068	0.221951	COL9A2, EMID1, COL2A1	241	76	20594	3.37312	1	0.978884	97.4041
UP_KEYWORDS	Collagen	3	1.14068	0.249197	COL9A2, EMID1, COL2A1	257	85	22680	3.11467	1	0.712638	97.5734
GOTERM_CC_DIRECT	GO:0005581~collagen trimer	3	1.14068	0.283182	COL9A2, EMID1, COL2A1	250	83	19662	2.8427	1	0.738631	98.7315
Annotation Cluster 35	Enrichment Score: 0.5788255732122656
Category	Term	Count	%	PValue	Genes	List Total	Pop Hits	Pop Total	Fold Enrichment	Bonferroni	Benjamini	FDR
UP_KEYWORDS	Dioxygenase	3	1.14068	0.240842	PLOD1, P4HA3, CDO1	257	83	22680	3.18972	1	0.704851	97.1987
GOTERM_MF_DIRECT	GO:0051213~dioxygenase activity	3	1.14068	0.269202	PLOD1, P4HA3, CDO1	222	80	17446	2.94696	1	0.966457	98.8023
GOTERM_MF_DIRECT	GO:0005506~iron ion binding	5	1.90114	0.282952	SCD2, PLOD1, CYP26B1, P4HA3, CDO1	222	212	17446	1.85343	1	0.967583	99.0839
Annotation Cluster 36	Enrichment Score: 0.5071231943326541
Category	Term	Count	%	PValue	Genes	List Total	Pop Hits	Pop Total	Fold Enrichment	Bonferroni	Benjamini	FDR
GOTERM_BP_DIRECT	GO:0006470~protein dephosphorylation	5	1.90114	0.100833	PTPRZ1, BCL2, PTPRS, PPP3CA, PLPP1	232	138	18082	2.8239	1	0.863619	83.4761
GOTERM_BP_DIRECT	GO:0016311~dephosphorylation	3	1.14068	0.406843	PTPRZ1, PTPRS, PPP3CA	232	109	18082	2.14513	1	0.997745	99.9856
UP_KEYWORDS	Protein phosphatase	3	1.14068	0.432539	PTPRZ1, PTPRS, PPP3CA	257	130	22680	2.03652	1	0.861799	99.9358
GOTERM_MF_DIRECT	GO:0004721~phosphoprotein phosphatase activity	3	1.14068	0.52778	PTPRZ1, PTPRS, PPP3CA	222	139	17446	1.69609	1	0.996308	99.9975
Annotation Cluster 37	Enrichment Score: 0.48148102336259546
Category	Term	Count	%	PValue	Genes	List Total	Pop Hits	Pop Total	Fold Enrichment	Bonferroni	Benjamini	FDR
KEGG_PATHWAY	mmu04022:cGMP-PKG signaling pathway	6	2.28137	0.0718138	KCNMB4, EDNRB, ATP1B2, PPP3CA, ATP1A2, MYL9	106	163	7691	2.6708	0.999999	0.785649	60.2658
KEGG_PATHWAY	mmu04911:Insulin secretion	3	1.14068	0.32875	KCNMB4, ATP1B2, ATP1A2	106	86	7691	2.53104	1	0.908525	99.2822
GOTERM_BP_DIRECT	GO:0006813~potassium ion transport	3	1.14068	0.484263	KCNMB4, ATP1B2, ATP1A2	232	127	18082	1.84109	1	0.999379	99.9987
UP_KEYWORDS	Ion transport	8	3.04183	0.551209	SLC22A17, KCNMB4, ATP6V0E, ATP1B2, LASP1, SELK, TTYH1, ATP1A2	257	619	22680	1.14054	1	0.91915	99.9969
GOTERM_BP_DIRECT	GO:0006811~ion transport	8	3.04183	0.621045	SLC22A17, KCNMB4, ATP6V0E, ATP1B2, LASP1, SELK, TTYH1, ATP1A2	232	584	18082	1.06767	1	0.99996	100
Annotation Cluster 38	Enrichment Score: 0.4435071372596179
Category	Term	Count	%	PValue	Genes	List Total	Pop Hits	Pop Total	Fold Enrichment	Bonferroni	Benjamini	FDR
KEGG_PATHWAY	mmu05200:Pathways in cancer	8	3.04183	0.293905	EDNRB, WNT7B, BCL2, RALB, CDK6, PTCH1, GNG12, GNG3	106	395	7691	1.4695	1	0.932595	98.6567
KEGG_PATHWAY	mmu04151:PI3K-Akt signaling pathway	7	2.6616	0.346383	TNC, BCL2, COL2A1, CDK6, GNG12, GNG3, PPP2R2B	106	351	7691	1.447	1	0.915556	99.4838
KEGG_PATHWAY	mmu04725:Cholinergic synapse	3	1.14068	0.458898	BCL2, GNG12, GNG3	106	113	7691	1.92628	1	0.958126	99.9503
Annotation Cluster 39	Enrichment Score: 0.4196167809567629
Category	Term	Count	%	PValue	Genes	List Total	Pop Hits	Pop Total	Fold Enrichment	Bonferroni	Benjamini	FDR
INTERPRO	IPR020845:AMP-binding, conserved site	3	1.14068	0.0340262	SLC27A1, ACSS1, ACSBG1	241	25	20594	10.2543	1	0.64467	39.5681
INTERPRO	IPR000873:AMP-dependent synthetase/ligase	3	1.14068	0.0446782	SLC27A1, ACSS1, ACSBG1	241	29	20594	8.83989	1	0.672983	48.5714
UP_KEYWORDS	Ligase	6	2.28137	0.311055	MARCH2, SLC27A1, ACSS1, TRIM2, RNF13, ACSBG1	257	330	22680	1.60453	1	0.791154	99.2047
GOTERM_MF_DIRECT	GO:0016874~ligase activity	6	2.28137	0.4824	MARCH2, SLC27A1, ACSS1, TRIM2, RNF13, ACSBG1	222	362	17446	1.30252	1	0.995393	99.9908
GOTERM_BP_DIRECT	GO:0016567~protein ubiquitination	4	1.52091	0.844484	MARCH2, TRIM2, SOCS2, RNF13	232	362	18082	0.861212	1	1	100
GOTERM_MF_DIRECT	GO:0004842~ubiquitin-protein transferase activity	3	1.14068	0.92072	MARCH2, TRIM2, RNF13	222	326	17446	0.72318	1	0.999999	100
INTERPRO	IPR013083:Zinc finger, RING/FYVE/PHD-type	3	1.14068	0.96739	MARCH2, TRIM2, RNF13	241	445	20594	0.576083	1	1	100
UP_KEYWORDS	Ubl conjugation pathway	4	1.52091	0.975001	MARCH2, TRIM2, SOCS2, RNF13	257	631	22680	0.559423	1	0.999821	100
UP_KEYWORDS	Zinc-finger	6	2.28137	0.999931	MARCH2, ZBTB20, TRIM2, FHL1, ZFP467, RNF13	257	1565	22680	0.338335	1	1	100
Annotation Cluster 40	Enrichment Score: 0.4016914526615355
Category	Term	Count	%	PValue	Genes	List Total	Pop Hits	Pop Total	Fold Enrichment	Bonferroni	Benjamini	FDR
SMART	SM00353:HLH	3	1.14068	0.343034	HES5, ID4, TCF12	116	110	10425	2.45102	1	0.975055	99.2127
INTERPRO	IPR011598:Myc-type, basic helix-loop-helix (bHLH) domain	3	1.14068	0.3801	HES5, ID4, TCF12	241	113	20594	2.26864	1	0.998635	99.9048
GOTERM_MF_DIRECT	GO:0046983~protein dimerization activity	4	1.52091	0.432639	HES5, ID4, PPP3CA, TCF12	222	190	17446	1.65443	1	0.992614	99.9663
UP_SEQ_FEATURE	domain:Helix-loop-helix motif	3	1.14068	0.438403	HES5, ID4, TCF12	244	110	18012	2.01326	1	0.999933	99.9854
Annotation Cluster 41	Enrichment Score: 0.40060960887391545
Category	Term	Count	%	PValue	Genes	List Total	Pop Hits	Pop Total	Fold Enrichment	Bonferroni	Benjamini	FDR
GOTERM_MF_DIRECT	GO:0001077~transcriptional activator activity, RNA polymerase II core promoter proximal region sequence-specific binding	7	2.6616	0.129209	MEIS3, SOX2, GSX1, ZFP467, SOX4, SOX9, TCF12	222	270	17446	2.0374	1	0.88229	85.8011
GOTERM_MF_DIRECT	GO:0044212~transcription regulatory region DNA binding	4	1.52091	0.568995	GLMP, SOX2, SOX9, TCF12	222	233	17446	1.34911	1	0.997457	99.9993
GOTERM_CC_DIRECT	GO:0005667~transcription factor complex	3	1.14068	0.854616	SOX2, SOX9, TCF12	250	267	19662	0.883685	1	0.997249	100
Annotation Cluster 42	Enrichment Score: 0.3734404117320875
Category	Term	Count	%	PValue	Genes	List Total	Pop Hits	Pop Total	Fold Enrichment	Bonferroni	Benjamini	FDR
GOTERM_CC_DIRECT	GO:0030496~midbody	5	1.90114	0.083439	GDI1, RALB, ARL8A, PTCH1, SIRT2	250	130	19662	3.02492	1	0.370931	68.1107
UP_KEYWORDS	Cell cycle	8	3.04183	0.563158	CDKN1C, RALB, CAMK1, CDK6, ARL8A, PMP22, SIRT2, SEPT11	257	626	22680	1.12778	1	0.923263	99.9978
UP_KEYWORDS	Cell division	5	1.90114	0.607492	RALB, CDK6, ARL8A, SIRT2, SEPT11	257	372	22680	1.18614	1	0.938844	99.9995
GOTERM_BP_DIRECT	GO:0007049~cell cycle	8	3.04183	0.67274	CDKN1C, RALB, CAMK1, CDK6, ARL8A, PMP22, SIRT2, SEPT11	232	614	18082	1.0155	1	0.99999	100
GOTERM_BP_DIRECT	GO:0051301~cell division	5	1.90114	0.706986	RALB, CDK6, ARL8A, SIRT2, SEPT11	232	374	18082	1.04197	1	0.999996	100
Annotation Cluster 43	Enrichment Score: 0.3397922763836337
Category	Term	Count	%	PValue	Genes	List Total	Pop Hits	Pop Total	Fold Enrichment	Bonferroni	Benjamini	FDR
UP_SEQ_FEATURE	nucleotide phosphate-binding region:NAD	4	1.52091	0.406749	GLUD1, UGDH, HADH, SIRT2	244	171	18012	1.72678	1	0.999887	99.9662
INTERPRO	IPR016040:NAD(P)-binding domain	4	1.52091	0.410001	GDI1, GLUD1, UGDH, HADH	241	199	20594	1.71763	1	0.999016	99.9536
UP_SEQ_FEATURE	binding site:NAD	3	1.14068	0.573471	GLUD1, UGDH, HADH	244	142	18012	1.55957	1	0.999997	99.9998
Annotation Cluster 44	Enrichment Score: 0.29101932479310944
Category	Term	Count	%	PValue	Genes	List Total	Pop Hits	Pop Total	Fold Enrichment	Bonferroni	Benjamini	FDR
KEGG_PATHWAY	mmu04727:GABAergic synapse	4	1.52091	0.115644	GABBR1, GNG12, GNG3, GABARAP	106	87	7691	3.33594	1	0.80461	78.1737
KEGG_PATHWAY	mmu05032:Morphine addiction	3	1.14068	0.36361	GABBR1, GNG12, GNG3	106	93	7691	2.34054	1	0.921708	99.6292
GOTERM_MF_DIRECT	GO:0004871~signal transducer activity	7	2.6616	0.833959	EDNRB, TMEM9B, LITAF, BC031181, GABBR1, GNG12, GNG3	222	648	17446	0.848918	1	0.999985	100
GOTERM_BP_DIRECT	GO:0007186~G-protein coupled receptor signaling pathway	6	2.28137	0.999998	EDNRB, APOE, GABBR1, GNG12, GNG3, ADGRB1	232	1706	18082	0.274114	1	1	100
UP_KEYWORDS	Transducer	4	1.52091	1	EDNRB, GABBR1, GNG12, GNG3	257	1801	22680	0.196	1	1	100
Annotation Cluster 45	Enrichment Score: 0.29033631110757724
Category	Term	Count	%	PValue	Genes	List Total	Pop Hits	Pop Total	Fold Enrichment	Bonferroni	Benjamini	FDR
SMART	SM00248:ANK	4	1.52091	0.453582	NOTCH1, ANK2, ANKRA2, NRARP	116	225	10425	1.5977	1	0.992958	99.9059
UP_SEQ_FEATURE	repeat:ANK 2	4	1.52091	0.484436	NOTCH1, ANK2, ANKRA2, NRARP	244	193	18012	1.52994	1	0.999975	99.9961
UP_SEQ_FEATURE	repeat:ANK 1	4	1.52091	0.484436	NOTCH1, ANK2, ANKRA2, NRARP	244	193	18012	1.52994	1	0.999975	99.9961
UP_KEYWORDS	ANK repeat	4	1.52091	0.504908	NOTCH1, ANK2, ANKRA2, NRARP	257	240	22680	1.47082	1	0.893031	99.9891
INTERPRO	IPR002110:Ankyrin repeat	4	1.52091	0.51141	NOTCH1, ANK2, ANKRA2, NRARP	241	232	20594	1.47332	1	0.999896	99.997
INTERPRO	IPR020683:Ankyrin repeat-containing domain	4	1.52091	0.528938	NOTCH1, ANK2, ANKRA2, NRARP	241	242	20594	1.41243	1	0.999899	99.9982
UP_SEQ_FEATURE	repeat:ANK 3	3	1.14068	0.638456	NOTCH1, ANK2, ANKRA2	244	160	18012	1.38412	1	0.999999	100
Annotation Cluster 46	Enrichment Score: 0.2558980479617046
Category	Term	Count	%	PValue	Genes	List Total	Pop Hits	Pop Total	Fold Enrichment	Bonferroni	Benjamini	FDR
GOTERM_BP_DIRECT	GO:0098609~cell-cell adhesion	4	1.52091	0.434644	EFHD2, LASP1, IDH1, TAGLN2	232	189	18082	1.64952	1	0.998534	99.9936
GOTERM_CC_DIRECT	GO:0005913~cell-cell adherens junction	5	1.90114	0.569711	EFHD2, LASP1, IDH1, TAGLN2, CD200	250	316	19662	1.24443	1	0.941543	99.9984
GOTERM_MF_DIRECT	GO:0098641~cadherin binding involved in cell-cell adhesion	4	1.52091	0.689474	EFHD2, LASP1, IDH1, TAGLN2	222	279	17446	1.12668	1	0.999586	100
Annotation Cluster 47	Enrichment Score: 0.21807063549705719
Category	Term	Count	%	PValue	Genes	List Total	Pop Hits	Pop Total	Fold Enrichment	Bonferroni	Benjamini	FDR
SMART	SM00233:PH	4	1.52091	0.531724	MYO10, PLEKHB1, DOK5, PDZPH1	116	253	10425	1.42088	1	0.997069	99.9841
INTERPRO	IPR001849:Pleckstrin homology domain	4	1.52091	0.591483	MYO10, PLEKHB1, DOK5, PDZPH1	241	262	20594	1.30461	1	0.999972	99.9998
INTERPRO	IPR011993:Pleckstrin homology-like domain	5	1.90114	0.704952	MYO10, DAB1, PLEKHB1, DOK5, PDZPH1	241	409	20594	1.04465	1	0.999999	100
Annotation Cluster 48	Enrichment Score: 0.1661275946614843
Category	Term	Count	%	PValue	Genes	List Total	Pop Hits	Pop Total	Fold Enrichment	Bonferroni	Benjamini	FDR
GOTERM_BP_DIRECT	GO:0045944~positive regulation of transcription from RNA polymerase II promoter	18	6.84411	0.136742	GSX1, SOX2, ZFP467, SOX4, SOX9, SIRT2, RGMA, NOTCH1, HES5, GLMP, CD81, GBX2, CAMK1, ID4, AGRN, PPP3CA, TCF12, CYR61	232	995	18082	1.40996	1	0.91917	91.7149
GOTERM_MF_DIRECT	GO:0043565~sequence-specific DNA binding	10	3.80228	0.412907	IRX3, NOTCH1, MEIS3, IRX5, BCL2, SOX2, GSX1, GBX2, FOXB1, SOX9	222	633	17446	1.24148	1	0.992601	99.9455
UP_KEYWORDS	Transcription	20	7.60456	0.707974	IRX3, ZBTB20, SOX21, POLR3H, IRX5, LITAF, GSX1, SOX2, ZFP467, SOX4, SOX9, SIRT2, TAF13, NOTCH1, HES5, TSC22D4, GBX2, ID4, FOXB1, TCF12	257	1859	22680	0.949425	1	0.967612	100
UP_KEYWORDS	Transcription regulation	18	6.84411	0.810316	IRX3, ZBTB20, SOX21, LITAF, SOX2, GSX1, ZFP467, SOX4, SOX9, SIRT2, TAF13, NOTCH1, HES5, TSC22D4, GBX2, ID4, FOXB1, TCF12	257	1799	22680	0.882981	1	0.986357	100
GOTERM_MF_DIRECT	GO:0003700~transcription factor activity, sequence-specific DNA binding	9	3.42205	0.876454	NOTCH1, SOX21, TSC22D4, GLMP, SOX2, SOX4, FOXB1, SOX9, TCF12	222	883	17446	0.800986	1	0.999997	100
GOTERM_BP_DIRECT	GO:0006351~transcription, DNA-templated	20	7.60456	0.889765	IRX3, ZBTB20, SOX21, POLR3H, IRX5, LITAF, GSX1, SOX2, ZFP467, SOX4, SOX9, SIRT2, TAF13, NOTCH1, HES5, TSC22D4, GBX2, ID4, FOXB1, TCF12	232	1885	18082	0.826946	1	1	100
UP_KEYWORDS	DNA-binding	14	5.32319	0.921074	IRX3, ZBTB20, SOX21, IRX5, GSX1, SOX2, ZFP467, SOX4, SOX9, MEIS3, HES5, GBX2, FOXB1, TCF12	257	1604	22680	0.770253	1	0.99804	100
GOTERM_MF_DIRECT	GO:0003677~DNA binding	17	6.46388	0.964644	IRX3, ZBTB20, SOX21, POLR3H, IRX5, SOX2, GSX1, ZFP467, SOX4, SOX9, TAF13, MEIS3, HES5, GBX2, FOXB1, TCF12, CSDC2	222	1847	17446	0.723311	1	1	100
GOTERM_BP_DIRECT	GO:0006355~regulation of transcription, DNA-templated	21	7.98479	0.977085	IRX3, ZBTB20, SOX21, IRX5, LITAF, GSX1, SOX2, ZFP467, SOX4, SOX9, SIRT2, TAF13, MEIS3, NOTCH1, HES5, TSC22D4, GBX2, ID4, FOXB1, TCF12, CSDC2	232	2279	18082	0.71818	1	1	100
UP_KEYWORDS	Nucleus	37	14.0684	0.994718	IRX3, SOX21, IRX5, FHL1, SOX2, SOX4, SOX9, MEIS3, TSC22D4, BCL2, GBX2, STK39, PPP3CA, FOXB1, CSDC2, RNF13, MDFI, ZBTB20, POLR3H, NACC2, GSX1, ZFP467, S100A11, CDK6, MID1IP1, SIRT2, QK, CTNNBIP1, CDKN1C, NOTCH1, TAF13, HES5, CAMK1, ID4, SPATS2L, SH3BGRL3, TCF12	257	4534	22680	0.720162	1	0.999993	100
Annotation Cluster 49	Enrichment Score: 0.1586977531659722
Category	Term	Count	%	PValue	Genes	List Total	Pop Hits	Pop Total	Fold Enrichment	Bonferroni	Benjamini	FDR
UP_SEQ_FEATURE	domain:BTB	3	1.14068	0.599707	BTBD17, ZBTB20, NACC2	244	149	18012	1.4863	1	0.999998	99.9999
SMART	SM00225:BTB	3	1.14068	0.6975	BTBD17, ZBTB20, NACC2	116	218	10425	1.23675	1	0.999825	99.9999
INTERPRO	IPR000210:BTB/POZ-like	3	1.14068	0.733601	BTBD17, ZBTB20, NACC2	241	222	20594	1.15476	1	1	100
INTERPRO	IPR011333:BTB/POZ fold	3	1.14068	0.755554	BTBD17, ZBTB20, NACC2	241	232	20594	1.10499	1	1	100
Annotation Cluster 50	Enrichment Score: 0.1583809738728662
Category	Term	Count	%	PValue	Genes	List Total	Pop Hits	Pop Total	Fold Enrichment	Bonferroni	Benjamini	FDR
UP_KEYWORDS	Thiol protease	3	1.14068	0.447824	CTSK, PGPEP1, CTSB	257	134	22680	1.97572	1	0.867025	99.955
GOTERM_MF_DIRECT	GO:0008234~cysteine-type peptidase activity	3	1.14068	0.535473	CTSK, PGPEP1, CTSB	222	141	17446	1.67203	1	0.996401	99.998
UP_KEYWORDS	Zymogen	3	1.14068	0.695642	PLAT, CTSK, CTSB	257	213	22680	1.24294	1	0.964999	100
UP_KEYWORDS	Protease	5	1.90114	0.863629	PLAT, CTSK, PGPEP1, ASRGL1, CTSB	257	542	22680	0.814105	1	0.993201	100
GOTERM_BP_DIRECT	GO:0006508~proteolysis	6	2.28137	0.868965	PLAT, SRI, CTSK, PGPEP1, ASRGL1, CTSB	232	582	18082	0.803502	1	1	100
GOTERM_MF_DIRECT	GO:0008233~peptidase activity	5	1.90114	0.895682	PLAT, CTSK, PGPEP1, ASRGL1, CTSB	222	516	17446	0.761488	1	0.999998	100
Annotation Cluster 51	Enrichment Score: 0.07532893033403242
Category	Term	Count	%	PValue	Genes	List Total	Pop Hits	Pop Total	Fold Enrichment	Bonferroni	Benjamini	FDR
UP_SEQ_FEATURE	repeat:WD 4	3	1.14068	0.819563	MPV17, PPP2R2B, PEX7	244	230	18012	0.962865	1	1	100
UP_SEQ_FEATURE	repeat:WD 3	3	1.14068	0.842545	MPV17, PPP2R2B, PEX7	244	243	18012	0.911354	1	1	100
UP_SEQ_FEATURE	repeat:WD 2	3	1.14068	0.850657	MPV17, PPP2R2B, PEX7	244	248	18012	0.89298	1	1	100
UP_SEQ_FEATURE	repeat:WD 1	3	1.14068	0.850657	MPV17, PPP2R2B, PEX7	244	248	18012	0.89298	1	1	100
Annotation Cluster 52	Enrichment Score: 0.057723530969869506
Category	Term	Count	%	PValue	Genes	List Total	Pop Hits	Pop Total	Fold Enrichment	Bonferroni	Benjamini	FDR
GOTERM_CC_DIRECT	GO:0005759~mitochondrial matrix	3	1.14068	0.690753	ACSS1, GLUD1, HADH	250	188	19662	1.25502	1	0.97568	100
UP_KEYWORDS	Transit peptide	3	1.14068	0.980076	ACSS1, GLUD1, HADH	257	510	22680	0.519112	1	0.999886	100
UP_SEQ_FEATURE	transit peptide:Mitochondrion	3	1.14068	0.991395	ACSS1, GLUD1, HADH	244	496	18012	0.44649	1	1	100
Annotation Cluster 53	Enrichment Score: 0.04510034376109859
Category	Term	Count	%	PValue	Genes	List Total	Pop Hits	Pop Total	Fold Enrichment	Bonferroni	Benjamini	FDR
GOTERM_MF_DIRECT	GO:0004672~protein kinase activity	7	2.6616	0.668194	NTRK2, CAMK1, MMD2, STK39, CDK6, SOX9, NRBP2	222	531	17446	1.03597	1	0.999427	100
INTERPRO	IPR017441:Protein kinase, ATP binding site	4	1.52091	0.840743	NTRK2, CAMK1, STK39, CDK6	241	394	20594	0.867536	1	1	100
UP_SEQ_FEATURE	active site:Proton acceptor	8	3.04183	0.848063	B3GAT1, ALDOC, NTRK2, CAMK1, PON2, STK39, CDK6, SIRT2	244	710	18012	0.831771	1	1	100
INTERPRO	IPR000719:Protein kinase, catalytic domain	5	1.90114	0.853876	NTRK2, CAMK1, STK39, CDK6, NRBP2	241	515	20594	0.829634	1	1	100
INTERPRO	IPR011009:Protein kinase-like domain	5	1.90114	0.891419	NTRK2, CAMK1, STK39, CDK6, NRBP2	241	556	20594	0.768456	1	1	100
UP_SEQ_FEATURE	binding site:ATP	6	2.28137	0.89782	NTRK2, CAMK1, STK39, CDK6, NAGK, ACSBG1	244	583	18012	0.759722	1	1	100
UP_KEYWORDS	Kinase	6	2.28137	0.90412	CDKN1C, NTRK2, CAMK1, STK39, CDK6, NAGK	257	707	22680	0.748931	1	0.997017	100
UP_SEQ_FEATURE	domain:Protein kinase	5	1.90114	0.910194	NTRK2, CAMK1, STK39, CDK6, NRBP2	244	502	18012	0.735256	1	1	100
GOTERM_MF_DIRECT	GO:0004674~protein serine/threonine kinase activity	4	1.52091	0.910791	CAMK1, STK39, CDK6, NRBP2	222	428	17446	0.734445	1	0.999999	100
SMART	SM00220:S_TKc	3	1.14068	0.926293	CAMK1, STK39, CDK6	116	380	10425	0.709505	1	1	100
GOTERM_MF_DIRECT	GO:0016301~kinase activity	6	2.28137	0.93233	CDKN1C, NTRK2, CAMK1, STK39, CDK6, NAGK	222	674	17446	0.699575	1	1	100
GOTERM_BP_DIRECT	GO:0006468~protein phosphorylation	5	1.90114	0.939203	NTRK2, CAMK1, STK39, CDK6, NRBP2	232	576	18082	0.67656	1	1	100
UP_KEYWORDS	Serine/threonine-protein kinase	3	1.14068	0.94482	CAMK1, STK39, CDK6	257	405	22680	0.653696	1	0.999001	100
GOTERM_BP_DIRECT	GO:0016310~phosphorylation	5	1.90114	0.955678	NTRK2, CAMK1, STK39, CDK6, NAGK	232	612	18082	0.636762	1	1	100
UP_KEYWORDS	ATP-binding	10	3.80228	0.973575	MYO10, ACSS1, GLUD1, NTRK2, CAMK1, STK39, CDK6, ATP1A2, NAGK, ACSBG1	257	1363	22680	0.647462	1	0.999813	100
GOTERM_MF_DIRECT	GO:0005524~ATP binding	12	4.56274	0.986399	MYO10, ACSS1, GLUD1, NTRK2, CAMK1, STK39, CDK6, ATP1A2, ITM2B, NAGK, NRBP2, ACSBG1	222	1507	17446	0.625764	1	1	100
UP_SEQ_FEATURE	nucleotide phosphate-binding region:ATP	6	2.28137	0.997	NTRK2, CAMK1, STK39, CDK6, NAGK, ACSBG1	244	963	18012	0.459936	1	1	100

## Sheet: Enrichment_cluster3
Category	Term	Count	%	PValue	Genes	List Total	Pop Hits	Pop Total	Fold Enrichment	Bonferroni	Benjamini	FDR
KEGG_PATHWAY	mmu03030:DNA replication	15	8.37989	8.21028e-19	LIG1, MCM2, RNASEH2A, MCM3, MCM5, MCM6, RPA1, PRIM1, RPA2, RFC3, RFC4, MCM7, RFC2, PCNA, FEN1	93	35	7691	35.4424	1.10018e-16	1.10018e-16	9.61284e-16
KEGG_PATHWAY	mmu03430:Mismatch repair	7	3.91061	1.58965e-07	RPA1, RPA2, RFC3, RFC4, RFC2, LIG1, PCNA	93	22	7691	26.3133	2.1301e-05	1.06506e-05	0.00018612
KEGG_PATHWAY	mmu03420:Nucleotide excision repair	7	3.91061	1.21724e-05	RPA1, RPA2, RFC3, RFC4, RFC2, LIG1, PCNA	93	44	7691	13.1566	0.00162978	0.000543555	0.0142509
KEGG_PATHWAY	mmu04110:Cell cycle	10	5.58659	1.55043e-05	TRP53, CCNE1, MCM7, CCND2, PCNA, PKMYT1, MCM2, MCM3, MCM5, MCM6	93	124	7691	6.66927	0.00207543	0.000519262	0.0181514
KEGG_PATHWAY	mmu00240:Pyrimidine metabolism	8	4.46927	0.000180577	PRIM1, TYMS, NME1, RRM2, RRM1, DCTPP1, TK1, DUT	93	100	7691	6.61591	0.0239091	0.00482822	0.211221
KEGG_PATHWAY	mmu03410:Base excision repair	5	2.7933	0.000756024	LIG1, UNG, PCNA, APEX1, FEN1	93	35	7691	11.8141	0.0963793	0.0167491	0.881602
KEGG_PATHWAY	mmu04550:Signaling pathways regulating pluripotency of stem cells	8	4.46927	0.00126611	FGFR2, WNT1, FZD10, ID2, WNT3A, PAX6, WNT9A, ID3	93	138	7691	4.79414	0.156137	0.0239605	1.47239
KEGG_PATHWAY	mmu04310:Wnt signaling pathway	8	4.46927	0.00143462	TRP53, WNT1, FZD10, NKD1, CCND2, SIAH1B, WNT3A, WNT9A	93	141	7691	4.69214	0.175004	0.0237603	1.66685
KEGG_PATHWAY	mmu05217:Basal cell carcinoma	5	2.7933	0.00384196	TRP53, WNT1, FZD10, WNT3A, WNT9A	93	54	7691	7.65731	0.402986	0.0557013	4.40689
KEGG_PATHWAY	mmu05166:HTLV-I infection	10	5.58659	0.00555813	MSX2, TRP53, WNT1, FZD10, MSX1, CCND2, WNT3A, PCNA, NFKBIA, WNT9A	93	276	7691	2.99634	0.526151	0.0719658	6.31741
KEGG_PATHWAY	mmu04115:p53 signaling pathway	5	2.7933	0.00827877	TRP53, CCNE1, CCND2, SIAH1B, RRM2	93	67	7691	6.17156	0.671748	0.0963112	9.27469
KEGG_PATHWAY	mmu04390:Hippo signaling pathway	7	3.91061	0.00925188	WNT1, FZD10, ID2, CCND2, WNT3A, BIRC5, WNT9A	93	151	7691	3.83372	0.71221	0.0985886	10.3115
KEGG_PATHWAY	mmu03008:Ribosome biogenesis in eukaryotes	5	2.7933	0.017187	NXT1, RCL1, DKC1, NOP58, NHP2	93	83	7691	4.98186	0.902028	0.163642	18.3705
KEGG_PATHWAY	mmu00670:One carbon pool by folate	3	1.67598	0.0212077	SHMT1, TYMS, DHFR	93	19	7691	13.0577	0.943437	0.185492	22.196
KEGG_PATHWAY	mmu03460:Fanconi anemia pathway	4	2.23464	0.0228164	RPA1, RPA2, USP1, RAD51	93	51	7691	6.48619	0.954626	0.18632	23.6801
KEGG_PATHWAY	mmu03440:Homologous recombination	3	1.67598	0.0437476	RPA1, RPA2, RAD51	93	28	7691	8.8606	0.997507	0.312465	40.7706
KEGG_PATHWAY	mmu05200:Pathways in cancer	10	5.58659	0.0459058	FGFR2, TRP53, WNT1, CCNE1, FZD10, WNT3A, NFKBIA, BIRC5, WNT9A, RAD51	93	395	7691	2.09364	0.998158	0.309552	42.317
KEGG_PATHWAY	mmu05202:Transcriptional misregulation in cancer	6	3.35196	0.0473286	TRP53, LMO2, ID2, CCND2, MYCN, MLLT3	93	165	7691	3.00723	0.998492	0.302983	43.3161
KEGG_PATHWAY	mmu01230:Biosynthesis of amino acids	4	2.23464	0.0623623	SHMT1, MAT2A, IDH2, TKT	93	76	7691	4.35257	0.999821	0.365	52.948
KEGG_PATHWAY	mmu00230:Purine metabolism	6	3.35196	0.0628887	PRIM1, HPRT, NME1, ADK, RRM2, RRM1	93	179	7691	2.77203	0.999834	0.352856	53.2563
KEGG_PATHWAY	mmu03040:Spliceosome	5	2.7933	0.0747194	PRPF31, SRSF7, ALYREF, SNRPB, LSM2	93	133	7691	3.10898	0.99997	0.390754	59.7172
KEGG_PATHWAY	mmu04978:Mineral absorption	3	1.67598	0.0788718	ATP1B1, MT2, ATP1A1	93	39	7691	6.36146	0.999983	0.393715	61.7837
KEGG_PATHWAY	mmu05215:Prostate cancer	4	2.23464	0.0880623	FGFR2, TRP53, CCNE1, NFKBIA	93	88	7691	3.75904	0.999996	0.415542	66.0171
KEGG_PATHWAY	mmu05205:Proteoglycans in cancer	6	3.35196	0.0955287	TRP53, WNT1, FZD10, WNT3A, WNT9A, CD63	93	203	7691	2.4443	0.999999	0.429129	69.1357
KEGG_PATHWAY	mmu05161:Hepatitis B	5	2.7933	0.0972079	TRP53, CCNE1, PCNA, NFKBIA, BIRC5	93	146	7691	2.83215	0.999999	0.42197	69.7999

## Sheet: Enrichment_cluster4
Category	Term	Count	%	PValue	Genes	List Total	Pop Hits	Pop Total	Fold Enrichment	Bonferroni	Benjamini	FDR
KEGG_PATHWAY	mmu04310:Wnt signaling pathway	8	3.40426	0.000387342	DKK2, FZD9, WNT3A, WIF1, WNT9A, BAMBI, NFATC3, PRKCB	75	141	7691	5.81825	0.0531607	0.0531607	0.456639
KEGG_PATHWAY	mmu04550:Signaling pathways regulating pluripotency of stem cells	6	2.55319	0.0103538	FZD9, ID2, WNT3A, ID4, WNT9A, ZFHX3	75	138	7691	4.45855	0.7695	0.519895	11.5697
KEGG_PATHWAY	mmu04724:Glutamatergic synapse	5	2.12766	0.0244948	PLD2, TRPC1, GRIA1, GRIA3, PRKCB	75	115	7691	4.45855	0.969705	0.688261	25.3961
KEGG_PATHWAY	mmu05031:Amphetamine addiction	4	1.70213	0.0264014	GRIA1, GRIA3, PPP1CB, PRKCB	75	67	7691	6.12219	0.977008	0.610602	27.1006
KEGG_PATHWAY	mmu01230:Biosynthesis of amino acids	4	1.70213	0.0364555	BCAT1, ALDOA, ALDOC, SDSL	75	76	7691	5.39719	0.99468	0.649099	35.514
KEGG_PATHWAY	mmu00290:Valine, leucine and isoleucine biosynthesis	2	0.851064	0.0379419	BCAT1, SDSL	75	4	7691	51.2733	0.995721	0.597069	36.6795
KEGG_PATHWAY	mmu05205:Proteoglycans in cancer	6	2.55319	0.0453414	FZD9, EZR, WNT3A, WNT9A, PPP1CB, PRKCB	75	203	7691	3.03094	0.998559	0.60728	42.1996
KEGG_PATHWAY	mmu01130:Biosynthesis of antibiotics	6	2.55319	0.0546312	BCAT1, ALDOA, NME5, ISYNA1, ALDOC, SDSL	75	214	7691	2.87514	0.999637	0.628488	48.5056
KEGG_PATHWAY	mmu05033:Nicotine addiction	3	1.2766	0.0563304	GRIA1, GABRB1, GRIA3	75	40	7691	7.691	0.999718	0.596807	49.5885
KEGG_PATHWAY	mmu04390:Hippo signaling pathway	5	2.12766	0.0571371	FZD9, ID2, WNT3A, WNT9A, PPP1CB	75	151	7691	3.39558	0.99975	0.563761	50.0953
KEGG_PATHWAY	mmu04916:Melanogenesis	4	1.70213	0.0696962	FZD9, WNT3A, WNT9A, PRKCB	75	99	7691	4.1433	0.999962	0.60388	57.4067
KEGG_PATHWAY	mmu04723:Retrograde endocannabinoid signaling	4	1.70213	0.0765142	GRIA1, GABRB1, GRIA3, PRKCB	75	103	7691	3.98239	0.999987	0.607531	60.9517
KEGG_PATHWAY	mmu05217:Basal cell carcinoma	3	1.2766	0.0949358	FZD9, WNT3A, WNT9A	75	54	7691	5.69704	0.999999	0.661048	69.2233
